# Supplementary material for: An Anomalous Type IV Secretion System in Rickettsia Is Evolutionarily Conserved
Source: PLoS One. 2009 Mar 12;4(3):e4833. doi: 10.1371/journal.pone.0004833 (PMC2653234; doi:10.1371/journal.pone.0004833)
Supplement: Figure S9 — Amino acid and nucleotide alignments of 18 Vir components across 13 Rickettsia genomes. All alignments are unadjusted from the original MUSCLE alignments performed with default parameters. Structural and functional features for each Vir component (see Figure 2– 8, Figure S2, S3, S5, S6) are mapped over the protein alignments. Taxon codes as described in the Figure 9 legend. (0.51 MB TXT) [file pone.0004833.s010.txt]

[Figure S9.  Amino acid and nucleotide alignments of 18 Vir components across 13 Rickettsia genomes.]

[NOTE: This file is best viewed with a text editor with unlimited margins, such as Text Wrangler or BBEdit Lite.]


********************************************************************************************************************************************************************************************************************************************************************

#nexus

begin data;

	dimensions 
	
		ntax = 13 
		nchar = 9518;
		
	format 
	
		data = prot
		gap = - 
		missing = ? 
		interleave = yes;

	matrix


[VirB3; 1-95]

[dots = predicted signal peptide; asterisks depict conserved "(GAT)L(ST)RP" and "GV" motifs; H = predicted TMS region; NOTE: this annotation is shown on 3 lines above alignment due to overlap; See Figure S6]

[   ............................                                                                    ]
[               *****    **                                                                         ]
[                HHHHHHHHHHHHHHHHHHHHHHHHHHHHHHHHHHHHHHHHHHHHHHHHHH                                 ]
Br	MAGTLATDLLFVGLTRPPMIFGVSIKFAALNMIMTMIVFIWNNGIMILFIAAGLHLIAYIICFKEPRFIELYMNKMSRTSQCPNKFYYGANSYGI
Bo	MAGTLATDLLFVGLTRPPMIFGVSIKFAALNMIMTMIVFIWNNGIMILFIAAGLHLIAYIICFKEPRFIELYMNKMSRTSQCPNKFYYGANSYGI
Ca	MAGALASDLLFVGLTRPPMIFGVSIKFAALNMIMTMIFFIWNNGIMILFIATALHLIAYIICFKEPRFIELYLNKMSRTSQCPNKFYYRANSYGI
Pr	MSGTLASDLLFVGLTRPTMIFGVSIKFAALNMIMTMIVFIWNNGIMILFIAGALHLVAYIICFKEPRFIELYLNKMSRTSQCPNKFYYGANSYNI
Ty	MSGTLASDLLFVGLTRPPMIFGVSIKFAALNMIMTMIVFIWNNGIMILFIAGALHLVAYIICFKEPRFIELYLNKMSRTSQCPNKFYYGANSYNI
Fe	MAGALASDLLFVGLTRPPMIFGVSIKFAALNMIMTMIVFIWNNGIMILFIAAALHLVAYIICFKEPRFIELYLNKMSRTSQCPNKFYYGANSYNI
Ak	MSGALASDLLFVGLTRPPMIFGVSIKFAALNMIMTMIVFIWNNGIMILFIAAALHLVAYIICFKEPRFIELYLNKMSRTSQCPNKFYYGANSYNI
Ma	MVGTLASDLLFVGLTRPPMIFGVSIKFAALNMIMTMIVFIWNNGIMILFIAAALHLVAYIICFKEPRFIELYLNKMSRTNQCPNKFYYGANSYNI
Ri	MAGALASDLLFVGLTRPPMIFGVSIKFAALNMIMTMIVFIWNNGIMILFIAAALHLVAYIICFKEPRFIELYLNKMSRTSQCPNKFYYGANSYNI
Rw	MAGALASDLLFVGLTRPPMIFGVSIKFAALNMIMTMIVFIWNNGIMILFIAAALHLVAYIICFKEPRFIELYLNKMSRTSQCPNKFYYGANSYNI
Co	MAGALASDLLFVGLTRPPMIFGVSIKFAALNMIMTMIVFIWNNGIMILFIAAALHLVAYIICFKEPRFIELYLNKMSRTSQCPNKFYYGANSYNI
Si	MAGALASDLLFVGLTRPPMIFGVSIKFAALNMIMTMIVFIWNNGIMILFIAAALHVVAYIICFKEPRFIELYLNKMSRTSQCPNKFYYGANSYNI
Af	MAGALASDLLFVGLTRPPMIFGVSIKFAALNMIMTMIVFIWNNGIMILFIAAALHLVAYIICFKEPRFIELYLNKMSRTSQCPNKFYYGANSYNI


[VirB4a; 96-900]

[A = Walker A box; B = Walker B box; conserved Gln is noted with asterisk; See Figure 2]

[                                                                                                                                                                                                                                                                                                                                                                                                                                                                            AAAAAAAA                                                                                                                                                                             BBBBBBBBBBBBBBBBB                                *                                                                                                                      ]
Br	MKLFRTRAANELRAKQDRPTSHFIPYKCHWDSNTILTKDNSLLQVIKINGFSFETADDEDLDIKKNIRNALLKNMASGNIVVYFHTIRRRKAVIFDDTEFTYDPTVKVPNDFITYLGAEWRKKHAGARSFFNELYVSILYKPDTGGAAIVEYFLKKLRQKSNKNVWENDMKEMKENLQEMSNRIVNTFRSYGARILGVRKTPTGNYCEMLEFLSSLVNCGDSPGPVALPRSTIDEYLPTHRLFFDSRTIEARSSIGTKYAGIISILEYGPTTSAGIFDGFLQMPFEFVMTQSFIFANRTVAIGKMQLQQNRMIQAGDKATSQIAEISTALDMATSGDIGFGEHHLSLLCSANSIKALEDILSMASVELSNSGIQPVREKINMEPSYWGQLPGNMEYIVRTSTINTLNMASFASQHNYPIGKVRNNHWGEYVTVLDTTSGTPFYFNFHVRDVGHTLIIGPTGAGKTVLMNFLCAEAQKFKPRMFFFDKDRGAEIFIRALNGVYTVIDPGLKCNFNPLQLEDTSENRTFILEWLRVLVTSNGESITAQDNKILSQAVSGNFRLEKKDRRLSNVVAFLGIDTPDSLASRIAMWVGNGSHAKVFDNEVDDIDLQKARVFGFDMTELLKDPISLAPVLLYIFHRINISLDGQKTMIVLDEAWALIDNPVFAPKIKDWLKVLRKLNTFVIFATQSVEDAAKSRISDTLIQQTATQIFLPNLKATDIYRSAFMLSQREYILIKTTDPTTRYFLVKQGVDAVVAKVNLDGMNNIISVLSGRVETVILLDQIREKYGNDPEKWLPIFYEAVKTL
Bo	MKLFRTRAANELRAKQDRPTSHFIPYKCHWDSNTILTKDNSLLQVIKINGFSFETADDEDLDIKKNIRNALLKNMASGNIVVYFHTIRRRKAVIFDDTEFTYDPTVKVPNDFITYLGAEWRKKHAGARSFFNELYVSILYKPDTGGAAIVEYFLKKLRQKSNKNVWENDMKEMKENLQEMSNRIVNTFRSYGARILGVRKTPTGNYCEMLEFLSSLVNCGDSPGPVALPRSTIDEYLPTHRLFFDSRTIEARSSIGTKYAGIISILEYGPTTSAGIFDGFLQMPFEFVMTQSFIFANRTVAIGKMQLQQNRMIQAGDKATSQIAEISTALDMATSGDIGFGEHHLSLLCSANSIKALEDILSMASVELSNSGIQPVREKINMEPSYWGQLPGNMEYIVRTSTINTLNMASFASQHNYPIGKVRNNHWGEYVTVLDTTSGTPFYFNFHVRDVGHTLIIGPTGAGKTVLMNFLCAEAQKFKPRMFFFDKDRGAEIFIRALNGVYTVIDPGLKCNFNPLQLEDTSENRTFILEWLRVLVTSNGESITAQDNKILSQAVSGNFRLEKKDRRLSNVVAFLGIDTPDSLASRIAMWVGNGSHAKVFDNEVDDIDLQKARVFGFDMTELLKDPISLAPVLLYIFHRINISLDGQKTMIVLDEAWALIDNPVFAPKIKDWLKVLRKLNTFVIFATQSVEDAAKSRISDTLIQQTATQIFLPNLKATDIYRSAFMLSQREYILIKTTDPTTRYFLVKQGVDAVVAKVNLDGMNNIISVLSGRVETVILLDQIREKYGNDPEKWLPIFYEAVKTL
Ca	MKLFRTRAAKEFRSKQERPTSHFIPYKCHWDSNTILTKDNSLLQVIKINGFSFETADDEDLDIKKNIRNALLKNMSSGNIVMYFHTIRRRKAVIFDDTEFTYDPTVKVPNDFITYLGVEWRKKHAGSKSFFNELYISILYKPDTGGAAIVEYFLKKLRQKSNKIAWENDMKEMKENLQEMSTRVINTFRSYGARLLGVRQTPSGNYCEILEFLSSLVNCGDSPGPIALPRGTIDEYLPTHRLFFDSRTIEARSPLGKKYAGIISILEYGPNTSAGIFDGFLQMPFEFVMTQSFVFANRTVAIGKMQLQQNRMIQAGDKATSQIVEISTALDMATSGDIGFGEHHLSLLCSANSIKALEDILSMASVELSNSGIQPVREKVNMEPSYWGQLPGNMEYIVRKSTINTLNMASFASQHNYPLGKIKDNHWGEYVTVLDTTSGTPFYFNFHVRDVGHTLIIGPTGAGKTVLMNFLCAEAQKFKPRMFFFDKDRGAEIFIRALNGVYTVIDPGLKCNFNPLQLEDTSENRTFILEWLRVLVTSNGESLTAQDNKILSQAVSGNFRLERKDRRLSNVIAFLGIDTPNSLASRIAMWVGKGSHAKIFDNEIDDIDLQKARVFGFDMTELLKDPISLAPVLLYIFHRINISLDGQKTMIVLDEAWALIDNPVFAPKIKDWLKVLRKLNTFVIFATQSVEDAAKSRISDTLIQQTATQIFLPNLKATDIYRSAFMLSQREYILIKTTDPTTRYFLIKQGVDAVVAKVNLDGMNNIISVLSGRVETVILLDQIREKYGNDPDKWLPIFYEAVKTL
Pr	MKLFRTRAAKELRSKQERPTSHFIPYKCHWDSNTILTKDNSLLQVIKINGFSFETADDEDLDIKKNIRNALLKNMASGNIVMYFHTIRRRKAVIFDDTEFTYDPTVKVPNDFITYLGAEWRKKHAGARSFFNELYISILYKPDTGGAAIVEYFLKKLRQKSNKTAWENDMKEMKENLQEMSTRVVNTFRSYGAKLLGVRQTQSGIYCEILEFLSSLINCGDSPGPIALPRGTIDEYLPTHRLFFDSRTIEVRSPLGKKYAGIISILEYGPNTSAGIFDGFLQMPFEFVMTQSFVFANRTVAIGKMKLQQNRMIQSGDKATSQIVEINTALDMATSGDIGFGDHHLSLLCSAKNIKALEDILSMAAVELSNSGIQPVREKVNMEPSYWGQLPGNMDYIVRKSTINTLNMASFASQHNYPLGKIRDNHWGEYVTVLDTTSGTPFYFNFHVRDVGHTLIIGPTGAGKTVLMNFLCAEAQKFKPRMFFFDKDRGAEIFIRALNGVYTVIDPGLKCNFNPLHLEDTSENRTFILEWLRVLVTSNGESLTAQDNKILSQAVNGNFRLEKKDRRLSNVIAFLGIDTPNSLASRIAMWVGKGSHAKIFDNEIDDIDLQRARVFGFDMTELLKDPVSLAPVLLYIFHRINISLDGQKTMIVLDEAWALIDNPVFAPKIKDWLKVLRKLNTFVIFATQSVEDAAKSSISDTLIQQTATQIFLPNLKATDIYRSAFMLSQREYILIKTTDPTTRYFLIKQGIDAVVAKVNLEGMNNIISVLSGRVETVMLLDQIRDKYGNDPDKWLPIFYEAVKTL
Ty	MKLFRTRTAKELRSKQERPTSHFIPYRCHWDSNTILTKDNSLLQVIKINGFSFETADDEDLDIKKNIRNALLKNMASGNIVMYFHTIRRRKAVIFDDTEFTYDPTVKVPNDFITYLGAEWRKKHAGAKSFFNELYISILYKPDTGGAAIVEYFLKKLRQKSNKTAWENDMKEMKENLQEMSTRVINTFRSYGAKLLGVRQTQSGIYCEILEFLSSLINCGDSPGPIALPRGTIDEYLPTHRLFFDSRTIEVRSPFGKKYAGIISILEYGPNTSAGIFDGFLQMPFEFVMTQSFVFANRTVAIGKMKLQQNRMIQSGDKATSQIVEINTALDMATSGDIGFGDHHLSLLCSAKNIKALEDILSMAAVELSNSGIQPVREKVNMEPSYWGQLPGNMDYIVRKSTINTLNMASFASQHNYPLGKIRDNHWGEYVTVLDTTSGTPFYFNFHVRDVGHTLIIGPTGAGKTVLMNFLCAEAQKFKPRMFFFDKDRGAEIFIRALNGVYTVIDPGLKCNFNPLHLEDTSENRTFILEWLRVLVTSNGESLTAQDNKILSQAVSGNFRLEKKDRRLSNVIAFLGIDTPNSLASRIAMWVGKGSHAKIFDNEIDDIDLQRARVFGFDMTELLKDPVSLAPVLLYIFHRINISLDGQKTMIVLDEAWALIDNPVFAPKIKDWLKVLRKLNTFVIFATQSVEDAAKSSISDTLIQQTATQIFLPNLKATDIYRSAFMLSQREYILIKTTDPTTRYFLIKQGIDAVVAKVNLEGMDNIISVLSGRVETVILLDQIRDKYGNDPDKWLPIFYEAVKTL
Fe	MKLFRTRAAKELRSKQERPTSHFIPYKCHWDSNTILTKDNSLLQVIKINGFSFETADDEDLDIKKNVRNALLKNMASGNIVMYFHTIRRRKAVIFDDTEFTYDPTVKVPNDFITYLGAEWRKKHAGARSFFNELYVSILYKPDTGGAAIVEYFLKKLRQKSNKTAWENDMKEMKENLQEMSTRVVNTFRSYGARLLGVRQTQSGSYCEILEFLSSLINCGDSPGPIALPRGTIDEYLPTHRLFFDSRTIEARSPLGKKYAGMISILEYGPNTSAGIFDGFLQMPFEFVMTQSFVFANRTVAIGKMQLQQNRMIQSGDKATSQIAEINTALDMATSGDIGFGEHHLSLLCSANNIKALEDILSMAAVELSNSGIQPVREKVNMEPSYWGQLPGNMDYIVRKSTINTLNMASFASQHNYPLGKIRDNHWGEYVTVLDTTSGTPFYFNFHVRDVGHTLIIGPTGAGKTVLMNFLCAEAQKFKPRMFFFDKDRGAEIFIRALNGVYTVIDPGLKCNFNPLQLEDTSENRTFILEWLRVLVTSNGESLTAQDNKILSQAVSGNFRLEKKDRRLSNVIAFLGIDTPNSLASRIAMWVGKGSHAKIFDNEVDDIDLQKARVFGFDMTELLKDPVSLAPVLLYIFHRINISLDGQKTMIVLDEAWALIDNPVFAPKIKDWLKVLRKLNTFVIFATQSVEDAAKSRISDTLIQQTATQIFLPNLKATDIYRSAFMLSQREYILIKTTDSTTRYFLIKQGIDAVVAKVNLDGMNNIISVLSGRVETVILLDQIREKYGNDPDKWLPIFYEAVKTL
Ak	MKLFRTRAAKELRSKQERPTSHFIPYKCHWDSNTILTKDNSLLQVIKINGFSFETADDEDLDIKKNIRNALLKNMASGNIVMYFHTIRRRKAVIFDDTEFTYDPTVKLPNDFITYLGVEWRKKHAGARSFFNELYVSILYKPDTGGAAIVEYFLKKLRQKSNKTAWENDMKEMKENLQEMSTRVVNTFRSYGARLLGVRQTQSGNYCEILEFLSSLINCGDSPGPVALPRGTIDEYLPTHRLFFDSRTIEARSPLGKKYAGMISILEYGPNTSAGMFDGFLQMPFEFVMTQSFVFANRSIAIGKMQLQQNRMIQSGDKATSQIAEINTALDMATSGDIGFGEHHLSLLCSAHNIKALEDILSMAAVELSNSGIQPVREKVNMEPSYWGQLPGNMDYIVRKSTINTLNMASFASLHNYPLGKIRDNHWGEYVTVLDTTSGTPFYFNFHVRDVGHTLIIGPTGAGKTVLMNFLCAEAQKFKPRMFFFDKDRGAEIFIRALNGVYTVIDPGLKCNFNPLQLEDTSENRTFILEWLRVLVTSNGESLTAQDNKILSQAVSGNFRLEKQDRRLSNVIAFLGIDTPNSLASRIAMWVGKGSHAKIFDNEVDDIDLQKARVFGFDMTELLKDPVSLAPVLLYIFHRINISLDGQKTMIVLDEAWALIDNPVFAPKIKDWLKVLRKLNTFVIFATQSVEDAAKSRISDTLIQQTATQIFLPNLKATDIYRSAFMLSQREYILIKTTDPTTRYFLIKQGIDAVVAKVNLEGMNNIISVLSGRVETVLLLDQIREKYGNDPDKWLPIFYEAVKTL
Ma	MKLFRTRAAKELRSQQERPTSHFIPYKCHWDSNTILTKDNSLLQVIKINGFSFETADDEDLDIKKNIRNALLKNMASGNIIMYFHTIRRRKAVIFDDTEFTYDPTVKVPNDFITYLGAEWRKKHAGARSFFNELYVSILYKPDTGGIAIVEYFLRKLRQKSNKTAWENDMKEMKENLQEMSTRVVNTFRSYGARLLGVRQTQSGSYCEILEFLSSLINCGDSPGPIALPRGTIDEYLPTHRLFFDSRTIEARSPLGKKYAGMISILEYGPNTSAGIFDGFLQMPFEFVMTQSFVFVNRTVAIGRMQLQQNRMIQSGDKATSQIAEINTALDMATSGDIAFGEHHLSLLCSANNIKALEDILSMAAVELSNSGIQPVREKVNMEPSYWGQLPGNMDYIVRKSTINTLNMASFASQHNYPLGKIRDNHWGEYVTVLDTTSGTPFYFNFHVRDVGHTLIIGPTGAGKTVLMNFLCAEAQKFKPRMFFFDKDRGAEIFIRALNGVYTVIDPGLKCNFNPLQLEDTSENRTFILEWFRVLVTSNGESLTAQDNKILSQAVSGNFRLEKKDRRLSNVIAFLGIDTPNSLASRIAMWVGKGSHAKIFDNEIDDIDLQKARVFGFDMTELLKDPVSLAPVLLYIFHRINISLDGQKTMIVLDEAWALIDNPVFAPKIKDWLKVLRKLNTFVIFATQSVEDAAKSRISDTLIQQTATQIFLPNLKATDIYRSAFMLSQREYILIKTTDPTTRYFLIKQGIDAVVAKVSLDGMDNIISVLSGRVETVVLLDQIREKHGNDPDKWLPIFYEAVKTL
Ri	MKLFRTRAAKELRSKQERPTSHFIPYKCHWDSNTILTKDNSLLQVIKINGFSFETADDEDLEIKKNIRNALLKNMASGNIVMYFHTIRRRKAVIFDDTEFTYDPTVKVPNDFITYLGAEWRKKHAGARSFFNELYVSILYKPDTGGVAIVEYFLKKLRQKSNKTAWENDMKEMKENLQEMSTRVINTFRSYGARLLGVCQTQSGSYCEILEFLSSLINCGDSPGPIALPRGTIDEYLPTHRLFFDSRTIEARSPLGKKYAGMISILEYGPNTSAGIFDGFLQMPFEFVMTQSFVFVNRTVAIGKMQLQQNRMIQAGDKATSQIAEINTALDMATSGDIAFGEHHLSLLCSANNIKALEDILSMAAVELSNSGIQPVREKVNMEPSYWGQLPGNMDYIVRKSTINTLNMASFASQHNYPLGKIRDNHWGEYVTVLDTTSGTPFYFNFHVRDVGHTLIIGPTGAGKTVLMNFLCAEAQKFKPRMFFFDKDRGAEIFIRALKGVYTVIDPGLKCNFNPLQLEDTSENRTFILEWLRVLVTSNGESLTAQDNKILSQAVSGNFRLAKQDRRLSNVIAFLGIDTPNSLASRIAMWVGKGSHAKIFDNEIDDIDLQKARVFGFDMTELLKDPVSLAPVLLYIFHRINISLDGQKTMIVLDEAWALIDNPVFAPKIKDWLKVLRKLNTFVIFATQSVEDAAKSRISDTLIQQTATQIFLPNLKATDIYRSAFMLSQREYILIKTTDPTTRYFLIKQGVDAVVAKVSLDGMDNIISVLSGRIETVILLDQIREKHGNDPDKWLPIFYAAVKTL
Rw	MKLFRTRAAKELRSKQERPTSHFIPYKCHWDSNTILTKDNSLLQVIKINGFSFETADDEDLEIKKNIRNALLKNMASGNIVMYFHTIRRRKAVIFDDTEFTYDPTVKVPNDFITYLGAEWRKKHAGARSFFNELYVSILYKPDTGGVAIVEYFLKKLRQKSNKTAWENDMKEMKENLQEMSTRVINTFRSYGARLLGVCQTQSGSYCEILEFLSSLINCGDSPGPIALPRGTIDEYLPTHRLFFDSRTIEARSPLGKKYAGMISILEYGPNTSAGIFDGFLQMPFEFVMTQSFVFVNRTVAIGKMQLQQNRMIQAGDKATSQIAEINTALDMATSGDIAFGEHHLSLLCSANNIKALEDILSMAAVELSNSGIQPVREKVNMEPSYWGQLPGNMDYIVRKSTINTLNMASFASQHNYPLGKIRDNHWGEYVTVLDTTSGTPFYFNFHVRDVGHTLIIGPTGAGKTVLMNFLCAEAQKFKPRMFFFDKDRGAEIFIRALKGVYTVIDPGLKCNFNPLQLEDTSENRTFILEWLRVLVTSNGESLTAQDNKILSQAVSGNFRLAKQDRRLSNVIAFLGIDTPNSLASRIAMWVGKGSHAKIFDNEIDDIDLQKARVFGFDMTELLKDPVSLAPVLLYIFHRINISLDGQKTMIVLDEAWALIDNPVFAPKIKDWLKVLRKLNTFVIFATQSVEDAAKSRISDTLIQQTATQIFLPNLKATDIYRSAFMLSQREYILIKTTDPTTRYFLIKQGVDAVVAKVSLDGMDNIISVLSGRIETVILLDQIREKHGNDPDKWLPIFYAAVKTL
Co	MKLFRTRAAKELRSKQERPTSHFIPYKCHWDSNTILTKDNSLLQVIKINGFSFETADDEDLDIKKNIRNALLKNMASGNIVMYFHTIRRRKAVIFDDTEFTYDPTVKVPNDFITYLGAEWRKKHAGARSFFNELYVSILYKPDTGGVAIVEYFLKKLRQKSNKTAWENDMKEMKENLQEMSTRVINTFRSYGARLLGVRQTQSGSYCEILEFLSSLINCGDSPGPIALPRGTIDEYLPTHRLFFDSRTIEARSPLGKKYAGMISILEYGPNTSAGIFDGFLQMPFEFVMTQSFVFVNRTVAIGKMQLQQNRMIQSGDKATSQIAEINTALDMATSGDIAFGEHHLSLLCSANNIKALEDILSMAAVELSNSGIQPVREKVNMEPSYWGQLPGNMDYIVRKSTINTLNMASFASQHNYPLGKIRDNHWGEYVTVLDTTSGTPFYFNFHVRDVGHTLIIGPTGAGKTVLMNFLCAEAQKFKPRMFFFDKDRGAEIFIRALNGVYTVIDPGLKCNFNPLQLEDTSENRTFILEWLRVLVTSNGESLTAQDNKILSQAVSGNFRLAKQDRRLSNVIAFLGIDTPNSLASRIAMWVGKGSHAKIFDNEIDDIDLQKARVFGFDMTELLKDPVSLAPVLLYIFHRINISLDGQKTMIVLDEAWALIDNPVFAPKIKDWLKVLRKLNTFVIFATQSVEDAAKSRISDTLIQQTATQIFLPNLKATDIYRSAFMLSQREYILIKTTDPTTRYFLIKQGIDAVVAKVSLDGMDNIISVLSGRVETVILLDQIREKHGNDPDKWLPIFYAAVKTL
Si	MKLFRTRAAKELRSKQERPTSHFIPYKCHWDSNTILTKDNSLLQVIKINGFSFETADDEDLDIKKNIRNALLKNMASGNIVMYFHTIRRRKAVIFDDTEFTYDPTVKVPNDFITYLGAEWRKKHAGARSFFNELYVSILYKPDTGGVAIVEYFLKKLRQKSNKTAWENDMKEMKENLQEMSTRVINTFRSYGARLLGVRQTQSGSYCEILEFLSSLINCGDSPGPIALPRGTIDEYLPTHRLFFDSRTIEVRSPLGKKYAGMISILEYGPNTSAGIFDGFLQMPFEFVMTQSFVFVNRTVAIGKMQLQQNRMIQSGDKATSQIAEINTALDMATSGDIAFGEHHLSLLCSANNIKALEDILSMAAVELSNSGIQPVREKVNMEPSYWGQLPGNMDYIVRKSTINTLNMASFASQHNYPLGKISDNHWGEYVTVLDTTSGTPFYFNFHVRDVGHTLIIGPTGAGKTVLMNFLCAEAQKFKPRMFFFDKDRGAEIFIRALNGVYTVIDPGLKCNFNPLQLEDTSENRTFILEWFRVLVTSNGESLTAQDNKILSQAVSGNFRLAKQDRRLSNVIAFLGIDTPNSLASRIAMWVGKGSHAKIFDNEIDDIDLQKARVFGFDMTELLKDPVSLAPVLLYIFHRINISLDGQKTMIVLDEAWALIDNPVFAPKIKDWLKVLRKLNTFVIFATQSVEDAAKSRISDTLIQQTATQIFLPNLKATDIYRSAFMLSQREYILIKTTDPTTRYFLIKQGIDAVVAKVSLDGMDNIISILSGRVETVILLDQIREKHGNDPDKWLPIFYAAVKTL
Af	MKLFRTRAAKELRSKQERPTSHFIPYKCHWDSNTILTKDNSLLQVIKMNGFSFETADDEDLDIKKNIRNALLKNMASGNIVMYFHTIRRRKAVIFDDTEFTYDPTVKVPNDFITYLGAEWRKKHAGARSFFNELYVSILYKPDTGGVAIVEYFLKKLRQKSNKTVWENDMKEMKENLQEMSTRVINTFRSYGARLLGVRQTQSGSYCEILEFLSSLINCGDSPGPIALPRGTIDEYLPTHRLFFDSRTIEVRSPLGKKYAGMISILEYGPNTSAGIFDGFLQMPFEFVMTQSFVFVNRTVAIGKMQLQQNRMIQSGDKATSQIAEINTALDMATSGDIAFGEHHLSLLCSANNIKALEDILSMAAVELSNSGIQPVREKVNMEPSYWGQLPGNMDYIVRKSTINTLNMASFASQHNYPLGKIRDNHWGEYVTVLDTTSGTPFYFNFHVRDVGHTLIIGPTGAGKTVLMNFLCAEAQKFKPRMFFFDKDRGAEIFIRALNGVYTVIDPGLKCNFNPLQLEDTSENRTFILEWLRVLVTSNGESLTAQDNKILSQAVSGNFRLAKQDRRLSNIIAFLGIDTPNSLASRIAMWVGKGSHAKIFDNEIDDIDLQKVRVFGFDMTELLKDPVSLAPVLLYIFHRINISLDGQKTMIVLDEAWALIDNPVFAPKIKDWLKVLRKLNTFVIFATQSVEDAAKSRISDTLIQQTATQIFLPNLKATDIYRSAFMLSQREYILIKTTDPTTRYFLIKQGIDAVVAKVSLDGMDNIISVLSGRVETVILLDQIREKHGNDPDKWLPIFYAAVKTL


[VirB4b; 901-1710]

[A = Walker A box; B = Walker B box; conserved Gln (mutated here) is noted with asterisk; See Figure 2]

[                                                                                                                                                                                                                                                                                                                                                                                                                                                            AAAAAAAA                                                                                                                                                                                                 BBBBBBBBBBBBBBBBB                                      *                                                                                                                 ]
Br	VFSGLRKFDKDIYNYNAPNFIPIACHYNEHTLLTKDGKLLQIIKVYGISSEKISDKIQNLREIIRASVKKHTNSYDFAFWMHTIREKQNLDDPTPYKKLLPANIHALWQRKNHWNDKFVNTLYISIVHDSAKIKIKNFGSLINSLSTKLIVDFENKYLESAVQKLESLANNILNDLNEFDAEKLGITFENENTFSAPLFLYNRIANINDSDCLVPIIDLSSAIGRSTYTISGDKMIVTNQEQNKKFISLLSIKEYQESPSEALDKFLQLPLELIITEIFYFVDKKVVTAALKGQDYILKITNDNNLIEHKGINKLNDNKSSFEFCNQQISIAVIEEDEDKLTASVAKAARELFKLGIVHVKEDLNIEQTFWAQLPANFAFIRRMSPLLSDHIASLAALHNSPLGSQYTSWGRALTLLRTERGTPYFMNFHDKTGRGNTCIFGTEKTGKTVLLNFLVSESTKYDPTIIYISNSNDSKIFIEALEGTWLEIDKQIINPFLVDDTEKSQAFILEFLKMLSGHYISPLNEVELTFLEKLRSKILSIDKEKRIFSDILKLEDFKEEGGSTILDKLKGFTEGQLYSGLFDQSVFNINESSIVGLNLYKLSDEPFAKQFYPSERKYLEQFNNNLKKHQSVCASVVYALTYHLSLVGTKPKIFAADSFDKLYKPEIYSDNISLIFNNLSENNGVFVGNFNFIYLK---KYTLKAWLEIINTKIILPSDVKIEDLDEILGLTDSEIRKLSQLILTSRMFLINKDNESIALELSIAALVGVVRILSSKKEEMAIYKEVLEKYQGPPDNWINYLYDALNVD
Bo	VFSGLRKFDKDIYNYNAPNFIPIACHYNEHTLLTKDGKLLQIIKVYGISSEKISDKIQNLREIIRASVKKHTNSYDFAFWMHTIREKQNLDDPTPYKKLLPANIHALWQRKNHWNDKFVNTLYISIVHDSAKIKIKNFGSLINSLSTKLIVDFENKYLESAVQKLESLANNILNDLNEFDAEKLGITFENENTFSAPLFLYNRIANINDSDCLVPIIDLSSAIGRSTYTISGDKMIVTNQEQNKKFISLLSIKEYQESPSEALDKFLQLPLELIITEIFYFVDKKVVTAALKGQDYILKITNDNNLIEHKGINKLNDNKSSFEFCNQQISIAVIEEDEDKLTASVAKAARELFKLGIVHVKEDLNIEQTFWAQLPANFAFIRRMSPLLSDHIASLAALHNSPLGSQYTSWGRALTLLRTERGTPYFMNFHDKTGRGNTCIFGTEKTGKTVLLNFLVSESTKYDPTIIYISNSNDSKIFIEALEGTWLEIDKQIINPFLVDDTEKSQAFILEFLKVLSGHYISPLNEVELTFLEKLRSKILSIDKEKRIFSDILKLEDFKEEGGSTILDKLKGFTEGQLYSGLFDQSVFNINESSIVGLNLYKLSDEPFAKQFYPSERKYLEQFNNNLKKHQSVCASVVYALTYHLSLVGTKPKIFAADSFDKLYKPEIYSDNISLIFNNLSENNGVFVGNFNFIYLK---KYTLKAWLEIINTKIILPSDVKIEDLDEILGLTDSEIRKLSQLILTSRMFLINKDNESIALELSIAALVGVVRILSSKKEEMAIYKEVLEKYQGPPDNWINYLYDALNVD
Ca	VFSDLRKCDKDIYNYNAHNFIPIACHYNENTLLTKDGKLLQIIKIYGINSEQISNNLQNLREMVRVSIKKNITNYDFAFWLHTIREKQNLDDSTPYKKLLPANIHALWQRKNHWHDKFVNTLYISIVHDSTKVNIKNFNSLINSLSNKLITDFENNYLDSAFQKLENITNNILKDLNEFGAEKLGIIFENDNVFSNPLFLYNRIANLNNNYCLVPIIDLSDALGRSTYTISGDKMVVTDNDKNNKFVSLLSIKEYQETPSNALDKFLQLPIELIITEIFYFVSKKQVISKLQGQDYILKITNDSTLLNHKGINKLDAANLDFQFCNQQISIAVIEEDENKLDADVAKASTELFKLGIIHVKEDLNIEQIFWSQLPANFAFIRRMSPLPVEHIASLTALHNTTLGNQYNPWGRAITLLRTEKGTPYFMNFHDKTNKGNTCIFGTEKTGKTVLLNFLISESTKYDPTIIYISNNNDSKIFIEAIEGKWLEPDKQIINPFLVDDTEKSQAFILEFLKLISGHYISPLSEIEIFFLEKLKNKILSIEKEKRIFSDILKLEDFKEAGGIQILDKFKVFTEGQLYYQLFDGPSLNIQEGEVIGFNLYKLSDEPFSKQFYPTERKFLEQFNNNLKKHQSISAAVIYAFTYHLSIVGTKPKIFVADNFDKLYKPEVYYDNINLIYNNLSKNNGIFVSNFNFIYLKSYPKYTIKPWLDLINTKIILPSDVKIEDLDKILGLSEPEIRKLSQLILSARMFLISQDNESIASELSIAALIGIVRILSSRQEEMDIYKKILEQHQGPPDNWVHYLYNALNTD
Pr	VFSDLRKFDKDIYNYNAPNFIPIACHYNENTLLTKDGKLLQIVKIHGINSEKISDNIQNLREMVRLAIKKHVTDYDFAFWLHTIREKQNLDDITPYKKLLPANIHTLWQRKNHWNDKFVNTLYISIVHDSAKIQIKNFSSLINSLSYKLIANFEKNYLDSAFKKLENITNNILNDLNEFGAEKLGIIFENDNVFSNTLFLYNRIANLNDNDCLVPIIDLSDALGRSIYTISGDKIIVTDHAKNNKFVSLLSIKEYQETPSNTLDKFLQLPIELIITEIFYFVSKKQIISKLHGQDHILKITNDSILLNYKGINKLDETNLDFQFCNQQISIAVIEEDESKLAKAVAKASTELFKLGIIHVKEDINIEQIFWSQLPANFSFIRRISPLSVEHIASFTALHNTTLGNQYNPWGRAITLLRTEKGTPYFMNFHDKTNKGNTCIFGTEKTGKTVLLNFLISESTKYDPTIIYISNNNDSQIFIEAIEGKWLEPEKQIINPFLVDDTEQSQAFILEFLKLISGHYISQLSEIEISFLEKFKDKILSIEKEKRIFSNILKLENFKEEGGIQIFDKLKVFTEGQLYYGLFDGPSLSIKEGEVIGFNLYTLSDEPFSKQFYPMERKFLEQFNHNLKKHQSISAAVIYALSYHLSLLGTKPKIFAADNFDQLYRPESYYDNINLIYNNLSENNGIFVSNFNFIYLKSYPKYTIKPWLDLINTKIILPSDVKIEDLDKILGLNELEIRKLSQLMLAARMFLINKDNESIASELSIAALIGIVRILSSRQEEMDIYKKILQEHAGPPDNWINYLYNALNIY
Ty	VFSDLRKFDKDIYNYNAPNFIPIACHYNENTLLTKDGKLLQIVKIHGINSEKISDNIQNLREMVRLAIKKHITDYDFAFWLHTIREKQNLDDTTPYKKLLPANIHTLWQRKNHWNDKFVNTLYISIIHDSAKIQIKNFSSLINSLSYKLITNFENTYLDSAFKKLENITNNILDDLNEFGAEKLGIIFENDNVFSNTLFLYNRIANLNDNDCLVPIIDLSNALGRSIYTISGDKIVVTDHAKNNKFVSLLSIKEYQETPSNTLDKFLQLPIELIITEIFYFVSKKQIISKLHGQDHILKITNDSILLNHKGINKFDEANVDFQFCNQQISIAVIEEDENKLAKAVAKASTELFKLGIIHVKEDINIEQIFWSQLPANFAFIRRISPLSVEHIASFTALHNTTLGNQYNPWGRAITLLRTEKGTPYFMNFHDKTNKGNTCIFGTEKTGKTVLLNFLISESTKYEPTIIYISNNNDSKIFIEAIEGKWLEPDKQIINPFLVDDTEQSQAFILEFLKLISGHYISPLSEIEISFLEKLKNKILSIEKEKRIFSNILKLANFKEEGGIQIFDKLKVFTEGQLYYGLFDGPSLNIKEGEVIGFNLYTLSDEPFSKQFYPMERKFLEQFNHNLKKHQSISAAVIYALSYNLSILGTKPKIFAADNFDQLYRPESYYDNINLIYNNLSENNGIFVSNFNFIYLKSYPKYTIKPWLDLINTKIILPSDVKIEDLDKILGLSELEIRKLSQLILSARMFLINKDNESIASELSIAALIGIVRILSSRQEEMDIYKKILQEHNGPPDNWINYLYNALNIY
Fe	VFSDLRKFDKDIYNYNAPNFIPIACHYNQNTLLTKDGKLLQIIKIHGINSEKISDNIQNLREMVRVSIKKNITDYDFAFWLHTIREKQNLDDSTPYKKLLPANIHALWQRKNHWNDKFVNTLYISIVHDSAKVDIKNFNSLINSLSNKLITDFENNYLDSAFQKLENITNNILNDLNEFGAEKLGIIFENDNIFSNPLFLYNRIANLNNNDCLVPIIDLSDALGRSIYTISGDKMVVTDHEKNNKFASLLSIKEYQETPSNTLDKFLQLPIELIITEIFYFVSKKQVISKLRGQDHILKITNDSTLLNHKGINKLDAANLDFQFCNQQISIAVIEEDENKLDAAVAKASTELFKLGIIHVKEDLNIEQIFWSQLPANFAFIRRMSPLSVEYIASLTALHNTTLGNQYNPWGKAITLLRTEKGTPYFMNFHDKTNKGNTCIFGTEKTGKTVLLNFLISESTKYDPTIIYISNNNDSKIFIESIEGKWLEPDKQIINPFLVDDTEKSQAFILEFLKLISGHYISPLSEIEISFLEKLKNKILSIEKEKRIFSDILKLEDFKEEGGIQILDKLKVFTEGQLYFGLFDRPPLNIEEGKVIGFNLYKLSDEPFSKQFYPTERKFLEQFNNNLKKHQAICAGVIYAFTYHLSLVGTKPKIFAADNFDKLYRPEVYYDNINLIYNNLSQNNGIFVSNFNFIYLKSYPKYTIKPWLDLINTKIILPSDVKIEDLDKILGLSEPEIRKLSQLILSARMFLINKDNESIASELSIAALIGIVRILSSRQEEMDIYNKILEQHQGPPDNWINYLYNELNTD
Ak	VFSDLRKFDKDIYNYDAPNFIPIACHYNENTLLTKDGKLLQIIKIHGINSEKISDNIQNLREMVRVSIKKNITDYDFAFWLHTIREKQNLDDSTPYKKLLPANIHALWQKKNHWNDKFVNTLYISIVHDSAKVDIKNFNSLINSLSNKLITDFENNYLDSAFQKLENITNNILKDLNEFDAEKLGIVFENDNVFSNPLFLYNRIANLNNNDCLVPIIDLSDALGRSIYTISGDKMVVTDYEKNNKFTSLLSIKEYQETSSNTLDKFLQLPIELIITEIFYFVSKKHVISKLRGQDYILKITNDSILLNHKGIDKLDEANLDFQFCNQQISIAVIEADENKLDAAVAKASTELFKLGIIHVKEDINIEQIFWSQLPANFAFIRRMSPLPVEYIASLTALHNTTLGNQYNPWGKAITLLRTEKGTPYFMNFHDKTNKGNTCIFGTEKTGKTVLLNFLISESTKYNPTIIYISNNNDSKIFIESIEGKWLEPDKQIINPFLVDDTEKSQAFILEFLKLISGHYISPLSEMEISFLKKLKNKILSIEKEKRIFSDILQLEDFKEEGGIQILDKLKVFTEGQLYFGLFDGPSINIEEGKVIGFNLYKLSDEPFSKQFYPIERKFLEQFNNNLKKHQSISAAAIYAFTYHLSLVGTKPKIFAADNFDTLYRPEVYYDNINLIYNNLSKNNGVFVSNFNFIYLKSYPKYTIKPWLDLINTKIILPSDVKIEDLDKILGLSEAEIRKLSQLILSARMFLINKDNESIASELSIAALTGIVRILSSRQEEMDIYKKILEQHQGPPDNWINYLYNELNTD
Ma	VFSDLRKFDKDIYNYNAPNFIPIACHYNENTLLTKDGKLLQIIKIHGINSEKISDNIQNLREIVRASIKKNINDYDFAFWLHTIREKQNLDDSTPYKKLLPANIHTLWQRKNHWNDKFVNTLYISIVHDSAKVNIKNFNSLINSLSNKLITDFENNYLDSAFQKLDNITNNILNDLNEFGAEKLGIIFENDNVFSNPLFLYNRIANLNNNDCLVPIIDLSDALGRSIYTISSDKMVVTDHEKNNKFASLLSIKEYHETPSNTLDKFLQLPIELIITEIFYFVSKKQVISKLRGQDYILKITNDSTLLNHKGINKLDAANLDFQFCNQQISIAVIEEDENKLDAAVAKASTELFKLGIIHVKEDLNIEQIFWSQLPANFAFIRRMSPLSVEHIASLTALHNTTLGNQYNPWGKAITLLRTEKGTPYFMNFHDKTNKGNTCIFGTEKTGKTVLLNFLISESTKYDPTIIYISNNNDSKIFIEAIEGKWLEPDKQIINPFLVDDTEKSQAFILEFLKLISGHYISPLSEIEISFLEKLKNKILSIEKEKRIFSDILQLEDFKEEGGIQILDKLKVFTKEQLYSGLFDGSSLNIEEGKVIGFNLYKLSDEPFSKQFYPTERKFLEQFNNNLKKHQSISAAVIYAFTYHLSLVGTKPKIFAADNFDKLYRPEVYYDNINLIYNNLSQNNGIFVSNFNFIYLKSYPKYTIKPWLDLINTKIILPSDVKIEDLDKILGLSEPEIRKLSQLILSARMFLISKDNESIASELSIAALIGVVRILSSRQEEMDIYKKILEQHQGPPDNWVNYLYNELNTD
Ri	VFSGLRKFDKDIYNYNAPNFIPIACHYNENTLLTKDGKLLQIIKIHGITSEKISDNIQNLREMVRVSIKKNITDYDFAFWLHTIREKQNLDDSTPYKKLLPANIHTLWQRKNHWNDKFVNTLYISIVHDSAKVNITNFNSLINSLSNKLITDFENNYLDSAFQKLDNITNNILNDLNEFGAEKLGIIFENDNVFSNPLFLYNRIANLNNNDCLVPIIDLSDAIGRSIYTISSDKMVVTDHEKNNKFVSLLSIKEYHETPSNTLDKFLQLPIELIITEIFYFVSKKQVISKLRGQDYILKITNDSTLLNHKGINKLKAANLDFQFCNQQISIAVIEEDENKLDAAVAKASTELFKLGIIHVKEDINIEPIFWSQLPANFAFIRRMSPLSVEHIASLTALHNTTLGNQYNPWGKAITLLRTEKGTPYFMNFHDKTNKGNTCIFGTGKTGKTVLLNFLISESTKYDPTIIYISNNNDSKIFIEAIEGKWLEPDKQIINPFLVDDTEKSQAFILEFLKLISGHYISPLSEIEISFLEKLKNKILSIEKEKRIFSDILKLEDFKEEGGIQILDKLKVFTEEQLYSGLFDGSSLNIEEGKVIGFNLYKLSDEPFSKQFYPTERKFLEQFNNNLKKHQSISAAVIYAFTYHLSLVGTKPKIFAADNFDQLYRPEIYYDNINLIYNNLSQNNGIFVSNFNFIYLKSYPKYTIKPWLDLINTKIILPSDVKIEDLDKILGLSKPEIRKLSQLMLSARMFLISKDNESIASELSIAALIGVVRILSSRQEEMDIYKKILEQHQGPPDNWVNYLYNELNTD
Rw	MFSGLRKFDKDIYNYNAPNFIPIACHYNENTLLTKDGKLLQIIKIHGITSEKISDNIQNLREMVRVSIKKNITDYDFAFWLHTIREKQNLDDSTPYKKLLPANIHTLWQRKNHWNDKFVNTLYISIVHDSAKVNITNFNSLINSLSNKLITDFENNYLDSAFQKLDNITNNILNDLNEFGAEKLGIIFENDNVFSNPLFLYNRIANLNNNDCLVPIIDLSDAIGRSIYTISSDKMVVTDHEKNNKFVSLLSIKEYHETPSNTLDKFLQLPIELIITEIFYFVSKKQVISKLRGQDYILKITNDSTLLNHKGINKLKAANLDFQFCNQQISIAVIEEDENKLDAAVAKASTELFKLGIIHVKEDINIEPIFWSQLPANFAFIRRMSPLSVEHIASLTALHNTTLGNQYNPWGKAITLLRTEKGTPYFMNFHDKTNKGNTCIFGTGKTGKTVLLNFLISESTKYDPTIIYISNNNDSKIFIEAIEGKWLEPDKQIINPFLVDDTEKSQAFILEFLKLISGHYISPLSEIEISFLEKLKNKILSIEKEKRIFSDILKLEDFKEEGGIQILDKLKVFTEEQLYSGLFDGSSLNIEEGKVIGFNLYKLSDEPFSKQFYPTERKFLEQFNNNLKKHQSISAAVIYAFTYHLSLVGTKPKIFAADNFDQLYRPEIYYDNINLIYNNLSQNNGIFVSNFNFIYLKSYPKYTIKPWLDLINTKIILPSDVKIEDLDKILGLSKPEIRKLSQLMLSARMFLISKDNESIASELSIAALIGVVRILSSRQEEMDIYKKILEQHQGPPDNWVNYLYNELNTD
Co	VFSGLRKFDKDIYNYNAPNFIPIACHYNENTLLTKDGKLLQIIKIHGITSEKISDNIQNLREMVRVSIKKNITDYDFAFWLHTIREKQNLDDSTPYKKLLPANIHTLWQRKNHWNDKFVNTLYISIVHDSAKVNITNFNSLINSLSHKLITDFENNYLDSAFQKLDNITNNILNDLNEFSAEKLGIIFENDNVFSNPLFLYNRIANLNNNDCLVPIIDLSDAIGRSIYTISSDKMVVTDHEKNNKFVSLLSIKEYHETPSNTLDKFLQLPIELIITEIFYFVSKKQVISKLRGQDYILKITNDSTLLNHKGINKLDAANLDFQFCNQQISIAVIEEDENKLDAAVAKASTELFKLGIIHVKEDINIEQIFWSQLPANFAFIRRMSPLSVEHIASLTALHNTTLGNQYNPWGKAITLLRTEKGTPYFMNFHDKTNKGNTCIFGTGKTGKTVLLNFLISESTKYDPTIIYISNNNDSKIFIEAIEGKWLEPDKQIINPFLVDDTEKSQAFILEFLKLISGHYISPLSEIEISFLEKLKNKILSIEKEKRIFSDILKLEDFKEEGGIQILDKLKVFTEEQLYSGLFDGSSLNIEEGKVIGFNLYKLSDEPFSKQFYPTERKFLEQFNNNLKKHQSISAAVIYAFTYHLSLVGTKPKIFAADNFDKLYRPEIYYDNINLIYNNLSQNNGIFVSNFNFIYLKSYPKYTIKPWLDLINTKIILPSDVKIEDLDKILGLSKPEIRKLSQLILSARMFLISKDNESIASELSIAALIGVVRILSSRQEEMDIYKKILEQHQGPPDNWVNYLYNELNTD
Si	VFSGLRKFDKDIYNYNAPNFIPIACHYNENTLLTKDGKLLQIIKIHGITSKKISDNIQNLREMVRVSIKKNITDYDFAFWLHTIREKQNLDDSTPYKKLLPANIHTLWQRKNHWNDKFVNTLYISIVHDSAKVNITNFNSLINSLSHKLITDFENNYLDSAFQKLDNITNNILNDLNEFSAEKLGIIFENDNVFSNPLFLYNRIANLNNNDCLVPIIDLSDAIGRSIYTISSDKMVVTDHEKNNKFVSLLSIKEYHETPSHTLDKFLQLPIEFIITEIFYFVSKKQVISKLRGQDYILKITNDSTLLNHKGINKLDAANLDCQFCNQQISIAVIEEDENKLDAAVAKASTELFKLGIIHVKEDINIEQIFWSQLPANFAFIRRMSPLSVEHIASLTALHNTTLGNQYNPWGKAITLLRTEKGTPYFMNFHDKTNKGNTCIFGTGKTGKTVLLNFLISESTKYDPTIIYISNNNDSKIFIEAIEGKWLEPDKQIINPFLVDDTEKSQAFILEFLKLISGHYISPLSEIEISFLEKLKNKILSIEKEKRIFSDILKLEDFKEEGGIQILDKLKVFTEEQLYSGLFDGSSLNIEEGKVIGFNLYKLSDEPFSKQFYPTERKFLEQFNNNLKKHQSISAAVIYAFTYHLSLVGTKPKIFAADNFDKLYRPEIYYDNINLIYNNLSQNNGIFVSNFNFIYLKSYPKYTIKPWLDLINTKIILPSDVKIEDLDKILGLSKPEIRKLSQLILSARMFLISKDNESIASELSIAALIGVVRILSSRQEEMDIYKKILEQHQGPPDNWVNYLYNELNTD
Af	VFSGLRKFDKDLYNYKAPNFIPIACHYNENTLLTKDGKLLQIIKIHGITSEKISDNIQNLREMVRVSITKNITDYDFAFWLHTIREKQNLDDSTPYKKLLPANIHTLWQRKNHWNNKFVNTLYISIVHDSTKVNITNFNSLINSLSHKLITDFENNYLDSAFQKLDNITNNILNDLNEFSAEKLGIIFENDNVFSNPLFLYNRIANLNNNDCLIPIIDLSDAIGRSIYTISSDKMVVTDHEKNNKFVSLLSIKEYHETPSNTLDKFLQLPIELIITEIFYFVSKKQVISKLHGQDYILKITNDSTLLNHKGINKLDAANLDFQFCNQQISIAVIEEDENKLDAAVAKASTELFKLGIIHVKEDINIEQIFWSQLPANFAFIRRMSPLSVEHIASLTALHNTTLGNQYNPWGKAITLLRTEKGTPYFMNFHDKTNKGNTCIFGTGKTGKTVLLNFLISEATKYDPTIIYISNNNDSKIFIEAIEGKWLEPDKQIINPFLVDDTEKSQAFILEFLKLISGHYISPLSEIEISFLEKLKNKILSIEKEKRIFSDILKLEDFKEEGGIQILDKLKVFTEEQLYSGLFDGSSLNIEEGKVIGFNLYKLSDEPFSKQFYPTERKFLEQFNNNLKKHQSISAAVIYAFTYHLSLVGTKPKIFAADNFDKLYRPEIYYDNINLIYNNLSQNNGIFVSNFNFIYLKSYPKYTIKPWLDLINTKIILPSDVKIEDLDKILGLSKPEIRKLSQLILSARMFLISKDNESIASELSIAALIGVVRILSSRQEEMDIYKKILEQHQGPPDNWVNYLYNELNTD


[VirB6a; 1711-2956]

[asterisks above alignment depict the actual VirB6/TrbL domain used in the analysis shown in Figure 5; conserved Trp is shown with a W; See Figure 3]

[																																																																																	  *****************************************************************************************************************************************************************************************************************************************W*********************************************************************************************************************************************************************************************************************																																																																																																																							  ]
Br	MKLFPRTLLKILVVSFILNFGVTSKSYADDTLDTIVNTLQNLTCETQGVGDLLRTEFSQTCIVAPFFTFAIMNLVSPVLYMNTFLKLRINDNELFGTQ-------FPGGQCTRENRADPNDLKLTFGLCSNLKLAGVRAKAVVDSALAIAKAVLTGNDPWDDIKEAWKNNKADYYNIYTQKPEDSGTMWDLGVP-IFWKVVQDNDRICVGTYGFTGVVPVGCKYIKEPFPKSMYNSFMDVNDTNFIDDP-NNKAVDPLALVSCSAAGGGCYQKAYNASRTAVVMTSPLIECIRQMIARLLISEDVCSFDDVNAVVNSASRQTSALFQFQVGMYRIVTAFLTLYVMLFGAKILLAGQVPPKNEYINFILKIIFVTYFSIGLNITPGSTSPYDRMDGMIQWAFPFLLNGINGLASWVMNAAPSGLCKFNGPDISYDNSVAYIALWDALDCRVAHYLGLDMLSTLLVENTYKSHNFANFDFFSFSAPPYIYLLIPAIISGNMMLVSLALAYPLLVISVAAFMVNATVMCMVSIVILGILAPLFVPMFLFDYTRGYFDSWVKLMISFLLQPMVVVTFMITMFSVYDFGFYGKCQYQSKLIHNSIEGALQGQ-TFKRDVLVFFVDNDW---TKYSKEDA-ESCQNSLGYMLNNPISTAFNFAKDSVEQIVGSKPNQTCDPKAADADTKCNPKPGDSSTSSFLSKFQFLSGVILGPGMFFVSPKLLFEKIKDILLALVTACFTLYLMYNFSSQLANFAADMTEGVALSSVAIKPQAVFKAAMAALAA-AGNATKGLDQFATK--GGGGGDLLSTK----------GGRAGDLVKGSGGGGGSEGGDSFTSGGLRETSSTAATPSSALSSVGKSVGGTATPSSASEEMLDTSFSNRK----------------------------------------------PIEAPVSQPTTVSTQIDTAIKT-EPPKVSAAEVVRNTAEDKLEDLSSKLNVTK---------EIKEAVPESQKEEPKEPR---------------------------------------------------------VKHTTEVEPELNLDENLGVTRTIRGLD------------------------------------------------------KDRKFTEQESHELKIGEAGYVKQEMRNAQIRDRRAAFEKETEELYRSVGGRAKDKA----TERN-------DGTIENR--SKKIDSGSDENP
Bo	MKLFPRTLLKILVVSFILNFGVTSKSYADDTLDTIVNTLQNLTCETQGVGDLLRTEFSQTCIVAPFFTFAIMNLVSPVLYMNTFLKLRINDNELFGTQ-------FPGGQCMRENRADPNDLKLTFGLCSNLKLAGVRAKAVVDSALAIAKAVLTGNDPWDDIKEAWKNNKADYYNIYTQKPEDSGTMWDLGVP-IFWKVVQDNDRICVGTYGFTGVVPVGCKYIKEPFPKSMYNSFMDVNDTNFIDDP-NNKAVDPLALVSCSAAGGGCYQKAYNASRTAVVMTSPLIECIRQMIARLLISEDVCSFDDVNAVVNSASRQTSALFQFQVGMYRIVTAFLTLYVMLFGAKILLAGQVPPKNEYINFILKIIFVTYFSIGLNITPGSTSPYDRMDGMIQWAFPFLLNGINGLASWVMNAAPSGLCKFNGPDISYDNSVAYIALWDALDCRVAHYLGLDMLSTLLVENTYKSHNFANFDFFSFSAPPYIYLLIPAIISGNMMLVSLALAYPLLVISVAAFMVNATVMCMVSIVILGILAPLFVPMFLFDYTRGYFDSWVKLMISFLLQPMVVVTFMITMFSVYDFGFYGKCQYQSKLIHNSIEGALQGQ-TFKRDVLVFFVDNDW---TKYSKEDA-ESCQNSLGYMLNNPISTAFNFAKDSVEQIVGSKPNQTCDPKAADADTKCNPKPGDSSTSSFLSKFQFLSGVILGPGMFFVSPKLLFEKIKDILLALVTACFTLYLMYNFSSQLANFAADMTEGVALSSVAIKPQAVFKAAMAALAA-AGNATKGLDQFATK--GGGGGDLLSTK----------GGRAGDLVKGSGGGGGSEGGDSFTSGGLRETSSTAATPSSALSSVGKSVGGTATPSSASEEMLDTSFSNRK----------------------------------------------PIEAPVSQPTTVSTQIDTAIKT-EPPKVSAAEVVRNTAEDKLEDLSSKLNVTK---------EIKEAVPESQKEEPKEPR---------------------------------------------------------VKHTTEVEPELNLDENLGVTRTIRGLD------------------------------------------------------KDRKFTEQESHELKIGEAGYVKQEMRNAQIRDRRAAFEKETEELYRSGGGRAKDKA----TERN-------DGTIENR--SKKIDSGSDENP
Ca	MQLFPRSIIITLVISFVINLGLVTKTHAKDTLDSIIDVLSGLTCETQGVGDLLRSEFSHTCIVAPFFTFAVMNLVSPVLYMNTFLKLKINDNDLFSKNEHDDFGYFPGGQCTRENRIDPNKPELRFALCSNAKLIVARAEAVAKSALAIAKAVLTGSDPWDDIKEAWKNNKKDYYVPYSGKPGDDGFAFDVGFPVIYWKVIQDKDRICVSTKGFTGDVPVGCKYMKEPFPKSMYNSFMDVGDKDLIENT-NKTPTDPLALVSCSSAGGGCYQKAYNASKTAVVMTSPLIECIRQMIARLLISKDVCSFDNVSQVINLASRQDSALFQFQVRMYKIVAAFLTLYVMFFGFKLLLAGEVPPKSEYINFILKMIFVTYFSIGINITPGSGSPYDRLDGMIQWAFPFLLDGINALASWVMNAAPSNLCKFNGPGISYDGSVSYIALWDALDCRVAHYLGLDILSTLLVENAYRSHDFLNFDFFSFSAPPYIYLLIPAIISGNMMLVSLALAYPLLVISVAAFMVNATIMCMISIVILGILAPLFVPMFLFTYTRNYFDSWVKLMISFLLQPMVVVTFMITMFSVYDYGFYGKCQYKSKLIHNSIENLAQGS-TSSRDVLIFYINNDWNDKSQYPTDEDVESCQNSLGYMLNNPITTAFNFTKNSVSEIVGSKS-------------------GDTSTDKFLAKFQFLSGVILGPGMFFMSPKVVFEKIKNILLALVTACFTLYLMYHVSSQLAEFAADMTEGVALNNVAIKPQAIFKAAMALSATVAGAATKGLDQVASR--RGGVSDLAGGL----------GGGVRD--------------NVAASGG-------VSAPKVMQTTL-SSVATASPKTVSSEARSDVVTTTPA----------------------------------------------SPEVVSLP-SSIRSAISISEPQSNIKSESAGKIISDNNQESKKEIDNTPPLQE---------KVDNASKGSGVSDLAGGLGG--------------GVRDNVAASGGVSAPKVMQTTLSSVATASPKTVSSEARSDVVTTTPASPEVVSLPSSIRSAISISEPQSNI------------KSESAGKIISDNNQESKKEIDNTPPLQEKVDNASKGSGVIDYSFNLKE-HDNPTG----VKQIRENAEIRDKRAEVEKAWNELVASGGGRIRDQQGEEISERRANAEKVWDELVKNGVVTEKKDNSSNENS
Pr	MALFPRSILIALVLSFVLNLGLVTKIHAKDTLDSIIDILSGLTCETQGVGDLMRTEFSHTCIVAPFFTFAVMNLVSPVLYMNTFLKLKINDSDLFNDS---DFGNFPGGQCTRANRIDPKNPELRFALCNNAKLIVSRAKSVAESALAIAKAVLTWSDPWDDIKQAWENKKKEYHIPYRGKPGDDGFAFDVGFPVIYWKVIQDRDRICVSTKGFTGDVPVGCKYMKEPFPKSIYNSFIDVEDKNFIKDPTNDTPSDPLALVSCSAAGEGCYQKAYNASKTAVVMTSPLIECIKQMIARLLISKDVCSFDNVDQVVNLSSRQDSALFQFQVGMYKIVTAFLTLYVMFFGFKLLLAGKVPPKSEYINFILKIIFVTYFSIGININPANGSQYDRLDGMIQWAFPFLLNGINGLASWVMNAAPSGLCKFN--NIHYDGSVSYIALWDALDCRVAHYLGLDILSTLLVENTYRSHDFLNFDFFSFSAPPYIYLLIPAIISGNMMLVSLALSYPLLVISVAAFMVNATIMCMISIVILGILAPLFVPMFLFAYTRNYFDSWVKLMISFLLQPMVVVTFMITMFAVYDYGFYGKCQYKSKLIHNSIEDKIQGGLKSKRDVLIFYINNDWDDTSQYPDKDSVESCKNSLGYMLNNPINMAFNFAKDNISEIVNSKP-------------------GETTTDEFLSKFQFLSGVVLGPGMFFMSPKVLFEKIKNILLALVTACFTLYLMYNFSSQLAEFAADMTEGVALNNVAIKPQAIFKAAMAALST-AGTATKGIDQMASR--GGGARDL-GGA----------KGFVSDN---TASSGSAVGDNIAVSRG-------ASTPTVTTTTDSSSITNSITKTVSSDVRSDIVT-PHS----------------------------------------------PTTAFSQH-SSISSTIPTSVHN--IKPTSIKEIVS-NNRESKKEINNTMRSQE------------------KIKSASKALGLIDYSFNLKEHDNPIGVKQIRENAEIRDKRVEVEKAWNELVASGRGRIRDQQSEATSERRTNAEKKWKELVDSGVVTEIRERDNSVTNQFDKLADELDKSKKSKVEENKNITKDIKVDNTNTLPQEKVDNTNRRSGLIDYSFNLKE-HDNPIG----VKQIRENAEIRDKRVKVEKAWNELVASGGGRVQEQAGVKITERRANAEKVWDELVKSGVVTEKRDNSSNENS
Ty	MALFPRGILIALVLSFVLNLGLVTKIHAKDTLDSIIDILSGLTCETQGVGDLMRTEFSHTCIVAPFFTFAVMNLVSPVLYMNTFLKLKINDSDLFNDS---NFGNFPGGQCTRENRIDPKNPELHFALCSNAKLIVSRAKSVTESALAIAKAVLTWSDPWDDIKQAWENKKKEYHIPYRGKPGDDGFAFDVGFPVIYWKVIQDRDRICVSTKGFTGDVPVGCKYMKEPFPKSIYNSFIDVEDKNFIKDSTNDTPSDPLALVSCSAAGDGCYQKAYNASKTAIVMTSPLIECIRQMIARLLISKDVCSFDNVDQVVNLASRQDSALFQFQVGMHKIVTAFLTLYVMFFGFKLLLAGKVPPKSEYINFILKIIFVTYFSIGININPSNGSQYDRLDGMIQWVFPFLLNGISGLANWVMNAAPSGLCKFN--NISYDKSVSYIALWDALDCRVAHYLGLDILSTLLVENSYRSHDFLNFDFFSFSAPPYIYLIIPAIISGNMMLVSLALSYPLLVISVAAFMVNATIMCMISIVILGILAPLFVPMFLFAYTRNYFDSWVKLMISFLLQPMVVVTFMITMFAVYDYGFYGKCQYKSKLIHNSIEDKMQGGIKSKRDVLIFYINNDWDDTSQYPDKDSVESCKNSLGYMLNNPINTAFNFAKDNISEIVNSKP-------------------GETTTDEFLSKFQFLSGVVLGPGMFFMSPKVLFEKIKNIFLALITACFTLYLMYNFSSQLAEFAADMTEGVALNNVAIKPQAIFKAAMAALAN-AGTATKGIDQIASRGGGGGARDLIGAKGLVSDNIASSGGAVGDN---IASSGGAVGDNIAVSGA-------ASTPTVTTTTASSSIANSMTKTIGDDVRSDIVT-PHA----------------------------------------------STTAVPQH-SSINTTIPTSVSP-NIKSTSLKEIIR-DNQENEKEIDNTTRAQE------------------KIKSSSKVSGLIDYSFNLKEHDNPTGIKQIRENAEIRDKRVEVEKAWNELVASGGGRIRDQQSEETSEQRTNAEKKWNEFVDSGVVTEIREIDNSVNN---KLADKLDKSEKSKIEENKNIENNIKVYNTNTLPQEKVNNTDKSSGLIDYSFNLKE-HDNPTG----VKQIRENAEIRDKRVKVEKAWNELVASGGGRVKEQAGGKITERRANAEKVWDDLVKSGVVKEKKDNSSNENS
Fe	MKLFPRSILIILVLSFALNLGLVTKTHAKDTLDSIVDILSGLTCETQGVGDLLRTEFSHTCIVAPFFTFAVMNLVSPVLYMNTFLKLKINDSDLFNDS---NFGNFPGGQCTRENRIDPKNPELRFALCNNAKLIVSRAKSVAESALAIAKAVLTGGDPWDDIKKAWENKKKEYHIPYSGKPGDDGFAFDAGFPVIYWKIIQDKDRICVSTKGFTGDVPVGCKYMKEPFPKSMYNSFMDVADKDFIQDP-KETPTDPLALVSCSAAGGGCYQKAYNASKTAVVMTSPLIECMRQMIARLLISKDVCSFDNVEQVVNLASRQDSALFQFQVGMYKIVTAFLTLYVMFFGFKLLLAGEIPPKSEYINFILKMIFVTYFSIGINITPGNGSPYDRLDGMIQWAFPFLLDGINGLASWVMNAAPSGLCKFN--NLSYDGTVSYIALWDALDCRVAHYLGLDILSTLLVENAYRSHDFLNFDFFSFSAPPYIYLLIPAIISGNMMLVSLALSYPLLVISVAAFMVNATIMCMISIVILGILAPLFVPMFLFTYTRNYFDSWVKLMISFLLQPMVVVTFMITMFSVYDYGFYGKCQYKSKLIHNSIENLAQSGGTSSRDVLIFYINNDWDDISQYPDKDAVESCQNSLGYMLNNPITTAFNFAKDSVSEIVDSKP-------------------GDTPTDKFLAKFQFLSGVVLGPGMFFMSPKVLFEKIKNILLALVTACFTLYLMYNFSSQLAEFAADMTEGVALNNVAIKPQAIFKAGMAALAA-AGAATKGVDQIASR---GGVGDLKAGQ----------GGGVSDNI--AKSGGGGPNDNIAASGG-------TSAPTVTTPTASSSVATSSPKTVSSEARSDVVTPPPA----------------------------------------------PSEAVSPPPASIRTSISTPAPQSNIETESVGKIIRDNNQESKKEIDNTPPPQE---------KVDNAAPQEKVDSTSKGTGVIDYSFNLKEHENPAGVKQIRENAEIRDKRAEVEKAWNELVASGGGRIRDQQGEETSERRTNAEKKWNELVDSGVVTEIRERDNSVTNKFDKLADELNKSEKAKVEENKNIENDRKENNTTTSPQEKVDSTSRGSGVIDYSFNLKE-HENPTG----VKQIRENAEIRDKRVKVETAWNELVASGGGRVREQEGGEVSERRANAVKTWDELVKSGVVTEKKDNSSNENS
Ak	MKLFSRSILITLVLSFALNLGLVTKSHAEDTLDSIVDILSGLTCETQGVGDLLRTEFSHTCIVAPFFTFAVMNLVSPVSYMNTFLKLKINDGDLFNDS---NFGNFPGGQCTRENRIDPKNPELRFALCSNAKLIVSRAKSVTESALAIAKAVLTGSDPWDDIKKAWENKKKEYHVPYSGKPGDDGFAFDVGFPVIYWKIIQDKDRICVSTKGFTGDVPVGCKYMKEPFPKSMYNSFMDVADKDFIADP-KETPTDPLALVSCSAAGGGCYQKAYNASKTAVVMTSPLIECMRQMIARLLISKDVCSFDNVDQVVNLASRQDSALFQFQVGMYKIVTAFLTLYVMFFGFKLLLAGEVPPKSDYINFILKMIFVTYFSIGINITPGNGSPYDRLDGMIQWAFPFLLNGINGLASWVMNAAPSGLCKFN--NLSYDGTVSYIALWDALDCRVAHYLGLDILSTLLVENAYRSHDFLNFDFFSFSAPPYIYLLIPAIISGNMMLVSLALSYPLLVISVAAFMVNATIMCMISIVILGILAPLFVPMFLFTYTRNYFDNWVKLMISFLLQPMVVVTFMITMFSVYDYGFYGKCQYKSKLIHNSIEDKIQGGIASNRDVLIFYINNDWDDTSQYPDKDAVESCQNSLGYMLNNPITTAFNFTKDSISEIVNSKP-------------------GDTPTDKFLAKFQFLSGVVLGPGMFFMSPKVLFEKIKNILLALVTACFTLYLMYNFSSQLAEFAADLTEGVALNNVAIKPQAIFKVGMAALAA-AGGATKGGDQIASR---GGVGDLQAGQ----------GGGVSDNI--ATSGGGMSNDNIAAIGG-------MSAPAVTTPTVSSSVATSSSNTVSSEAISDVVT-TTA----------------------------------------------PPEAVSLPPASIRTSISTPAPQSNIDIESVGKIIRYNNHESKKEIDNTPPPKEIDNTPPRKKKVDNAAPQEKVDSTSKGTGV----------------------------------------------------------------------------------------------------------------------------------------IDYSFNLKE-HGNPAG----VKQIRENAEIRDKRVKVETAWNELVASGVGR--EQEGGERSERRVNAEKVWDELVKSGVVTEKKDNSSNENS
Ma	MKLFPRSILITLVLSFALNLGLVTKTHAKDTLDSIVDILSGLTCETQGVGDLLRTEFSHTCIVAPFFTFAVMNLVSPILYMNTFLKLKINDSDLFNDS---NFGNFPGGQCTRENRIDPKNPELRFALCNNAKLIVSRAKSVAESALAIAKAVLTGSDPWDDIKKVWVNKKKEYHVPYSGKPGDDGFAFDVGFPVIYWKVIQDKDRICVSTKGFTGDVPVGCKYMKEPFPKSMYNSFMDVADKDFIEDP-NDTPTDPLALVSCSAAGDGCYQKAYNASKTAVVMTSPLIECMRQMIARLIISKDVCSFDNVSQVVNLASRQDSAFFQFQVGMYKIVTAFLTLYVMFFGFKLLLAGEVPPKSEYINFILKMIFVTYFSIGINITPGNGSPYDRLDGMIQWAFPFLLDGINVLASWVMNAAPSGLCKFN--NLSYDGTVSYIALWDALDCRVAHYLGLDILSTLLVENAYRSHDFLNFDFFSFSAPPYIYLLIPAIISGNMMLVSLALSYPLLVISVAAFMVNATIMCMISIVILGILAPLFVPMFLFAYTRNYFDSWVKLMISFLLQPMVVVTFMITMFSVYDYGFYGKCQYKSKLIHNSIEDKIQGGITSKRDVLIFYINNDWDDTSQYPDKDAVESCQNSLGYMLNNPITTAFNFAKDSVSEIVDSKP-------------------GNTTTDKFLAKFQFLSGVVLGPGMFFMSPKVLFEKIKNILLALVTACFTLYLMYNFSSQLAEFAADMTEGVALNNVAIKPQAIFKAAMAVLAT-AGAATKGGDQIANR---GGVGDLKAGQ----------GGGASDL---EVGKGGLPKDNIAASGG-------TSAPAVTTPIASSSVATSSPKTVSSEARSDVVT-PPA----------------------------------------------PTEAVSPPPASIRTSISTPAPQSNIEAESVGKIIRANNQESKKEIDNTPPSQE---------KVDNAAPQEKVDSTSKGTGVIDYSFNLQKHDNPTGVKQIRENAEIRDKRAEVEKAWNELVASGGGRIRDQQGEETSERRANAAKKWNELVDSGVVTEIRERDNSVTHKFDKLADELNKSEKAKVEENKNIEDDRKEDNTTTSPQEKVDSTSKGSGIIDYSFNLKE-HDNPTG----VKQIRENAEIRDKRVKVEKAWNELVASGGGRVREQEGGEISERRANAEKAWDELVKSGVVTEKKDNSSNENS
Ri	MKLFPRSILITLVLSFALNLGIVTKTHAKDTLDSIVDILSGLTCETQGVGDLLRTEFSHTCIVAPFFTFAVMNLVSPVLYMNTFLKLKINDSDLFNDS---NFGNFPGGQCTRENRIDPKNPELRFALCNNAKLIVSRAKSVAESALAIAKAVLTGSDPWDDIKTAWANKKKEYHVPYSGKPGDDGFAFDLGFPVIYWKVIQDKDRICVSTKGFTGDVPVGCKYMKEPFPKSMYNSFMDVADKDFIEDP-NKTPTDPLALVSCSAAGDGCYQKAYNASKTAVVMTSPLIECMRQMIARLLISKDVCSFDNVSQVVNLVSRQDSAFFQFQVGMYKIVTAFLTLYVMFFGFKLLLAGEVPPKSEYINFILKMIFVTYFSIGINITPGNGSPYDRLDGMIQWAFPFLLDGINGLASWVMNAAPSGLCKFN--NLSYDGTVSYIALWDALDCRVAHYLGLDILSTLLVENAYRSHDFLNFDFFSFSAPPYIYLLIPAIISGNMMLVSLALAYPLLVISVAAFMVNATIMCMISIVILGILAPLFVPMFLFAYTRNYFESWVKLMISFLLQPMVVVTFMITMFSVYDYGFYGKCQYKSKLIHNSIEDKIQGGITSKRDVLIFYINNDWDDTSQYPDKDAVESCQNSLGYMLNNPITTVFNFTKDSVSEIVDSKP-------------------GNTPTDKFLAKFQFLSGVVLGPGMFFMSPKVLFEKIKNILLALVMACFTLYLMYNFSSQLAEFAADMTEGVALNNVAIKPQAIFKAAMAVLAT-AGAATQGGDQIASR---GGVGDLKAGQ----------GGGASDL---EVGKGGLPNDNIATSGG------------MSTPTASSSVATSSPKTVSSEARSDVVT-PPA----------------------------------------------PTEAVSPPPASIRTSISTPAPR-------VGKIIRDNNQESKKEIDNTLPSQE---------KVD--APQEKVNSTSKGTGV----------------------------------------------------------------------------------------------------------------------------------------IDYSFNLKE-HDNPTG----VKQIQENAEIRDKRVKVEKAWNELVASGGGRVREQEGGEISERRANAEKAWDELVKSGVVTEKKDNSSNENS
Rw	MKLFPRSILITLVLSFALNLGIVTKTHAKDTLDSIVDILSGLTCETQGVGDLLRTEFSHTCIVAPFFTFAVMNLVSPVLYMNTFLKLKINDSDLFNDS---NFGNFPGGQCTRENRIDPKNPELRFALCNNAKLIVSRAKSVAESALAIAKAVLTGSDPWDDIKTAWANKKKEYHVPYSGKPGDDGFAFDLGFPVIYWKVIQDKDRICVSTKGFTGDVPVGCKYMKEPFPKSMYNSFMDVADKDFIEDP-NKTPTDPLALVSCSAAGDGCYQKAYNASKTAVVMTSPLIECMRQMIARLLISKDVCSFDNVSQVVNLVSRQDSAFFQFQVGMYKIVTAFLTLYVMFFGFKLLLAGEVPPKSEYINFILKMIFVTYFSIGINITPGNGSPYDRLDGMIQWAFPFLLDGINGLASWVMNAAPSGLCKFN--NLSYDGTVSYIALWDALDCRVAHYLGLDILSTLLVENAYRSHDFLNFDFFSFSAPPYIYLLIPAIISGNMMLVSLALAYPLLVISVAAFMVNATIMCMISIVILGILAPLFVPMFLFAYTRNYFESWVKLMISFLLQPMVVVTFMITMFSVYDYGFYGKCQYKSKLIHNSIEDKIQGGITSKRDVLIFYINNDWDDTSQYPDKDAVESCQNSLGYMLNNPITTVFNFTKDSVSEIVDSKP-------------------GNTPTDKFLAKFQFLSGVVLGPGMFFMSPKVLFEKIKNILLALVMACFTLYLMYNFSSQLAEFAADMTEGVALNNVAIKPQAIFKAAMAVLAT-AGAATQGGDQIASR---GGVGDLKAGQ----------GGGVSDL---EVGKGGLPNDNIATSGG------------MSTPTASSSVATSSPKTVSSEARSDVVT-PPA----------------------------------------------PTEAVSPPPASIRTSISTPAPR-------VGKIIRDNNQESKKEIDNTLPSQE---------KVD--APQEKVNSTSKGTGV----------------------------------------------------------------------------------------------------------------------------------------IDYSFNLKE-HDNPTG----VKQIQENAEIRDKRVKVEKAWNELVASGGGRVREQEGGEISERRANAEKAWDELVKSGVVTEKKDNSSNENS
Co	MKLFPRSILITLVLSFALNLGIVTKIHAKDTLDSIVDILSGLTCETQGVGDLLRTEFSHTCIVAPFFTFAVMNLVSPVLYMNTFLKLKINDSDLFNDS---NFGNFPGGQCTRENRIDPKNPELRFALCNNAKLIVSRAKSVAESALAIAKAVLTGSDPWDDIKTAWANKKKEYHVPYSGKPGDDGFAFDLGFPVIYWKVIQDKDRICVSTKGFTGDVPVGCKYMKEPFPKSMYNSFMDVADKDFIEDP-NKTPTDPLALVSCSAAGDGCYQKAYNASKTAVVMTSPLIECMRQMIARLLISKDVCSFDNVSQVVNLVSRQDSVFFQFQVGMYKIVTAFLTLYVMFFGFKLLLAGEVPPKSEYINFILKMIFVTYFSIGINITPGNGSPYDRLDGMIQWAFPFLLDGINGLASWVMNAAPSGLCKFN--NLSYDGTVSYIALWDALDCRVAHYLGLDILSTLLVENAYRSHDFLNFDFFSFSAPPYIYLLIPAIISGNMMLVSLALSYPLLVISVAAFMVNATIMCMISIVILGILAPLFVPMFLFAYTRNYFESWVKLMISFLLQPMVVVTFMITMFSVYDYGFYGKCQYKSKLIHNSIEDKIQGGITSKRDVLIFYINNDWDDTSQYPDKDAVESCQNSLGYMLNNPITTVFNFTKDSVSEIVGSKP-------------------GSTPTDKFLAKFQFLSGVVLGPGMFFMSPKVLFEKIKNILLALVMACFTLYLMYNFSSQLAEFAADMTEGVALNNVAIKPQAIFKAAMAVLAT-AGAATKGGDQIASR---GGVGDLKAGQ----------GGGASDL---EVGKGGLPNDNIAASGG-------TSAPAVTTPTASSSVASSSPKTVSSEARSDVVT-PPA----------------------------------------------PTEAVSPPPASIRTSISTLAPR-------VGKIIRDNNQESKKEIDNTPPSQE---------KVDNAAPQEKVDSTSKGTGV----------------------------------------------------------------------------------------------------------------------------------------IDYSFNLKE-HDNPTG----VKQIRENAEIRDKRVKVEKAWNELVARGGGRVREQEGGEISERRANAEKAWDELVKSGVVTEKKDNSSNENS
Si	MKLFPRSILITLVLSFALNLGIVTKTHAKDTLDSIVDILSGLTCETQGVGDLLRTEFSHTCIVAPFFTFAVMNLVSPVLYMNTFLKLKINDSDLFNDS---NFGNFPGGQCTRENRIDPKNPELRFALCNNAKLIVSRAKSVAESALAIAKAVLTGSDPWDDIKTAWANKKKEYHVPYSGKPGDDGFAFDLGFPVIYWKVIQDKDRICVSTKGFTGDVPVGCKYMKEPFPKSMYNSFMDVADKDFIEDP-NKTPTDPLALVSCSAAGDGCYQKAYNASKTAVVMTSPLIECMRQMIARLLISKDVCSFDNVSQVVNLVSRQDSVFFQFQVGMYKIVTAFLTLYVMFFGFKLLLAGEVPPKSEYINFILKMIFVTYFSIGINITPGNGSPYDRLDGMIQWAFPFLLDGINGLASWVMNAAPSGLCKFN--NLSYDGTVSYIALWDALDCRVAHYLGLDILSTLLVENAYRSHDFLNFDFFSFSAPPYIYLLIPAIISGNMMLVSLALSYPLLVISVAAFMVNATIMCMISIVILGILAPLFVPMFLFAYTRNYFESWVKLMISFLLQPMVVVTFMITMFSVYDYGFYGKCQYKSKLIHNSIEDKIQGGITSKRDVLIFYINNDWDDTSQYPDKDAVESCQNSLGYMLNNPITTVFNFTKDSVSEIVDSKP-------------------GNTPTDKFLAKFQFLSGVVLGPGMFFMSPKVLFEKIKNILLALVMACFTLYLMYNFSSQLAEFAADMTEGVALNNVAIKPQAIFKAAMAVLAT-AGAATKGGDQIASR---GGIGDLKAGQ----------GGGASDL---EVGKGGLPNDNIAASGG-------TSAPAVTTPTASSSVATSSPKTVSSEA-SDVVT-PPA----------------------------------------------PTEAVAPPSASIRTSISTPAPR-------VGKIIRDNNQESKKEIDNTPPSQE---------KVDNAAPQEKVDSTSKGTGV----------------------------------------------------------------------------------------------------------------------------------------IDYSFNLKE-HDNPTG----VKQIRENAEIRDKRVKVEKAWNELVATGGGRVREQEGGEISERRANAEKAWDELVKSGVVTEKKDNSSNENS
Af	MKLFPRSILITLVLSFALNLGIVTKTHAKDTLDSIVDILSGLTCETQGVGDLLRTEFSHTCIVAPFFTFAVMNLVSPVLYMNTFLKLKINDSDLFNDS---NFGNFPGGQCTRENRIDPKNPELRFALCNNAKLIVSRAKSVAESALAIAKAVLTGSDPWDDIKTAWANKKKEYHVPYSGKPGDDGFAFDLGFPVIYWKVIQDKDRICVSTKGFTGDVPVGCKYMKEPFPKSMYNSFMDVADKDFIEDP-NKTPTDPLALVSCSAAGDGCYQKAYNASKTAVVMTSPLIECMRQMIARLLISKDVCSLDNVSQVVNLVSRQDSVFFQFQVGMYKIVTAFLTLYVMFFGFKLLLAGEVPPKSEYINFILKMIFVTYFSIGINITPGNGSPYDRLDGMIQWAFPFLLDGINGLASWVMNAAPSGLCKFN--NLSYDGTVSYIALWDALDCRVAHYLGLDILSTLLVENAYRSHDFLNFDFFSFSAPPYIYLLIPAIISGNMMLVSLALSYPLLVISVAAFMVNATIMCMISIVILGILAPLFVPMFLFAYTRNYFESWVKLMISFLLQPMVVVTFMITMFSVYDYGFYGKCQYKSKLIHNSIEDKIQGGITSKRDVLIFYINNDWDDTSQYPDKDAVESCQNSLGYMLNNPITTVFNFTKDSVSEIVDSKP-------------------GSTPTDKFLAKFQFLSGVVLGPGMFFMSPKVLFEKIKNILLALVMACFTLYLMYNFSSQLAEFAADMTEGVALNNVAIKPQAIFKAAMAVLAT-AGAATKGGDQIASR---GGVGDLKAGQ----------GGGASDL---EVGKGGLPNDNIAASGG-------TSAPAVTTPTASSSVATSSPKTVSSEARSDVVT-PPAPTEAVSPPSASIRTSISTPTASSSVATSSPKTVSSEARSDVVIPPAPTEAVSPPSASIRTSISTPAPR-------VGKIIRDNNQESKKEIDNTPPSQE---------KVDNAAPQEKVDSTSKGTGV----------------------------------------------------------------------------------------------------------------------------------------IDYSFNLKE-HDNPTG----VKQIRENAEIRDKRVKVEKVWNELVASGGGRVREQEGGEISERRANAEKAWDELVKSGVVTEKKDNSSNENS


[VirB6b; 2957-3637]

[asterisks above alignment depict the actual VirB6/TrbL domain used in the analysis shown in Figure 5; conserved Trp is shown with a W; See Figure 3]

[																																																						 ****************************************************************************************************************************************************************************************************************************************************************W**********************************************************************************************************************************************************														  ]
Br	MKIHNIIKIIIVVCLEGFALTSFAGFGDSCASLPTTTDGYLESDTAYGYIIRSIDMKAPGGNCDANKPGITFCFKNKDGSSDPCTMYTLNQGDSKKISDLSKDNNPDLGANPILKNIVLTVQTWQNDICLLMPTSRGPMPVACKALSNPPAP-PSVPSCSNIGQSCYTGANYSQSLINFSGLAVQCLKETLDKIFFVGNSCGSQSQSSEITNLTAFPTFQGYLKNAIGAALILYVMFFAFNMVLNKEYGNPDKIALFVIKLLFVTYFSIGLGPLNFNSSQPTQENGMLKYGLPLLTGIAPEFAQIIFNAAGSKGLCVFDTSKYQSGYQFYALWDSIDCRIGYYLGLDLLYNIDKNGVL-SSFARGDGGNSSGSIPIPNLGNPD--KNSPNALTSVGSLRFFTVMFGFFMAGNVIILISGLVFAVIFLSILLYFITHYLVCMITIYVMTYVSPIFIPMMLFNRTKGYFDGWLKVSLSCALQPAVVAGFIALLITMYDSAIFKNCEFLRYDYEKNNVKFSTFELRLPASSAEVCQESFGYKMLNYYAGKGWEEHLVILFPIKSIAKDVVSILAELLCVLVFSVIFYYFSKSISQFAADLTNGPKMDAVTASPTKIVDLVKQGAAFIKDA-AQATQGKPPSSGDMPGDGGSKRSEGQKGDDSFISSG--GNSSGDSLSSSGGK-
Bo	MKIHNIIKIIIVVCLEGFALTSFAGFGDSCASLPTTTDGYLESDTAYGYIIRSIDMKAPGGNCDANKPGITFCFKNKDGSSDPCTMYTLNQGDSKKISDLSKDNNPDLGANPILKNIVLTVQTWQNDICLLMPTSRGPMPVACKALSNPPAPPPVDPSCSNIGQSCYTGANYSQSLINFSGLAVQCLKETLDKIFFVGNSCGSQSQSSEITNLTAFPTFQGYLKNAIGAALILYVMFFAFNMVLNKEYGNPDKIALFVIKLLFVTYFSIGLGPLNFNSSQPTQENGMLKYGLPLLTGIAPEFAQIIFNAAGSKGLCVFDTSKYQSGYQFYALWDSIDCRIGYYLGLDLLYNIDKNGVL-SSFARGDGGNSSGSIPIPNLGNPD--KNSPNALTSVGSLRFFTVMFGFFMAGNVIILISGLVFAVIFLSILLYFITHYLVCMITIYVMTYVSPIFIPMMLFNRTKGYFDGWLKVSLSCALQPAVVAGFIALLITMYDSAIFKNCEFLRYDYEKNNVKFSTFELRLPASSAEVCQESFGYKMLNYYAGKGWEEHLVILFPIKSIAKDVVSILAELLCVLVFSVIFYYFSKSISQFAADLTNGPKMDAVTASPTKIVDLVKQGAAFIKDA-AQATQGKPPSGGDMPGDGGSKRSEGQKGDDSFISSG--GNSSGDSLSSSGGK-
Ca	MKTLKTLKIFIMVCIASVSLASFAGFGESCSSLPATSDKYLETDTAYGYIIRNIDMKDPRGNCDSAVPGITFCFKNIEGSSSPCTMYTLNEGDSKKISDLSTDNNPDLGANPVLQNIVLTVKKLDNDLCLIMPTSRGPMPVACKSLSANPPPNPSDYENCNIGKNCYTGASYSQSLINFSGLAVQCLSETLNKIFFVGNSCSSQDQNSRITNLAAFSTFQGYLKRTIGAALILYIMFFAFNMALNKEYASTEKIALFIIKFLFVAYFSIGLGPLDFSSGQPTKENGMLKYGLPLLTGAAPDFAQMIFNAAGARGLCQFDNSKYKDGYKFYGLWDAIDCRIGYYLGLDLLYNIDKNRVLGRSVGNGPSGNNE---KIPNLGNPD--KNSPNDLSKAGSLRFFTVMFGFFMAGNVIIFAAGLVFSVIFLSILLYFITHYLVCMVTIYVMTYVSPIFIPMALFTRTKAYFDGWLKVCISCTLQPSVIAGFIALLITMYDSAIFKNCEFLRHDYEKGDIRFSTFELRLPISAADKCQESFGYKMLQYYAGEGWEEHLLILFPIKSIVRDVVSILAELLYVLVFSVIFYYFSKSIGRFAADLTNGPNMDAVNARSTKIVDLVKKGAAFLKDA-AIASQGKPLV-GHKLS-GGSRRKGRVQSDDTLGSHGRSSDNAKDALSTSRGK-
Pr	MKTLKVLKIFIIVYISSVSLESFAGFGESCSNLPITSDGYLETYTAYGYIIRSIDMKDPRGNCNPSTSSITFCFKNVEGSASPCTIYTLNEGDTRKISDLSTDNNPDLGANTVLKNIVLTVKKFGNDLCLAMPTSRGPMPVACKSLSVTPTATKPKDENCNIGKSCYTGANYSQSLINFSGLAVQCLSETLNKIFFTGSSCSAQDQNSRITHLASFATFQGYLKRIIGAALILYTMFFAFNMALNKEYATTEKITLFIIKFLFVVYFSIGLGPLDFSGGQPVKENGMLKYGLPLLTGAAPDFAGMIFNAAGSRGLCQFDNTKYKDGYKFYGLWDAIDCRIGYYLGLDLLYNIDKNGILGRPVSNGTSGNNK---PIPNF-DPDGKKDRPHDLSKAGALRFFTVMFGFFMSGHVIILVAGMVFSVIFLSILLYFITHYLVCMVTIYVMTYISPIFIPMVLFTRTKAYFDGWLKVCISCALQPAVVAGFIALLITMYDSAIFKNCEFLRYDYEKGDIRFSTFELRLPSIDADKCQESFGYKMLKYYAGEGWEEHLLILFPIKSIVRDVVSILAELLCVLIFSVIFYYFSKSIGRFAADLTNGPNMDAVTASPTKIVDLVKKGAAFLKDA-SVHEHGKSSL-GDKPDIGNKRKDGAQQGEDAVNSSG--GEVADLASGSGGGK-
Ty	MKTLKALKIFIIVYISSVSLESFAGFGESCSNLPITSDGYLETYTAYGYIIRSIDMKDPRGNCNPYTSSITFCFKNVEGSTSPCTIYTLNEGDARKISDLSTDNNPNLGANTVLKNIVLTVKKFGNDLCLAMPTSRGPMPVACKSLNATPAPTNPKYENCNIGKSCYTGANYSQSLINFSGLAVQCLSETLNKIFFTGNSCSSQDQNSRITHLAAFSTFQGYLKRIIGAALILYTMFFAFNMALNKEYATTEKITLFIIKFLFVVYFSIGLEPLNFSGGQTVKENGMLKYGLPLLTGAAPDFAEMIFNAAGSRGLCQFDNSKYKDGYKFYGLWDAIDCRIGYYLGLDLLYNIDKNGILGHSVGNGPGGNNK---PIPNF-DPDSKKDRPHDLSKAGALRFFTVMFGFLMSGHIIILVAGIAFSVIFLSILLYFITHYLVCMITIYVMTYISPIFIPMVLFTRTKAYFDGWVKVCISCALQPAVVAGFIALLITMYDSAIFKNCEFLRYDYEKGDIRFSTFELRLPSIDADKCQESFGYKMLKYYAGEGWEEHLLILFPIKSIVRDVVSILAELLCVLVFSVIFYYFSKSIGRFAADLTNGPNMDAVTASPTKIVDLVKKGAAFLQDASSVHAQGKSPV-EDKPDIGSKRKDGVQQGEDSENSSG--GELADLASGSGGGKL
Fe	MKTLKTLKIFIIICIASVSLASFAGFGESCSSLPTTSDGYLETDTAYGYIIRNIDMKDPRGNCNSAASSITFCFKNIEGSSSPCTIYNLNEGDSKKISDLSTDNNPDLGANPVLKDIVLTVKKWDNDLCLVMPTSRGPMPVACKSLSATPTPTPPDDENCNIGKSCYTGANYSQSLINFSGLAVQCLSETLNKVFFAGNSCSSQDQNSRITNLAAFSTFQGYLKRIIGAALILYTMFFAFNMALNKEYASTEKIALFVIKFLLVAYFSIGLGPLDFSGGQPTKENGMLKYGLPLLTGAAPDFAQMIFNAAGSRGLCQFDNSKYKDGYKFYGLWDAIDCRIGYYLGLDLLYNIDKNGVLGNSIGNGPGGNNT---PIPNF-DPDGKKDRPKDLSKAGALRFFAVMFGFFMAGNVIILAAGLVFSVIFLSILLYFITHYLVCMITIYVMTYISPIFIPMALFTRTKAYFDGWLKVCISCALQPAVVAGFIALLITMYDSAIFKNCEFLRYDYEKGDIRFSTFELRLPNGGADKCQESFGYKMLQYYAGEGWEEHLLILFPIKSIVKDVVSILAELLCVLVFSVIFYYFSKSIGRFASDLTNGPNMDAVTASPTKIVDLVKKGAAFLKDA-AMASQGKPSV-GDKPDVGGKRKEGEQQGGDSESGAG--GGLADLASGSGGGK-
Ak	MKTLKTLKIFIIVYIVSVNLTSFAGFGESCSSLPTTSDGYLETDTAYGYIIRSIDMKDPRGNCNSVASSITFCFKNVEGSSSPCTIYNLNEGDSKKISELSTDNNPDLGANPILKNIVLTVKKWDNDLCLVMPTSRGPRPVACKSLSATPQPAPHNDENCNIGKSCYTGANYSQSLINFSGLAVQCVSETLNKIFFAGNGCSSQDHNSRITHLAAFSTFQGYLKRIIGAALILYTMFFAFNMVLNKAYASTEKITLFVIKFLFVTYFSVGLGPLDFSGGQPTKENGMLKYGLPLLTGAAPDFAQMIFNAVGSRGLCQFDHSKYKDGYKFYGLWDAIDCRIGYYLGLDLLYNIDKNGVLGNSVGNGPGGNNT---PIPNF-DTDGKKDRPKDLSKAGALRFFTVMFGFLMAGNVIILAAGLVFSVIFLSILLYFITHYLVCMITIYVMTYISPVFIAMALFTRTKSYFDGWFKVCISCALQPAVVAGFIALLITMYDSAIFKNCEFLRYDYEKGDIRFSTFELRLPNSEADKCQESFGYKMLQYYAGEGWEEHLLILFPIKSIVRDVVSILAELLCVLVFSVIFYYFSKSIGRFAADLTNGPNMDAVTASPTKIVDLVKKGAAFLKDA-DIASQGKPSV-GDKPDVGGKRKDGKQQGWDSESGAG--GGLADLASGAGGGK-
Ma	MKTLKTLKIFIIVCIASVSLASFAGFGESCSSLPTTSDGYLETDTAYGYIIRNIDMKDPRGNCNSVASSITFCFKNVEGSSSPCTMYTLNEGDSKKISDLSIDNNPDLGANPVLKNIVLTVKKWGNDLCLVMPTSRGPMPVACKSLSATPTPPPPEDENCNIGKSCYMGANYSQSLINFSGLAVQCLSETLNKIFFAEKSCSVQDHNSRITNLAAFSTFQGYLKRIIGAALILYTMFFAFNMALNTEYASTEKIALFVIKFLFVAYFSIGLGPLDFSGGQPTKENGMLKYGLPLLTGAAPDFAQMIFNAAGSRGLCQFDNSKYKDGYKFYGLWDAIDCRIGYYLGLDLLYNIDKNGVLGNVVGNGPRGNNT---PIPNF-EPDGKNDRPKDLSKAGALRFFTVMFGFFMAGNVIILAAGLVFSVIFLSILLYFITHYLVCMITIYVMTYISPIFIPMALFTRTKAYFDGWLKVCISCALQPAVIAGFIALLITMYDSAIFKNCEFLRYDYEKGDIRFSTFELRLPVGGADKCQESFGYKMLEYYAGEGWEEHLLILFPIKSIVRDVVSILAELLCVLVFSVIFYYFSKSIGRFASDLTNGPNMDAVTASPTKIVDLVKKGAAFLKDV-AMASQGKPPV-RDKPDVRGKRKAGEQQGGD-------------LASGSGGGK-
Ri	MKTLKTLKIFIIVCITSVSLASFADFGESCSSLPITSDWYLEMNTAYGYIIRNIDMKDPRGNCNSVASSITFCFKNVEGSSSPCTMYTLNEGDSKKISDLSTDNNPDLGANPVLKNIVLTVKKWDNDLCLVMPTSRGPMPVACKSLSATPTPPPPEDENCNIGKSCYTGANYSQSLINFSGLAVQCLSATLNKIFFAGKSCSAQDQNSRITNLAAFSTFQGYLKRIIGAALILYTMFFAFNMALNTEYASTEKIALFVIKFLFVAYFSIGLGPLDFSGGQPTKENGMLKYGLPLLTGAAPDFAQMIFNAAGSRGLCQFDNSKYKDGYKFYGLWDAIDCRIGYYLGLDLLYNIDKNGVLGNVVGNGPRGNNT---PIPNF-DPEGKNDRPKDLSKAGALRFFTVMFGFFMAGNVIIFAAGLIFSVIFLSILLYFITHYLVCMITIYVMTYISPIFIPMALFTRTKAYFDGWLKVCMSCALQPAVLAGFIALLITMYDSAIFKNCEFLRYDYEKGDIRFSTFELRLPVGGADQCQESFGYKMLEYYAGKGWEEHLLILFPIKSIVRDVVSILAELLCVLVFSVIFYYFSKSIGRFASDLTNGPNMDAVTASPTKIIGLVKKGAAFLKDA-AMASQGKPLV-GDKPGVGGKRKEGQQQGRD-------------LASGSGGGK-
Rw	MKTLKTLKIFIIVCITSVSLASFADFGESCSSLPITSDWYLEMNTAYGYIIRNIDMKDPRGNCNSVASSITFCFKNVEGSSSPCTMYTLNEGDSKKISDLSTDNNPDLGANPVLKNIVLTVKKWDNDLCLVMPTSRGPMPVACKSLSATPTPPPPEDENCNIGKSCYTGANYSQSLINFSGLAVQCLSATLNKIFFAGKSCSAQDQNSRITNLAAFSTFQGYLKRIIGAALILYTMFFAFNMALNTEYASTEKIALFVIKFLFVAYFSIGLGPLDFSGGQPTKENGMLKYGLPLLTGAAPDFAQMIFNAAGSRGLCQFDNSKYKDGYKFYGLWDAIDCRIGYYLGLDLLYNIDKNGVLGNVVGNGPRGNNT---PIPNF-DPEGKNDRPKDLSKAGALRFFTVMFGFFMAGNVIIFAAGLIFSVIFLSILLYFITHYLVCMITIYVMTYISPIFIPMALFTRTKAYFDGWLKVCMSCALQPAVLAGFIALLITMYDSAIFKNCEFLRYDYEKGDIRFSTFELRLPVGGADQCQESFGYKMLEYYAGKGWEEHLLILFPIKSIVRDVVSILAELLCVLVFSVIFYYFSKSIGRFASDLTNGPNMDAVTASPTKIIGLVKKGAAFLKDA-AMASQGKPLV-GDKPGVGGKRKEGQQQGRD-------------LASGSGGGK-
Co	MKTLKTLKIFIIVFIASVSLASFAGFGESCSSLPTTSDGYLETDTAYGYIIRNIDMKDPRGNCNSVASSITFCFKNVEGSSSPCTMYTLNEGDSKKISDLSTDNNPDLGANPVLKNIVLTVKKWDNDLCLVMPTSRGPMPVACKSLSATPTPPPSEDKNCNIGKSCYTGANYSQSLINFSGLAVQCLSETLNKIFFAGKSCSAQDQNSRITNLAAFSTFQGYLKRIIGAALILYTMFFAFNMALNTEYASTEKIALFVIKFLFVAYFSIGLGPLDFSGGQPTKENGMLKYGLPLLTGAAPDFAQMIFNAAGSRGLCQFDNSKYKDGYKFYGLWDAIDCRIGYYLGLDLLYNIDKNRVLGNVVGNGPRGNNT---PIPNF-DPEGKNDRPKDLSKAGALRFFTVMFGFFMAGNVIILAAGLVFSVIFLSILLYFITHYLVCMITIYVMTYISPIFIPMALFTRTKAYFDGWLKVCISCALQPAVVAGFIALLITMYDSAIFKNCEFLRYDYERGDIRFSTFELRLPVGGADKCQESFGYKMLEYYAGKGWEEHLLILFPIKSIVRDVVSILAELLCVLVFSVIFYYFSKSIGRFASDLTNGPNMDAVTASPTKIVGLVKKGAAFLKDA-AMASQGKPLV-GDKPGVGGKRKEGEQQGGD-------------LASGSGGGK-
Si	MKTLKTLKIFITVCIASVSLASFAGFGESCSSLPTTSDGYLETDTAYGYIIRNIDMKDPRGNCNSVASSITFCFKNVEGSSSPCTMYTLNEGESKKISDLSTDNNPDLGANPVLKNIVLTVKKWDNDLCLVMPTSRGPMPVACKSLSATPTPPPSEDENCNIGKSCYTGANYSQSLINFSGLAVQCLSETLNKIFFAGKSCSVQDQNSRITNLAAFSTFQGYLKRIIGAALILYTMFFAFNMALNTEYASTEKIALFVIKFLFVAYFSIGLGPLDFSGGQPTKENGMLKYGLPLLTGAAPDFAQMIFNAAGSRGLCQFDNSKYKDGYKFYGLWDAIDCRIGYYLGLDLLYNIDKNGVLGNVVGNGPRGNNT---PIPNF-DPEGKNDRPKDLSKAGALRFFTVMFGFFMAGNVIILAAGLVFSVIFLSILLYFITHYLVCMITIYVMTYISPIFIPMALFTRTKAYFDGWLKVCISCALQPAVVAGFIALLITMYDSAIFKNCEFLRYDYEKGDIRFSTFELRLPVGGADQCQESFGYKMLEYYAGKGWEEHLLILFPIKSIVRDVVSILAELLCVLVFSVIFYYFSKSIGRFASDLTNGPNMDAVTASPTKIVGLVKKRAAFLKDA-AMALRGKPLV-GDKPGVGGKRKEGEQQGGD-------------LASGSGGGK-
Af	MKTLKTLKIFITVCIASVSLASFAGFGESCSSLPTTSDGYLETDTAYGYIIRNIDMKDPRGNCNSVASSITFCFKNVEGSSSPCTMYTLNEGDSKKISDLSTDNNPDLGANPVLKNIVLTVKKWDNDLCLVMPTSRGPMPVACKSLSATPTPPPSEDENCNIGKSCYTGANYSQSLINFSGLAVQCLSETLNKIFFAGKSCSAQDQNSRITNLAAFSTFQGYLKRIIGAALILYTMFFAFNMALNTEYASIEKIALFVIKFLFVAYFSIGLGPLDFSGGQPTKENGMLKYGLPLLTGAAPDFAQMIFNAAGSRGLCQFDNSKYKDGYKFYGLWDAIDCRIGYYLGLDLLYNIDKNGVLGNVVGNGPRGNNT---PIPNF-DPEGKNDRPKDLSKAGALRFFTVMFGFFMAGNVIILAAGLVFSVIFLSILLYFITHYLVCMITIYVMTYISPIFIPMALFTRTKAYFDGWLKVCISCALQPAVVAGFIALLITMYDSAIFKNCEFLRYDYEKGDIRFSTFELRLPVGGADQCQESFGYKMLEYYAGKGWEEHLLILFPIKSIVRDVVSILAELLCVLVFSVIFYYFSKSIGRFASDLTNGPNMDAVTASPTKIVGLVKKGAAFLKDA-AMALQGRPLV-GDKPGVGGKRKEGEQQGRD-------------LASGSGGGK-


[VirB6c; 3638-4629]

[asterisks above alignment depict the actual VirB6/TrbL domain used in the analysis shown in Figure 5; conserved Trp is shown with a W; See Figure 3]

[																																																																																																																																	 *********************************************************************************************************************************************************************************************************************************************************************************************W*******************************************************************************************************************************************														 ]
Br	MQSSLIKILGVLAIVATLVCFVFAALGMIGAVSVGNGCYMRYAPGGKGGSDSITSTITLNANANYVNTSTMLPDGTMQLTPDPAHYGEWLNTQVEVKDKQAVSLQVVGQISLCLAYVPKDNLQFTESTRPGKSNLDDNGKMIPIPRVTDVNKPPLSLIMDAKNNEWRNITEMYANDRILVSVTPNYSPGAGGTVGAMDAFKGTNVTADCSQGKTAYDPICGRYSIYSGPYVNACELKQNYWQGNKKQKCPN--------GC----VWGTIDWCYTAPSAWCTYYYVCDSLSAWVNNYGTMPEPYKDDGTFTFSWASNSGGIFIDYANLQCSNNINIPPNGKCPDSVDDRSPKDKDYIGGA--------GCTSGVCNGGEFQSQRRFWYTSDGNGGKGPTGLIWQISNTSNVDSTLPSTLQFAQFVTASDQPTEYGNE-----YKVIYNIPFNSNTDKGYLQYRLWCPTSQDASKNTGGYVMNIKQTKCYRENGNSLTDVFNNRGQVQYLVVPSAENPNTSGKNYSPEAAIVDSKGKANFNAAGEGYIWMRVLNDPN----DYKDSEGSYKVHFSTSQSVGSFTIKVMNPLLQLFKGKVKGAAESIFRNIVCY-GGDTSSCTNFFNYIKALLILYVMVYGAMFLLGFAKINQKDLVVRIVKIGIVSGLMNGNTFEFFNNYLFDTIANFSDEIISNMSGYSLFNSNGTVSNPFMFLDAVMSRILFSQTFMAQLLALLSLGLSGIIYFIITVIAVMIVIITAFRAAAVYIMAFMATCILIGIAPIFISFLLFDFTRYLFDNWVRFTIRYMIEPVVLMAGIIVLTQLFTIYLDFVLGYSVCWKCALPIKIPFIGTILPVALLNVPIFCINWFAPWGMDYMSGMMGVNMQNIVALVIIAYGMYGYVEFSGNMVARLTSAAGPSATSMGGAMSGAAEQGALSQVGMDEKTRKGITGRAKERLKQRNETLKQAEKTRKNAPK-------EEPPKAEIPK
Bo	MQSSLIKILGVLAIVATLVCFVFAALGMIGAVSVGNGCYMRYAPGGKGGSDSITSTITLNANANYVNTSTMLPDGTMQLTPDPAHYGEWLNTQVEVKDKQAVSLQVVGQISLCLAYVPKDNLQFTESTRPGKSNLDDNGKMIPIPRVTDVNKPPLSLIMDAKNNEWRNITEMYANDRILVSVTPNYSPGAGGTVGAMDAFKGTNVTADCSQGKTAYDPICGRYSIYSGPYVNACELKQNYWQGNKKQKCPN--------GC----VWGTIDWCYTTPSAWCTYYYVCDSLSAWVNNYGTMPEPYKDDGTFTFSWASNSGGIFIDYANLQCSNNINIPPNGKCPDSVDDRSPKDKDYIGGA--------GCTSGVCNGGEFQSQRRFWYTSDGNGGKGPTGLIWQISNTSNVDSTLPSTLQFAQFVTASDQPTEYGNE-----YKVIYNIPFNSNTDKCYLQYRLWCPTSQDASKNTGGYVMNIKQTKCYRENGNSLTDVFNNRGQVQYLVVPSAENPNTSGKNYSPEAAIVDSKGKANFNAAGEGYIWMRVLNDPN----DYKDSEGSYKVHFSTSQSVGSFTIKVMNPLLQLFKGKVKGAAESIFRNIVCY-GGDTSSCTNFFNYIKALLILYVMVYGAMFLLGFAKINQKDLVVRIVKIGIVSGLMNGNTFEFFNNYLFDTIANFSDEIISNMSGYSLFNSNGTVSNPFMFLDAVMSRILFSQTFMAQLLALLSLGLSGIIYFIITVIAVMIVIITAFRAAAVYIMAFMATCILIGIAPIFISFLLFDFTRYLFDNWVRFTIRYMIEPVVLMAGIIVLTQLFTIYLDFVLGYSVCWKCALPIKIPFIGTILPVALLNVPIFCINWFAPWGMDYMSGMMGVNMQNIVALVIIAYGMYGYVEFSGNMVARLTSAAGPSATSMGGAMSGAAEQGALSQVGMDEKTRKGITGRAKERLKQRNETLKQAEKTRKNAPK-------EEPPKAEIPK
Ca	MQSNLLKVLGVLAIVATLVCFIFAALGMIGAVKIGNGCYMRYDADGKGGRDSITDTITLNANANYVYTSKMLSDGTTRLIPDPTRYGEWLNTKVLVENSQSVNLQVVGQVSLCLAYIPQDNVQ---RTGPG-SNLDDNGKMIPIPRVTDSNIPPISLIMDAKNSEWRNIAELYANDRVLVSISPNF---IGTEATVNDAFKGTAVTTDCSQGKTSYEPICGKYSFYSGQYVNACELKQNYWQGNQHR--EPCH---CVFGCIYQEAVAKWVCDSANAASHCCLSLVCDSLPAWINHYGTMPESYKDDGSFTFSWSDNLGNLFIDYSNLQCSNNANILPNGKCPDVVSNRSPKDKDYIGGV--------HCTSGICNDGDFQKHRRFWYTADGKGGKGPTGLIYQMNDTGSVSQALPSNLEFAKFVADSDQLPEYKDKDGKYIYKVIYNIPFNSNIEKSYLQYRLWSPTSQDASKNTGGYVLNIKQTKCYRENGNSFNDTFNDRGRVQYIIVAGSENPNTSGKSYSPQGINVDSDGKANIIANGDGYIWMRILNDSN----DYKDSDGNYKVHFSTFLKVGSFTVKVMNPLLQLFKTKVQGAATSIFRNMVCYKASDSSSCTNFFTYIKAILILYVMTYGAMFLLGFTKINQKELVIRIAKIGVVSGLINGNTFEFFNSYLFDVITGFSDAIIANMSGYSLFTSTNTISNPFMFLDAVMSKIFFSQTFIAQLLALLSLGLSGIIYFIITFIALGIVIVTALRAMAVYIMAFMVTCILIGIAPLFISFLLFDFTRYLFDNWVRFTIRYMIEPVIMMAGIIVLTQLFTIYLDFVLGYSVCWKCALPIKIPFIGTILPIALLNVPIFCINWFAPWGMDYMSGMMGVNMQNIVALVIIAYGMYGYVEFSGRMVVKLTSAAGPSATGMGEAMYNVAEQKTLSQVGMDAETRKGITGRAESRLKQRNKTLDQAEKNRKHTPQEGGEKTNEEPPKPETLK
Pr	MQSNLLKVLGVLAIVATLVCFIFAALGMIGAVRVGNGCYMRYSKDGNGSTDSITSTITLNANANYVNISKMLPDGTTKLIPDPNRYGEWLNTQVLVEKNQSVNLQVVGQVSLCLAYLPKNNLQFTERTRPGKSNLDDSGQMIPIPRVQDANSPPISLIMDAKNNEWRNIAELYANDKVLVSVSPNF---ANTDATVDDVFKGVKVTKDCTQGKTSYYPICGKYSIYSGKYVTACELKQNYWKGNVHR--EECY---CVFGCIYKEDSDPWVCDMANAASHCCTSLVCDSLPAWINHYSNMPEAYKDDGSFTFSWSDKSKNLLIEYEDLQCSNNVNIPPNGQCPDIVNNRSPKDKNYIGGV--------SCTSGICKDGDFQKNRKFWYTADGKGGKGPTGLIYQMNDIGSVSQALPSKLEFAKFVPETEQPPEYKDKNGKYLYKVIYNIPFNSNIEKSYLQYRLWSPTSQDASKNTGGYVLNIKQTKCYRENGNSFKDIFDDRGRVQYIIVKSSENPNTSGKTYSPQGINVDSDGKSHFNANESGYIWMKILNDPSNNLKDYKDSEGSYKVHFSTSLKVGSFTIKVMNPLLQLFKTKVQDAATSIFKNMVCYKATDNSSCTNFFTYIKAILILYVMTYGAMFLLGFAKINQKELVIRIAKIGVVSGLINGNTFEFFNNYLFDAITNFSDSIIANMSGYSLFTSTNTISNPFMFLDAIMSKIFFSQTFIAQLLSLLSLGLSGIIYFIITFIAICIVIITTLRAIAVYIMAFMATCILIGIAPLFISFLLFDFTRYLFDNWVRFTIRYMIEPVVMMAGIIVLTQLFTIYLDFVLGYSVCWKCTLPIKIPFIGTILPIALLNVPIFCINWFAPWGMDYMSGMMGVNMQNIVALVIIAYGMYGYVEFSGRMVAKLTSAAGPSATQIGGRMSHDAGQKVLSQIGMDYRTRQGITGRAKSRLEQRNRTLEHAEQNSKKYKKRIGENTNE-----ETLK
Ty	MQSNLLKVLGVLAIVATLVCFIFAALGMIGAVRIGNGCYMRYSKDGNGGADSITNTITLNANANYFNISKMLPDGTTKLIPDPNRYGEWLNTQVLVEKNQQVNLQVVGQVSLCLAYLPKNNLQFTERTRPGKSNLDDSNQMIPIPRVQDANSPPVSLIMDAKNNEWRNIAELYANDKVLVSVSPNF---ANTDATVDDVFKGVKVTKDCTQGKTSYYPICGKYSIYSGKYVTACELKQNYWKGNVHR--EECY---CVFGCIYQEENEQWICDAANSASHCCTSLVCDSLPAWINHYSNMPEAYKDDGSFTFSWSDKSGNLLIDYQDLQCSNNVQIPPNGECPDIVDNRNPKDKDYIGGV--------HCTSGICKDGDFQKNRKFWYTADGKGGKGPTGLIYQMNNTGSVSQALPSNLEFAKFVPETEQPPEYKDKNGKYLYKVIYNIPFNSNIEKSYLQYRLWSPTSQDSSKNTGGYVLNIKQTKCYRENGNSFKDIFDDRGRVQYIIVQSSENPNTSGKTYAPQGINVDSDGKSHFNANEAGYIWMKILNDPSNNLKDYKDSEGSYKVHFSTSLKVGSFTIKVMNPLLQLFKTKVQGAATSIFKNMVCYKSTDNTSCTNFFTYIKAILILYVMTYGAMFLLGFAKINQKELVIRIAKIGMVSGLINGNTFEFFNNYLFDAITNFSDSIIANMSGYSLFTSTNTISNPFMFLDAIMSKIFFSQTFIAQLLSLLSLGLSGIIYFIITFIAVCIVIITTLRAIAVYIMAFMATCILIGIAPLFISFLLFDFTRYLFDNWVRFTIRYMIEPVVMMAGIIVLTQLFTIYLDFVLGYSVCWKCTLPIKIPFIGTILPIALLNVPIFCINWFAPWGMDYMSGMMGVNMQNIVALVIIAYGMYGYVEFSGRMVAKLTSAAGPSATQIGDRMSHDAGQKTLSQIGMDYRTRKGITSRAKSRLKQRNRTLEHAEQNSKKYMKKIGENTNE-----GTLK
Fe	MQSNLLKVLGVLAIVATLVCFIFAALGMIGAVKVGDGCYMRYAPDGKGGSDSITGTITLNANANYVNTSKMLPDGTTQLIPDPNRYGEWLNTQVLVENNQPVNLQVVGQVSLCLAYVPKDNVQFTESTRPGKSNLDDKGNMIPIPRITDANNPPLSLIMDAKNNEWRNIAELYANDRVLVSVSPNF---ANTDATVEDAFKGTKVTKNCSQGQTSYEPICGKYSVYHGEYVNDCEWRDKYWKCNYHHSCDTSFWGGCGLGC---------PCAFGKI---CCGEWICDSCGAWVNIRTSMPEAYKDDGSVTKAWSDNINNLFFDLFNLECSNNSKTLPNGQCPDAVRDRSPKNLDFIKGRCSGTWVEDQCNDGTVSTPELSNYKYFWYTADGKGGKGPTGLIYQMNDAGSVSQALPSKLEFAKFVADTDQPADYKDKDGKYLYKVIYNIPFNSNTEKSYLQYRLWSPTSQDASKNTGGYVLNIKQTKCYRENGNSFNDTFDDRGRVQYIIVKPSENPNTSGKTYSPQGINVNSDGKYNFNANEAGYIWMKILNDPSNNLRDYKDSEGNYKVHFSTSLKVGSFTIKVMNPLLELFKTKVQGAATSIFKNMVCYKANDSSSCTNFFTYIKAILILYVMTYGAMFLLGFAKINQKELVTRIAKIGVVSGLMNGNTFEFFNNYLFDAITNFSDAIIANMSGYSLYTSTNTISNPFMFLDAVMSKIFFSQTFIAQLLSLLSLGLSGIIYFIITFIAVGIVIITALRAVAVYIMAFMATCILIGIAPLFISFLLFDFTRYLFDNWVRFTIRYMIEPVVMMAGIIVLTQLFTIYLDFVLGYSVCWKCALPIKIPFIGTILPIALLNVPIFCINWFAPWGMDYMSGMMGVNMQNIVALVIIAYGMYGYVEFSGRMVAKLTSAAGPSATEIGGRMSHDAGQKALSPIGMDDKTRQGITGRAEARLKQRNKTLDQAEKNRKNTPKEGGEKTNAEPPQPEARG
Ak	MQSNLLKVFGVLAIVATLVCFIFAVLGMIGAVKVGDGCYMRYAPDGKGGSDSITGTITLNANANYVNTSKILPDGTTQLIPDPNHYGEWLNTQVLVEKSQPVNLQVVGQVSLCLAYVPKDNLQFTESTRPGKSNLDDKGNMIPIPRITDANNPPLSLIMDAKNNEWRNIAELYANDRVLVSVSPNF---ANTDATVEDAFKDDKVTKDCSQGKTAYESICGKYSIYSGKYVNACELKQNYWQGNKHR--ETCY---CFLGCIYPENVPPLVCEAANVSFHCCIGFTCDSLPAWINHEGDMPEAYKDDGSFTFSWSNNSSNLFIDYAGLQCSNNANIPPNGKCPDIVENRSPKDKDYIGGV--------NCTSGICQDGDFQKNRRFWYTADGKGGKGPTGLIYQMNDSGSVSQALPSKLEFAEFVAETEQPHDYKDKDGKYLYKVIYNRPFNSNIEKSYLQYRLWSPASQDASKNTGGYVLNIKQTKCYRENGNSFNDTFDDRGRVQYIIVKPSENPNTSGKTYSPQGISVDSDGKYNFNANEAGYIWMKILNDPSNNLRDYKDSEGSYKVHFSTSLKVGSFTIKVMNPLLQLFKTKVQGAATSIFKNMVCYKATDNASCTNFFTYIKAILILYVMTYGAMFLLGFAKINQKELVIRIAKIGVVSGLMNGNTFEFFNNYLFDAITNFSDAIIANMSGYSLFTSTNTISNPFMFLDAVMSKVFFSQTFIAQLLSLLSLGLSGIIYFIITFIAVGIVIITALRAVAVYIMAFMATCILIGIAPLFISFLLFDFTRYLFDNWVRFTIRYMIEPVVMMAGIIVLTQLFTIYLDFVLGYSVCWKCALPIKIPFIGTILPIALLNVPIFCINWFAPWGMDYMSGMMGVNMQNIVALVIIAYGMYGYVEFSGRMVAKLTSAAGPSATDIGGRMSHDAGQKALSPIGMDDKTRQGITSRAAARLKQRNKTLDQAEKNRKNTPKEGGEKTNEEPPKPETLK
Ma	MQSNLLKVLGVLAIVATLVCFIFAALGMIGAVKVGDGCYMRYALDGKGGADSITGTITLNANANYVNTSKMLPDGTTRLIPDPTRYGEWLNTQVLVENGQPVNLQVVGQISLCLAYIPKDNLQ---RTGAG-SNLDDNGQMISIPRINDANTPPISLIMDAKNNEWRNIAELYANDRVLVSVSPNF---ANTDATVKDTFKGAEVTQDCSENKTTYNPICGKYSVYSGEYVNACELKEKYWNCKVTLRCLNWF---EQGGC----DWAIFGCNPKCDKKRECK----EKCMAWVNITRPAPENYLDDGSFTFSWSDDTGKLFTDYSALQCSNNANIPPNGQCPDSVSDRSPKDKDYIGGV--------NCTSGICSDGDFQKHRRFWYTADGKGGKGPTGLIYQMNDAGSVSQALPSKLEFAKFVVDTDQPSDYKDKDGKYLYKVIYNIPFNSNIEKSYLQYRLWSPTSQDSSKNTGGYVLNIKQTKCYRENGNSFNDTFADRGRVQYIIVKPSENPNTSGKTYSPQGISVDSEGKYSFNANEAGYIWMKILNDPGNNLRDYKDSEGSYKVHFSTSLKVGSFTIKVMNPLLQLFKTKVQGAATSIFKNMVCYKANDSSSCTNFFTYIKAILILYVMTYGAMFLLGFAKINQKELVIRIAKIGVVSGLMNGNTFEFFNNYLFDAITNFSDSIIANMSGYSLFTSTNTISNPFMFLDAVMSKIFFSQTFIAQLLALLALGLSGIIYFIITFIAVGIVIITALRAVAVYIMAFMATCILIGIAPLFISFLLFDFTRYLFDNWVRFTIRYMIEPVVMMAGIIVLTQLFTIYLDFVLGYSVCWKCALPIKIPFIGTILPVALLNVPIFCINWFAPWGMDYMSGMMGVNMQNIVALVIIAYGMYGYVEFSGRMVVKLTSAVGPSATEIGGKMSHDAGQKALSPIGMDDKTRQGIAGRAEARLKQRNKTLDQAEKNRKNTSKEGGEKTNEEPPKPETPK
Ri	MQGNLLKVLGVLAIVATLVCFIFAALGMIGAVKVGDSCYMRYESDGKGGADSIIGTITLNANANYVNTAKMLSDGTIRLIPDPTRYGEWLNTQVLVENGQPVNLQVVGQVSLCLAYIPKDNLQ---RTGAG-SNLDDNGQMIPIPRINDTNNPPVSLIMDAKNNEWRNIAELYANDRVLVSVSPNF---ANTDATIKDAFKGVEVTKDCSENKTTYNPICGKYSVYSGEYVNACELKEQYWNCQVTWRCPTWH---EKIGC----DWGELGCVPSCDKVPECT----TKCMAWVNRTRPAPENYLDDESFTFSWSDNTGKLFIDYSALQCSYNANIPPVDQCPDSVRDRSPKDKDYIGGV--------HCTSGICSDGDFQKNRRFWYTADGKGGKGPTGLIYQMNDAGSVSQALPSKLEFAKFVADTDQPPDYKDKDGKYLYKVIYNIPFNSNIAKSYLQYRLWSPTSQDSSKNTGGYVLNIKQTKCYRENGNSFNDTFDDRGRVQYIIVKPSENPNTSGKTYSPQGISVDSEGKYSFNANEAGYIWMKILNDPGNNLRDYKDSEGSYKVHFSTSLKVGSFTIKVMNPLLQLFKTKVQGAATSIFKNMVCYKANDSSSCTNFFTYIKAILILYVMTYGAMFLLGFAKINQKELVIRIAKIGVVSGLMNGNTFEFFNNYLFDAITNFSDSIIANMSGYSLFTSTNTIANPFMFLDAVMSKIFFSQTFIAQLLALLSLGLSGIIYFIIIFIAVGIVIITALRAVAVYIMAFMATCILIGIAPLFISFLLFDFTRYLFDNWVRFTIRYMIEPVVMMAGIIVLTQLFTIYLDFVLGYSVCWKCALPIKIPFIGTILPIALLNVPIFCINWFAPWGMDYMSGMMGVNMQNIVALVIIAYGMYGYVEFSGRMVVKLTSAVGPSATEIGGKMSYDAEQKALSSIGMDDKTRQGITGRAEVRLKQRNKTLDQAEKNRKNTPQEGGEKTNEEPPKPETPK
Rw	MQGNLLKVLGVLAIVATLVCFIFAALGMIGAVKVGDSCYMRYESDGKGGADSIIGTITLNANANYVNTAKMLSDGTIRLIPDPTRYGEWLNTQVLVENGQPVNLQVVGQVSLCLAYIPKDNLQ---RTGAG-SNLDDNGQMIPIPRINDTNNPPVSLIMDAKNNEWRNIAELYANDRVLVSVSPNF---ANTDATIKDAFKGVEVTKDCSENKTTYNPICGKYSVYSGEYVNACELKEQYWNCQVTWRCPTWH---EKIGC----DWGELGCVSSCDKVPECT----TKCMAWVNRTRPAPENYLDDESFTFSWSDNTGKLFIDYSALQCSYNANIPPVDQCPDSVRDRSPKDKDYIGGV--------HCTSGICSDGDFQKNRRFWYTADGKGGKGPTGLIYQMNDAGSVSQALPSKLEFAKFVADTDQPPDYKDKDGKYLYKVIYNIPFNSNIAKSYLQYRLWSPTSQDSSKNTGGYVLNIKQTKCYRENGNSFNDTFDDRGRVQYIIVKPSENPNTSGKTYSPQGISVDSEGKYSFNANEAGYIWMKILNDPGNNLRDYKDSEGSYKVHFSTSLKVGSFTIKVMNPLLQLFKTKVQGAATSIFKNMVCYKANDSSSCTNFFTYIKAILILYVMTYGAMFLLGFAKINQKELVIRIAKIGVVSGLMNGNTFEFFNNYLFDAITNFSDSIIANMSGYSLFTSTNTIANPFMFLDAVMSKIFFSQTFIAQLLALLSLGLSGIIYFIIIFIAVGIVIITALRAVAVYIMAFMATCILIGIAPLFISFLLFDFTRYLFDNWVRFTIRYMIEPVVMMAGIIVLTQLFTIYLDFVLGYSVCWKCALPIKIPFIGTILPIALLNVPIFCINWFAPWGMDYMSGMMGVNMQNIVALVIIAYGMYGYVEFSGRMVVKLTSAVGPSATEIGGKMSHDAGQKALSSIGMDDKTRQGITGRAEVRLKQRNKTLDQAEKNRKNTPQEGGEKTNEEPPKPETPK
Co	MQGNLLKVLGVLAIVATLVCFIFAALGMIGAVKVGDSCYMRYASDGQGGADSIIGTITLNANANYVNTAKMLSDGTTLLVPDPTRYGEWLNTQVLVENSQPVNLQVVGQVSLCLAYIPKDNLQ---RTGAG-SNLDDNGQMIPIPRINDANNPPVSLIMDAKNNEWRNIAELYANDRVLVSVSPNF---ANTDATVKDAFKGAEVTQDCSENKTTYNPICGKYSVYSGEYVNACELKEKYWNCEVTWRCPTWH---EQIGC----DWGALGCVASCKKIPECT----TKCMAWVNITRPAPENYLDDGSFTFSWSDNTGKLFIDYSALQCSYNANIPPVDKCPDRVRDRRIKDKDYIGGV--------HCTSGICSDGDFQKNRRFWYTADGKGGKGPTGLIYQMNDAGSVSQALPSKLEFAKFVADTDQPPDYKGKDGKYLYKVIYNIPFNSNIAKSYLQYRLWSPTSQDSSKNTGGYVLNIKQTKCYRENGNSFNDTFDDRGRVQYIIVKPSENPNTSGKTYSPQGISVDSEGKYSFNANEAGYIWMKILNDPGNNLRDYKDSEGSYKVHFSTSLKVGSFTIKVMNPLLQLFKTKVQGAATSIFKNMVCYKANDSSSCTNFFTYIKAILILYVMTYGAMFLLGFAKINQKELVIRIAKIGVVSGLMNGNTFEFFNNYLFDAITNFSDSIIANMSGYSLFTSTNTISNPFMFLDAVMSKIFFSQTFIAQLLALLSLGLSGIIYFIITFIAVCIVIITALRAVAVYIMAFMATCILIGIAPLFISFLLFDFTRYLFDNWVRFTIRYMMEPVVMMAGIIVLTQLFTIYLDFVLGYSVCWKCALPIKIPFIGTILPIALLNVPIFCINWFAPWGMDYMSGMMGVNMQNIVALVIIAYGMYGYVEFSGRIVVKLTSAVGPSATEIGGKMSHDAGQKVLSSIGMDDKTRQGITGRAEARLKQRNKTLDQAEKNRKNTQKEGGEKTNEEPPKPETPK
Si	MQGNLLKVLGVLAIVATLVCFIFAALGMIGAVKVGDSCYMRYASDGQGGTDSITGTVTLNANANYVNTTKMLSDGTTLLVPDPTRYGEWLNTQVLVENSQPVNLQVVGQVSLCLAYIPKDNLQ---RTGAG-SNLDDNGQMIPIPRINDTNNPPVSLIMDAKNNEWRNIAELYANDRVLVSVSPNF---ANTDATVKDAFKGAEVTQDCSENKTTYNPICGKYSVYSGKYVNACELKEQYWNCNVTWRCPNWY---EQAGC----DWGALGCVASCQKIPECT----TKCMAWVNITRPAPENYLDDGSFTFSWSDNTGKLFIDYSALQCSYNANIPPVDQCPDPVHDRRTKDKDYIGGV--------HCTSGICSDGDFQKNRRFWYTADGKGGKGPTGLIYQMNDAGSVSQALPSKLEFAKFVADTDQPSDYKDKDGKYLYKVIYNIPFNSNIAKSYLQYRLWSPTSQDSSKNTGGYVLNIKQTKCYRENGNSFNDTFDDRGRVQYIIVKPSENPNTSGKTYSPQGINVDSEGKYSFNANEAGYIWMKILNDPGNNLRDYKDSEGSYKVHFSTSLKVGSFTIKVMNPLLQLFKTKVQGAATSIFKNMVCYKANDSSSCTNFFTYIKAILILYVMTYGAMFLLGFAKINQKELVIRIAKIGVVSGLMNGNTFEFFNNYLFDAITNFSDSIIANMSGYSLFTSTNTISNPFMFLDAVMSKIFFSQTFIAQLLALLSLGLSGIIYFIITFIAVCIVIITALRAVAVYIMAFMATCILISIAPLFISFLLFDFTRYLFDNWVRFTIRYMMEPVVMMAGIIVLTQLFTIYLDFVLGYSVCWKCALPIKIPFIGTILPIALLNVPIFCINWFAPWGMDYMSGMMGVNMQNIVALVIIAYGMYGYVEFSGRMVVKLTSAVGPSATEIGGKMSHDAGQKALSSIGMDDKTRQGITGRAEARLKQRNKILDQAEKNRKNTSKEGGEKTNEEPPKPETPK
Af	MQGNLLKVLGVLAIVATLVCFIFAALGMIGAVKVGDSCYMRYASDGQGGADSITGTITLNANANYVNTTKMLSDGTTLLVPDPTRYGEWLNTQVLVENSQPVNLQVVGQVSLCLAYIPKDNLQ---RTGAG-SNLDDNGQMIPIPRINDTNNPPVSLIMDAKNNEWRNIAELYANDRVLVSVSPNF---ANTDATVKDAFKGAEVTQDCSENKTTYNPICGKYSVYSGKYVNACELKEKYWNCQVTWRCPNWY---EQAGC----DWGALGCIASCQKIPECT----TKCMAWVNIMRPAPENYLDDESFTFSWSDNTGKLFIDYSALQCSYNANIPPADQCPDRVHDRRTKDKDYIGGV--------HCTSGICSDGDFQKNRRFWYTADGKGGKGPTGLIYQMNDAGSVSQALPSKLEFAKFVADTDQPPDYKDKDGKYLYKVIYNIPFNSDIAKSYLQYRLWSPTSQDSSKNTGGYVLNIKQTKCYRENGNSFNDTFDDRGRVQYIIVKPSENPNTSGKTYSPQGISVDSEGKYSFNANEAGYIWMKILNDPGNNLRDYKDSEGSYKVHFSTSLKVGSFSIKVMNPLLQLFKTKVQGAATSIFKNMVCYKANDSSSCTNFFTYIKAILILYVMTYGAMFLLGFAKINQKELVIRIAKIGVVSGLMNGNTFEFFNNYLFDAITNFSDSIIANMSGYSLFTSTNTISNPFMFLDAVMSKIFFSQTFIAQLLALLSLGLSGIIYFIITFIAVCIVIITALRAVAVYIMAFMATCILIGIAPLFISFLLFDFTRYLFDNWVRFTIRYMLEPVVMMAGIIVLTQLFTIYLDFVLGYSVCWKCALPIKIPFIGTILPIALLNVPIFCINWFAPWGMDYMSGMMGVNMQNIVALVIIAYGMYGYVEFSGRMVVKLTSAVGPSATEIGGKMSHDAGQKALSSIGMDDKTRQGITGRAEARLKQRNKTLDQAEKNRKNTPKEGGEKTNEEPPKPETPK


[VirB6d; 4630-5527]

[asterisks above alignment depict the actual VirB6/TrbL domain used in the analysis shown in Figure 5; conserved Trp is shown with a W; See Figure 3]

[																																																																																																											   **********************************************************************************************************************************************************************************************************************************************************************W************************************************************************************************************************************************************													   ]
Br	MKIIKSLILLVLFMASPAKGDD-FAWMSSGLSGLKSIFGCLEVPTFTSFQEGKIGISLSTAGDWQSTGNAVEKGKLLKIKWSTAGLTPEPRKYLVLYRIDPRFSVPQVFIKTYNYKNSQFEVAGFPGFSTAND----GVIPPDKNLDALSFTKMNNYVNYFNYANGNPKIQVNVGDIVNISLADKDDFFNPSTSKTPSTLNNILAKELDSSVFAASALYTESNLGNFENRIVYSSAEQVCNIIDAQRA----TLCTGTGSATKYTNVS-NGALVGKPMAVTTLQNFMSMINSCPANSNLNANPSCYYDQGRGMVIKIGGQVIKNRDQSFVNNDNTQNGFMYYQATSGGAMDFSSDWQPTGMFNNSFSMSDWSRNFS-NYTDFATYITNGNWATNFLYFGRYAMIVEIGNGTNTISPGDQKNITLEYLITADGTLPSSSTPGTTVGYDFSGDAPQDGYLWLRVKNPNSNIQGTISVDYANYTGTTWFSNIVYNGAIKPITDQFRTYSEDFYFKLVANSAIQNIAKTALTLYVTIFGLMFVLGALKLTAVEVVTRIFKITIVAILLRPESWSFFNNNFFSAFINGIDFFATNVVGATSSKSNIFGFIDPIFDKYTNGRIWGLLFIQLLQIHNGLAFIVIITIYSLITYFRAVLEVIIGYVIAFIGLTVMISLAPFFIILMLFEKTKTMFNNWISILFSYVVQPTILLIFFLLIDQILSEQLLKVIVRACWDTLIPIKIGLDLSNLGIPLNFSFTLPFLPGIPFFVPQVPDITSSNILTNDTNTFLVLFTTALLFYSYCLMSYGLVSFVTIVVGMLTQVTPARIEGNYQAPSNPTESIMKDIGSVAAPIKKAALAPARIFKDKVIDQNYEARKPQGGGEHTGKFFQNRNDVKPE-QTERND
Bo	MKIIKSLILLVLFMASPAKGDD-FAWMSSGLSGLKSIFGCLEVPTFTSFQEGKIGISLSTAGDWQSTGNAVEKGKLLKIKWSTAGLTPEPRKYLVLYRIDPRFSVPQVFIKTYNYKNSQFEVAGFPGFSTAND----GVIPPDKNLDALSFTKMNNYVNYFNYANGNPKIQVNVGDIVNISLADKDDFFNPSTSKTPSTLNNILAKELDSSVFAASALYTESNLGNFENRIVYSSAEQVCNIIDAQRA----TLCTGTGSATKYTNVS-NGALVGKPMAVTTLQNFMSMINSCPANSNLNANPSCYYDQGRGMVIKIGGQVIKNRDQSFVNNDNTQNGFMYYQATSGGAMDFSSDWQPTGMFNNSFSMSDWSRNFS-NYTDFATYITNGNWATNFLYFGRYAMIVEIGNGTNTISPGDQQNITLEYLITADGTLPSSSTPGTTVGYDFSGDAPQDGYLWLRVKNPNSNIQGTISVDYANYTGTTWFSNIVYNGAIKPITDQFRTYSEDFYFKLVANSAIQNIAKTALTLYVTIFGLMFVLGALKLTAVEVVTRIFKITIVAILLRPESWSFFNNNFFSAFINGIDFFATNVVGATSSKSNIFGFIDPIFDKYTNGRIWGLLFIQLLQIHNGLAFIAIITIYSLITYFRAVLEVIIGYVIAFIGLTVMISLAPFFIILMLFEKTKTMFNNWISILFSYVVQPTILLIFFLLIDQILSEQLLKVIVRACWDTLIPIKIGLDLSNLGIPLNFSFTLPFLPGIPFFVPQVPDITSSNILTNDTNTFLVLFTTALLFYSYCLMSYGLVSFVTIVVGMLTQVTPARIEGNYQAPSNPTESIMKDIGSVAAPIKKAALAPARIFKDKVIDQNYEARKPQGGGEHTGKFFQNRNDVKPE-QTERND
Ca	MKILKSLVVLVLFMTVPAKAVDTFSWMSTSFSGLKSLFGCLEVPEFTSFQEGNIGISLSTAGTWQSTGNAVKKGKLLKINWSTSGITPEPRKYLVLYRIDPRFSTPQVFIKTYNYTKLQFEALGFPRFVTGNN----GAIPPDKDLDALSFTKMSDSVKYFNYSNGHSRIQVNAGDVVNISLVSKDKFFSPNTPKLPNTVDNILTQELDSSVFAASALYTQSNLGNFDNRIIYLSAEQVCNMIDASRT----SVCRGTGTATKYKNTD-NGVIVGKPMRTGAVEHFMGLINSCPANAGIDTSPACYYDQGRGMIIKVGRQVIKGRDQRFVNSGSTHSSFIYYQATSGGTMDFTSDWSSTGMFDKSVLMSDWSRNYSGDYNRFVNDINKNDWSANFLYFGRYVMIVEIGNGTNSISPGDHQNIKLEYLITPNGTLPDSSVRGMPVDYNFATDALQDGYLWLRVVNPNSNIQGVVSVNYANYTGTTWFSDIVYYGVIKPITDQFRTFSQNFYIKLVKNSAVQNIAKAALTLYVTIFGLMFVAGALKLTAVEVITRICKIAIVAFLLREESWDFFNTYFFSVFTNAIDFFVTNVVGATSSRSNIFGFIDPIFDKYTNGRIWGLLFIELLQIHNGLAFISVITIYSLITYFRAILEVIIGYVIAFVGVTVMISLAPFFIILMLFEKTKSLFDNWISILLSYVVQPTILLIFFLLIDQVLSEQLLKVVVRACWDTLIPIKIGLDLTHLGIPINFSFTLPFLPGIPFFVPDVPEISSSNILTNNANTFLVLFTTALLFYSYCLMSYGLVTFVNVVVGMLTNVTPARISGNYQERSDPVGAIMHDIDSVTKPIKKTTIVPARVFKDKIIDQNYKARKPEGGGEYTNKFLAERNDRKKE-EEVRK-
Pr	MKILKSLVLLVLFIVMPAKAHDAFSWMSTSFSGLKGLFGCLEVPEFTSFQESNIGINLSKAGAWQSTGHTVEKGKLLKINWSIAGVTTEPRKYLVLYRIDPRFSTPQVFIKTYNYSKLQFEALGFPRFVTNSNSSIPGAIPPDKDLDALSFTKMSDSIKYFNYSKNNVKIEVKAGDVVNISLVGKDNFFTSNTL------DNILTEELDSSIFAPSALYTQSNLGNFDNRIIYASAKEVCDIIDAARDPDKPSGCSGTGAATKYKSINSNEALVGKPMMIGAIHNFMGLINSCPEHSGINTRPACYYDQGRGMIIKVGGQVIKERDQSFVKSG--RNSFIYYQATRDGIMNFTSDWQVSNMFNNSVLMSDWIRRFL-NYPSFIDYINQNDWSANFLYFGRYSMIVEIGNGANSISADVQQNISLEYLITYDGTLPDPSIRGTPVDYNFAADAPKDGYLWLRVVNPNSNIQGVVSVNYANYTGTTWFSDIVYNGAIKPITDQFRTFSKNFYIKLIKNSAVQNIVKAALTLYVIIFGLMFVAGALKLTAIEVITRICKIAIVAFLIREESWNFFNTYFFSVFTDGINFFITNVVGATSSRSNIFGFIDPIFDKYTNGRIWGLLFIELLQIHNGLAFIAIITIYSLITYFRAILEVIIGYVIAFIGITVMISLAPFFIILMLFEKTKSLFDNWISTLLSYVVQPTILLIFFLLIDQVLSEQLLKVVVRACWDTLIPIKIGLDLTNLGIPINFSFTLPFLPGIPFYVPDVPEISRSNIFTNNANTFLVLFTTSLLFYSYCLMSYGLVTFVNIVVGMLTNVTPARISGNYQARSDPVGAVMQDIGSVTTPMKNASMVPARVFKDKIIDQNYKARKSEGGVEFTNKFFSERNDITKKEEGARE-
Ty	MKILKSLVLLVLFIVMPAKAHDTFSWMSTSFSGLKGLFGCLEVPEFTSFQESNIGINLSKAGTWQSTGHTVEKGKLLKINWSIAGVTTEPRKYLVLYRIDPRFSTPQVFIKTYNYSKLQFEALGFPRFVTNSNSSIPGAIPPDKELDALSFTKMSDSIKY--YARNNVKIEVKAGDVVNISLVSKDNFFTSNTL------DNILTEELDSSIFAASALYTQSNLGNFDNRIIYASAKEVCDIIDPSRDPNKPSGCSGTGATTKYKSINSNEALVGKPMMIGAVHNFMGLINSCPEHSGINTRPACYYDQGRGMIIKVGGQVIKGRDQSFVKSG--RNSFIYYQATRNGIMDFTSDWQVNNMFSNSVLMSDWIRRFL-NYPSFIDYINKNDWSANFLYFGRYSMIVEIGNGANSISSDVQQNINLEYLITYDGTLPDPSIRGTPVDYNFSADAPKDGYLWLRVVNPNSNIQGVVSVNYANYTGTTWFSDIVYNGAIKPITDQFRTFSKNFYIKLIKNSAVQNIAKGSLTLYVIIFGLMFVAGTLKLTAIEVITRICKIAIVAFLIREESWSFFNTYFFSVFTDGIDFFITNVVGATSSRSNIFGFIDPIFDKYTNGRIWGLLFIELLQIHNGLAFIAIITIYSLITYFRAILEVIIGYIIAFIGVTVMISLAPFFIILMLFEKTKSLFDNWISTLLSYVVQPTILLIFFLLIDQVLSEQLLKVVVRACWDTLIPIKIGLDLTNLSIPINFSFTLPFLPGIPFYVPDVPEINRSNIFNNNTNTFLVLFTTALLFYVYCLMSYGLVTFVNIVVGMLTNVTPARISGNYQARSDPVGAVMQDIGSVTTPIKNASMVPARIFKDKIIDQNYKAKKLEGGVEFTNKFFAKRNDVTKKEEGVRE-
Fe	MKILKSLVLLVLFMAMPAKADDAFSWMSTSFGGLKSLFGCLEVPEFTSFKEGNIGISLSTAGTWQSTGNSVEKGKLLKINWSTSGITPEPRKYLVLYRIDPRFSTPQVFIKTYNYSKLQFEALGFPRFVTDNNSATPGAIPPDKDLDALSFTKMSDSVKYFNYSNGNSRIEVKAGDVVNISLVGKDNFFSPNTL------DNILTQELDSSIFAASALYTQSNLGNFDNRIIYSSAKEVCDLIDASRDPDKPSGCSGTGSATKYKSINSNEALVGKPMITRAVQNFMGLINSCPANAGINTSPACYYDQGRGMIIKVGGQVIKERDQSFVNSGSTQSSFIYYQATSGGTMDFTSDWQVNNMFSNSVLMSDWSRNFS-NYANFVDYINKNDWSANFLYFGRYSMIVEIGNGANSINPGDQQNISLEYLITSDGTLPDPSVRGTPVDYNFAADAPQDGYLWLRVVNPNSNIQGVVSVNYANYTGTTWFSDIIYNGAIKPITDQFRTFSQNFYIKLVKNSAVQNIAKAALTLYVTIFGLMFVAGALKLTAVEVITRICKIAIVAFLIREESWSFFNTYFFSAFTNGIDFFVTNVVGATSSRANIFGFIDPIFDKYTNGRIWGLLFIELLQIHNGLAFIAIITIYSLITYFRAILEVIIGYVIAFIGLTVMISLAPFFIILMLFEKTKSLFDNWISTLLSYVVQPTILLIFFLLIDQVLSEQLLKVVVRACWDTLIPIKIGLDLTNLGIPINFSFTLPFLPGIPFYVPDVPEISSSNILTNKANTFLVLFTTALLFYSYCLMSYGLVTFVNIVVGMLTNVTPARISGNYQERSDPVGAVMQDIGSVTKPIKKAAMAPARVFKDKIIDQNYKARKPE-GGEHTNKFLAERNDVPKKEEGERKE
Ak	MKILKSLVLLVLFMAIPAKADDAFSWMSTSFGGLKSLFGCLEVPKFTSFKDGNIGISLSTAGTWQSTGNTVEKGKLLKINWSTSGLTPEPRKYLVLYRIDPRFSTPQVFIKTYNYSKLQFEALRFPRFVMDNNSATPGAIPPDKDLDALSFTKMSDSVKYFDYSDSNSRIKVKAGDVVNISLVGKDNFFSPNTL------DNILTQELDSSIFAASALYTQSNLGNFDNRIIYSSAKEVCDLIDASRNPDKPSGCSGTGSATKYKSINSNEALVGKPMITGAVQNLMGLINSCPANAGINTSPACYYDQGRGMIIKVGGQVIKERDQSFVNSGSTQSSFIYYQATSGGTMDFTSDWQVNNMFSNSVLMRDWSQNFS-NYANFVDYINKNDWSANFLYFGRYSMIVEIGNGTNSISPGDQQNISLEYFITSDGTLPDPSVRGTPVDYNFAADAPQDGYLWLRVVNPNSNIHGVVSVNYANYTGTTWFSDIIYNGAIKPITDQFRTFSQHFYIKLINNSAVQNIAKAALTLYVTIFGLMFVAGALKLTAIEVITRICKIAIVAFLIREESWRFFNTYFFSAFTNGIDFFVTNVVGATSSRSNIFGFIDPIFDKYTNGRIWGLLFIELLQIHNGLAFIAIITIYSLITYFRAILEVIIGYVMAFIGLTVMISLAPFFIILMLFEKTKSLFDNWISTLLSYVVQPTILLIFFLLIDQVLSEQLLKVVVRACWDTLIPIKIGLDLTHLGIPINFSFTLPFLPGIPFYVPDVPEISRSNLLTNNANTFLVLFTTALLFYSYCLMSYGLVSFVNIVVGMLTNVTPARISGNYQERSDPVGAVMKDIGSVTKPIKRVAMAPGRIFKDKIIDQNYKARKPEGGGEFTHKFLAERNDVSKK-EAERK-
Ma	MKILKSLVLLVLFMAMPAKADDAFSWMSTSFSGLKSLFGCLEVPEFTSFQEGNIGISLSTAGIWQSTGNTVAKGKLLKINWSTSGITPEPRKYLVLYRIDPRFSTPQVFIKTYNYSKLQFEALGFPRFVTDNNSETPGAIPPDKDLDALSFTKMSDSVKYFNYSNGNSRIEVKAGDVVNISLVGKDNFFSPNTPKLPNTVDNILTQELDNSIFAAAALYTQSNLGNFDNRIIYSSAEQVCNMIDEERK----SVCSGTGTATKYKNTD-NGVIVGKPMITGAVQYFMGLINACPANASINTSPACYYDQGRGMIIKVGGQVIKGRDQSFVNSGNTQSSFIYYQATSGGAMDFTSDWQVSNMFSNSVLMSDWSQNFS-NYASFVDYINKNDWSANFLYFGRYSMIVEIGNGANSINPGDQQNIKLEYLITSDGTLPDPSVRGTPVDYNFAADAPQDGYLWLRVVNPNSNIQGVVSVNYASYTGTTWFSDIIYNGAIKPITDQFRTFSQNFYIKLVKNSAVQNLAKAALTLYITIFGLMFVAGALKLTAVEVITRICKIAIVAFLIREDSWSFFNTYFFSAFTDGIDFFVTNVVGATSSRSNIFGFIDPIFDKYTNGRIWGLLFIELLQIHNGLAFIAIITIYSLITYFRAILEVIIGYVIAFIGVTVMISLAPFFIILMLFEKTKSLFDNWISTLLSYVVQPTILLIFFLLIDQVLSEQLLKVVVRACWDTLIPIKIGLDLTNLGIPIHFSFTLPFLPGIPFYVPDVPEISSSNILTNNANTFLVLFTTALLFYSYCLMSYGLVTFVNIVVGMLTNVTPARISGNYQERSDPVGAVMQDIDSVTKPVKKAAMAPARVFKDKIIDQNYKARKPEEGSEFTNKFLAERNDMKKE-EGEKKE
Ri	MKILKSLVLLVLFMAMPAKADDAFSWMSTSFSGLKSLFGCLEVPEFTSFQEGNIGINLSTAGIWQSTGNTVQKGKLLKINWSTSGITPEPRKYLVLYRIDPRFSMPQVFIKTYNYSKLQFEALGFPRFVTNNNSETPGTIPPDKDLDALSFTKMSDFVKYFNYSNGNSRIEVKAGDVVNISLVGKDNFFSPNTLKLPNTVDNILTQELDSSIFAASALYTQSNLGDFDNRIIYSSAEQVCNMIDEERK----SVCSGTGTATKYKNTD-NGVIVGKPMITGAVQYFMGLIKACPANAGINTSPACYYDQGRGMIIKVGGQVIKGRDQSFVNSGNTQSSFIYYQATSGGTMDFTSDWQVSNMFSNSVLMSDWSRNFS-NYASFVDYINKNDWSANFLYFGCYSMIVEIGNGANSINPDDQQNIKLEYLITSDGTLPDPSVRGTPVDYNFATDAPQDGYLWLRVVNPNSNIQGVVSVNYANYTGTTWFSDIIYNGAIKPITDQFRTFSQNFYIKLVKNSAVQNLAKTALTLYVTIFGLMFVTGALKLTAVEVITRICKIAIVAFLIREESWSFFNTYFFSVFTDGIDFFVTNVVGATSSRSNIFGFIDPIFDKYTNGRIWGLLFIELLQIHNGLAFIAIITIYSLITYFRAILEVIIGYVIAFIGVTVMISLAPFFIILMLFEKTKSLFDNWISTLLSYVVQPTILLIFFLLIDQVLSEQLLKVVVRACWDTLIPIKIGLDLTNLGIPIHFSFTLPFLPGIPFYVPDVPEISSSNILTNNANTFLVLFTTALLFYSYCLMSYSLVTFVNIVVGMLTNVTPARISGNYQERSDPVGAVMQDIDSVTKPIKKAAMAPARVFKDKIIDQNYKARKPEVGGEFTNKFLAERNDVKKE-EGEQKE
Rw	MKILKSLVLLVLFMAMPAKADDAFSWMSTSFSGLKSLFGCLEVPEFTSFQEGNIGINLSTAGIWQSTGNTVQKGKLLKINWSTSGITPEPRKYLVLYRIDPRFSMPQVFIKTYNYSKLQFEALGFPRFVTNNNSETPGTIPPDKDLDALSFTKMSDFVKYFNYSNGNSRIEVKAGDVVNISLVGKDNFFSPNTLKLPNTVDNILTQELDSSIFAASALYTQSNLGDFDNRIIYSSAEQVCNMIDEERK----SVCSGTGTATKYKNTD-NGVIVGKPMITGAVQYFMGLIKACPANAGINTSPACYYDQGRGMIIKVGGQVIKGRDQSFVNSGNTQSSFIYYQATSGGTMDFTSDWQVSNMFSNSVLMSDWSRNFS-NYASFVDYINKNDWSANFLYFGCYSMIVEIGNGANSINPDDQQNIKLEYLITSDGTLPDPSVRGTPVDYNFATDAPQDGYLWLRVVNPNSNIQGVVSVNYANYTGTTWFSDIIYNGAIKPITDQFRTFSQNFYIKLVKNSAVQNLAKTALTLYVTIFGLMFVTGALKLTAVEVITRICKIAIVAFLIREESWSFFNTYFFSVFTDGIDFFVTNVVGATSSRSNIFGFIDPIFDKYTNGRIWGLLFIELLQIHNGLAFIAIITIYSLITYFRAILEVIIGYVIAFIGVTVMISLAPFFIILMLFEKTKSLFDNWISTLLSYVVQPTILLIFFLLIDQVLSEQLLKVVVRACWDTLIPIKIGLDLTNLGIPIHFSFTLPFLPGIPFYVPDVPEISSSNILTNNANTFLVLFTTALLFYSYCLMSYSLVTFVNIVVGMLTNVTPARISGNYQERSDPVGAVMQDIDSVTKPIKKAAMAPARVFKDKIIDQNYKARKPEVGGEFTNKFLAERNDVKKE-EGEQKE
Co	MKILKSLVLLVLFMAMPAKADDAFSWMSTSFGGLKSLFGCLEVPEFTSFQEGNIGISLSTAGIWQSTGNTVQKGKLLKINWSTSGITLEPRKYLVLYRIDPRFSMPQVFIKTYNYSKLQFEALGFPRFVTDNNSETPGTIPPDKDLDALSFTKMSDFVKYFNYSNGNSRIEVKAGDVVNISLVGKDNFFSPNTLKLPNTVDNILTQELDSSIFAASALYTQSNLGDFDNRIIYSSAEQVCNMIDKERK----SVCSGTGTATKYKNTD-NGVIVGKPMITGAVQYFMGLIKACPANAGINTSPACYYDQGRGMIIKVGGQVIKGQDQSFVNSGSTQSSFIYYQATSGGIMDFTSDWQVSNMFSNSVLMNDWSRNFS-NYASFVDYINKNDWSANFLYFGCYSMIVEIGNGANLINPDDQQNIKLEYLITSDGTLPDPSVRGMPVDYNFATDAPQDGYLWLRVVNPNSNIQGVVSVNYANYTGTTWFSDIIYNGAIKPITDQFRTFSQNFYIKLVKNSAVQNLAKTALTLYVTIFGLMFVTGALKLTAVEVITRICKIAIVAFLIREESWSFFNTYFFSAFTDGIDFFVTNVVGATSSRSNIFGFIDPIFDKYTNGRIWGLLFIELLQIHNGLAFIAIITIYSLITYFRAILEVIIGYVIAFIGVTVMISLAPFFIILMLFEKTKSLFDNWISTLLSYVVQPTILLIFFLLIDQVLSEQLLKVVVRACWDTLIPIKIGLDLTNLGIPIHFSFTLPFLPGIPFYVPDVPEISSSNILTNNANTFLVLFTTALLFYSYCLMSYSLVTFVNIVVGMLTNVTPARISGNYQERSDPVGAVMQDIDSVTKPIKKAAMAPARVFKDKIIDQNYKARKAEVGGEFTNKFLAERNDVKKE-EGEKKE
Si	MKILKSLVLLVLFMAMPAKADDAFSWMSTSFSGLKSLFGCLEVPKFTSFKEGNIGISVSTAGLWQSTGNTVQKGKLLKINWSTSGITLEPRKYLVLYRIDPRFSMPQVFIKTYNYSKLQFEALGFPRFVTDNNSETPGTIPPDKDLDALSFTKMSDFVKYFNYSNGNSRIEVKAGDVVNISLVGKDNFFSPNTLKLPNTVDNILTQELDSSIFAASALYTQSNLGDFDNRIIYSSAEQVCNMIDEERK----SVCSGTGTATKYKNTD-NGVIVGKPMITGAVQYFMGLIKACPANAGINTSPACYYDQGRGMIIKVGGQVIKGQDQSFVNSGSTQSSFIYYQATSGGTMDFTSDWQVSNMFSNSVLMSDWSRNFS-NYASFVDYINKNDWSANFLYFGCYSMIVEIGNGANLINPDDQQNIKLEYLITSDGTLPDPSVHGMPVDYNFATDAPQDGYLWLRVVNPNSNIQGVVSVNYANYTGTTWFSDIIYNGAIKPITDQFRTFSQNFYIKLVKNSAVQNLAKTALTLYVTIFGLMFVTGALKLTAVEVITRICKIAIVAFLIREESWSFFNTYFFSAFTDGIDFFVTNVVGATSSRSNIFGFIDPIFDKYTNGRIWGLLFIELLQIHNGLAFIAIITIYSLITYFRAILEVIIGYVIAFIGVTVMISLAPFFIILMLFEKTKSLFDNWISTLLSYVVQPTILLIFFLLIDQVLSEQLLKVVVRACWDTLIPIKIGLDLTHLGIPINFSFTLPFLPGIPFYVPDVPEISSSNILTNNANTFLVLFTTALLFYSYCLMSYSLVTFVNIVVGMLTNVTPARISGNYQERSDPVGAVMQDIDSVTKPIKKVAMAPARVFKDKIIDQNYKARKPEVGGEFTNKFLAERNDVKKE-EGEKKE
Af	MKILKSLVLLVLFMAMPAKADDAFSWMSTSFGGLKSLFGCLEVPGFTSFQEGNIGINLSTAGLWQSTGNTVQKGKLLKINWSTSGITFEPRKYLVLYRIDPRFSMPQVFIKTYNYSKLQFEALGFPRFVTDNNSETPGTIPPDKNLDALSFTKMSDFVKYFNYSNGNSRIEVKAGDVVNISLVGKDNFFSPNTLKLPNTVDNILTQELDSSIFAASALYTQSNLGDFDNRIIYSSAEQVCNMIDKERK----SVCSGTGTATKYKNTD-NGVIVGKPMITGAVQYFMGLIKACPANAGINTSPACYYDQGRGMIIKVGGQVIKGQDQSFVNSGSTQSSFIYYQATSGGTMDFTSDWQVSNMFSNSVLMSDWSRNFS-NYASFVDYINKNDWSANFLYFGCYSMIVEIGNGANLINPDDQQNIKLEYLITSDGTLPDPSVRGMPVDYNFATDAPQDGYLWLRVVNPNSNIQGVVSVNYANYTGTTWFSDIIYNGAIKPITDQFRTFSQNFYIKLVKNSAVQNLAKTALTLYVTIFGLMFVTGALKLTAVEVITRICKIAIVAFLIREESWSFFNTYFFSAFTDGIDFFVTNVVGVTSSRSNIFGFIDPIFDKYTNGRIWGLLFIELLQIHNGLAFIAIITIYSLITYFRAILEVIIGYVIAFIGVTVMISLAPFFIILMLFEKTKSLFDNWISTLLSYVVQPTILLIFFLLIDQVLSEQLLKVVVRACWDTLIPIKIGLDLTHLGIPLHFSFTLPFLPGIPFYVPDVPEISSSNILTNNANTFLVLFTTALLFYSYCLMSYSLVTFVNIVVGMLTNVTPARISGNYQERSDPVGAVMQDIDSVTKPIKKAAMAPSRVFKDKIIDQNYKARKPEVGGEFTNKFLAERNDVKKE-EGEKKE


[VirB6e; 5528-6711]

[asterisks above alignment depict the actual VirB6/TrbL domain used in the analysis shown in Figure 5; conserved Trp is shown with a W; See Figure 3]

[																																															  *************************************************************************************************************************************************************************************************************************************************************************************W************************************************************************************************************************																																																																																																																																																						 ]
Br	MNRNIFI-TLLI-SLLALSGCSGDTCIDPDDFGFIKFNISSRYDPSEVTSRQEGDQVAPWRDSAYKVNGYPLTIMVRPWDYMSGDKNTSGMLSAWCPWYGQQNNFTTLAEFCVRLRPCQFTDG---KMC-PTPTPR-DAPINNAPCILTNGVGLYFLIADKGSNPNMSPDSQRSPKGITQHLGEPVASQDYEFYSISSTGKFLQAGGINYQYGCTSLPCDQASNYAQSSLYFKILDKFYDDNSGQYRVVIKSGVSDTRPDPLQFLTNLIKNELFGTSDKDPGIVRQTYQQIIETPGYRLSVSALLTLYIMFTGFSFLIGNINMTHVELVVRILKVSVVSILLSTSKAWTFFHDYLFVFFVEGLAQILQIVQDAST----GQSLLSLLISPQTLSKLFSLLFVDPLGFIYIILYLIALYFIFLLIFKATIIYLTALITIGMIITMAPIFICFMLFNITRSLFENWLRQLISYAIQPIILFVGIAFIGMIIKTEIQSTLGFAVCKKDFPDLGPINQIFGSFTEDLDSSIGNSIFYWWFPVPMKGGIENFTQADILVPEDY------TKKDGTK---CLAYQCIDKRYIQLPFLDLVKDANRISNFINGKFVQLDGLLLIFVSIYLLSKFNDTAISTASFIAGTSGNLTSIQAVNQQSYDSIMKQVNRPINYATGVISKP----INRMQEQTSMFFAEKYQGLMMSRLENKALSSSANKAVQNEVKRKYGIDHKDVNMQAGADYKNGISKLLDNKTFLPKGGDLDVKKLATMNFGQLRDEFAKNKYGAKNYSSLTSDQKLELDKFMKSDLGEKGKSAKSLRELASDANFTRDYQSAYKYAHKEMSGRGVGLFGKNIGVLRSWQEMENRMKTKRELKEQKRVAIGEKIYAGYTGLKRDALTAIVGKDLRDKYEGNLTSAEWHDFDYNDPQLRTYSESLKDKERAREVKELQMQINKETLAVQEDILSPEYLARLK---RPSDVEYYQELGQRRLIHEVRDRLSEGSDPVIMGDRFMQEKATDDQMRTMIDNAHQKHAEFIDQDRYTRRQEHYDIMHEKAQENIDRTYKEIKDHFKRDDIKLEEMPALIAQYEREKPIESFDSKTELSLDKRIEEAVSNFNINAKNYEYSASVLNNIEERKQAITDEVNTQIDRINKYRENAKMPQYQKPVENSGRKLRKLEDHLRNMK
Bo	MNRNIFI-TLLI-SLLALSGCSGDTCIDPDDFGFIKFNISSRYDPSEVTSRQEGDQVAPWRDSAYKVNGYPLTIMVRPWDYMSGDKNTSGMLSAWCPWYGQQNNFTTLAEFCVRLRPCQFTDG---KMC-PTPTPR-DAPINNAPCILTNGVGLYFLIADKGSNPNMSPDSQRSPKGITQHLGEPVASQDYEFYSISSTGKFLQAGGINYQYGCTSLPCDQASNYAQSSLYFKILDKFYDDNSGQYRVVIKSGVSDTRPDPLQFLTNLIKNELFGTSDKDPGIVRQTYQQIIETPGYRLSVSALLTLYIMFTGFSFLIGNINMTHVELVVRILKVSVVSILLSTSKAWTFFHDYLFVFFVEGLAQILQIVQDAST----GQSLLSLLISPQTLSKLFSLLFVDPLGFIYIILYLIALYFIFLLIFKATIIYLTALITIGMIITMAPIFICFMLFNITRSLFENWLRQLISYAIQPIILFVGIAFIGMIIKTEIQSTLGFAVCKKDFPDLGPINQIFGSFTEDLDSSIGNSIFYWWFPVPMKGGIENFTQADILVPEDY------TKKDGTK---CLAYQCIDKRYIQLPFLDLVKDANRISNFINGKFVQLDGLLLIFVSIYLLSKFNDTAISTASFIAGTSGNLTSIQAVNQQSYDSIMKQVNRPINYATGVISKP----INRMQEQTSMFFAEKYQGLMMSRLENKALSSSANKAVQNEVKRKYGIDHKDVNMQAGADYKNGISKLLDNKTFLPKGGDLDVKKLATMNFGQLRDEFAKNKYGAKNYSSLTSDQKLELDKFMKSDLGEKGKSAKSLRELASDANFTRDYQSAYKYAHKEMSGRGVGLFGKNIGVLRSWQEMENRMKTKRELKEQKRVAIGEKIYAGYTGLKRDALTAIVGKDLRDKYEGNLTSAEWHDFDYNDPQLRTYSESLKDKERAREVKELQMQINKETLAVQEDILSPEYLARLK---RPSDVEYYQELGQRRLIHEVRDRLSEGSDPVIMGDRFMQEKATDDQMRTMIDNAHQKHAEFIDQDRYTRRQEHYDIMHEKAQENIDRTYKEIKDHFKRDDIKLEEMPALIAQYEREKPIESFDSKTELSLDKRIEEAVSNFNINAKNYEYSASVLNNIEERKQAITDEVNTQIDRINKYRENAKMPQYQKPVENSGRKLRKLEDHLRNMK
Ca	MNKNIFI-TLLI-SLLLLSSCTGDTCIDPDDFGFIKFNISSRYDLEEITSRQEGDQVAPWRNSAYKVNGYPLTVMVRPWSYILGDKNTSGQLSAWCPWYGQKNDTTTLAALCVKLQPCLFIDN---DMCRPSPINQNDAAIYNAPCIMTNGVGLYFLIAAKNTDPNISPDSQRKPQGITQHLGEPPPNNDYAFYSISSTGQFLKAGGINYQY-----KGEDKSKYAQCPLYFKIIDKFYNDNSGQYRLVIKSGISDTRPDPLQFLTNLIKKVLFGTSDQDHGIVRKVYTQIIDTSGYRMSVSAILTLYIMFTGFSFLIGNINLTHVELIIRILKVSIVSILLSTDKAWTFFHDYLFVFFIDGVQQILQIINEASANGPGSQTLLGLLIAPQTLSKLFSLLFVDWLGFIYIILYFIALYFIFLLIFKATIIYLTALIIIGMIITMGPIFICFMLFNITRSLFENWLRQLISYAIQPLILFAGIAFISMIIRTEIYSTLGFAVCKHDFPNLGPINEIFGSFLEDIDPSLGNSIFYWWFPVPMKGGINNFHKAKILVPEDHI---------RDDGKHCAAYECIDERYIELPFLDLVKDAKRISNFINGKFVQLDGILLIFVSIYLLSKFNDIAISTAAFIAGTSGNLTDIQKVNQQSASLATKQMNRPLNYVAKTLSAPVTTRVSAKLEETSMFFAAKFENMMMRRLENQALGSAANKAVQNEVKRKYGIDSKDVKMNAITDYENSISGLLEN---LPKGNELKAKELSQMKFTQLRDKIAENKYGVKDYDSLSKEQKTELDKLLKDA---------NLRELASDANFTRDYQKAYKDAHQDMSGRGIGLFGKNIGVLRSWQEMQHRVKSKRALKEQKRVGIGEKIYAGYTGITRAALTAIVGKDLRDAYEGNLTSAEWHDFEYNDPRLRTYSEKLKDEEKVREFQELQMHINKETLAAQADVLSPEYLARLEQTGRQSDVEYYQELAQRKLIHEVRSRLSEEDDPVMMGDRFMREKATDSQMRDMIDNAHRKYVQFIDEDRYIRRQEYYDIMHEKAQENLEQTYKELKDHFKRDDIKLEEMPVLIAQKFK-------DTDGGAEIDKKITEEINNFNANVNNYEYSTEVLNKIEDRKQVITDEVNAQINQINKYRENAKMQTYVKPIVNKGRKLRKLEDHLRNMK
Pr	MKKNIFITSLLI-LLLLLSSCTGDTCIDPDDFGFITFNVSSRYNPGEITSRHEGDQVTPWRDSAYKVNGYPLTIMVRPWNYILGDKNTSGQLSAWCPWYGQKNNTTTLAPFCVKLQPCTFWDNARFDMCTPNPENRNDAMISNPPCIMTDGVGLYFLIAAKNTDPNISPDSQRRPQGITKHLGELTSSVGYEFYSISSTGQFLKAGGINYQY-----NGEDKSKYAQSPLYFKIIDKFYDDNSGQYRLVIKSGVSDTRPDPLQFLTDLIKKVLFG----KDGMIKKTYQQIIDTPGYKISVSAILTLYIMFTVLSFLIGNINLTHVELIIRIFKISIISILLSTDKAWTFFHDYLFVFFIDGVQQILQIINEAAATGPGSQSLLGLLISTQTLSKLFSLLFVDWLGFIYIILYLIALYFIFFLIFKATIIYLTALITIGMIIIMGPIFICFMLFNITRSLFENWLRQLISYALQPIILFAGIAFISMIIRTEIYSTLGFGVCKHDFPNLGPINEIFGSFLEDIDPSLGNSIFYWWFPVPMKGGINNFHKAKILVPNDHIVVDASCKNDHDKCKHCAAYECIDERYIELPFLDLVKDSTRINNFINGKFVQLDGILLIFVSIYLLSKFNDTAVSTAQFIAGTSGNLTDIQKVNQQSYESLSQQINRPLNYVAQAVSAPVTSRISAGTEQASMFFAEKFENMMMERLEKQALSSSANKAVQNEVKRKYGIDSKDVKMNAIKDYEDGISGLLKN---LPKRNELKVKELSQMKFIQLRDKISANKYDVQDYAALSKEQKTELDKLLKDA---------NLRALASEANFTKDYQEAYKQAHQEMSGRGIGLFGKNIGVLRSWQEMEHRVNVKRKLKEEKRIGIGEKIYAGYTGIKRAALTKILGKDLRDAYEGNLTSAEWHDFEYNDPRLRTYSEKLKDDEKAREYEELRMHINKETIAVQADILSPEYLVKLEKAGRQSDVEYYQGLAQKQLIHDVHSRLFEEGEPVMMGDRFMREKATDSQMRDMIDNAHKKYAELIDVDRYTRRQEYYDIIHEKAKENLEQTYKELKDHFKSDNISIEEMPSLIAQKVK-------DTNTGSEIDKKITEEINNFNTDVKNYEYSTAVLNKIEDRKQAIMNEVNAQIDKINKYRASAKMEQYVKPILNEGRKLRTLEDHLKNMT
Ty	MKRNIFI-KLLI-SLLLLSSCTGDTCIDPDDFGFIKFNVSSRYNPEEITSRHEGDQVAPWRDSAYKVNGYPLTIMVRPWNYILGDKNTSGQLSAWCPWYGQKNNTTTLAPFCIKLQPCTFWDNTRLDMCTPNPENRNDAMISNPPCIMTDGVGLYFLIAAKNTDPNISPDSQRKPQGITRHLGELTSSVGYEFYSISSTGQLLKAGGINYQY-----NGEDKSKYAQSPLYFKIIDKFYDDNSGQYRLVIKSGVSDTRPDPLQFLTDLIKDVLFG----KNGIIKKTYQQIVDTPGYRISVSAILTLYIMFTGLSFLIGNINLTHVELIIRIFKISIISILLSSDKAWTFFHDYLFVFFIDGVQQILQIINEAAATGPGSQSLLGLLISTQTLSKLFSLLFVDWLGFIYIILYLIALYFIFFLIFKATIIYLTALITIGMMIIMGPIFICFMLFNITRSLFENWLRQLISYALQPIILFAGIAFISMIIRTEIYSTLGFGVCKHDFPNLGPINEIFGSFLEDIDPSLSNSIFYWWFPVPMKGGINNFHKAKILVPNDHIVVDDSCKNNHDKCKHCAAYECIDERYIELPFLDLVKDSTRINNFINGKFVQLDGILLIFVSIYLLSKFNDTAISTAQFIAGTSGNLTDIQKVNQQSYESVSQQINRPLNYVAKTISTPVTSRISAGTAQANMFFAEKFENMMMRRLEKQALSSSANKVVQNEVKRKYGIDSKDVNMNAIKDYEDGISRLLNN---LPKGNELKVKELSQMKFTQLRDKISANKYDVQDYTTLSTEQKTELDKLLKDA---------NLRVLASDANFTKDYQEAYKHAHQEMSGRGIGLFGKNIGVLRSWQEMEHSINVKRKLKEEKRIGIGEKIYAGYTGIKRAALTTIVGKDLRDAYEGNLTSAEWHDFEYNDPRLRTYSEKLKDDEKAREREKLRMHINKETLAVQADILSPEYLVKLEKAGRKSDVEYYQELAQRQLIYDVHSKLFEEGEPVMMGDRFMREKATDSQMRDMIDNAHKKYVELIDVDRYTRRQEYYDIIYEKAKENLEQTYKEVQDHFKRDNISIEEMPALIAQKVK-------DTNAGSEIDKKITEELNNFNADVKNYEYSTAVLNKIEDRKQTITDVVNVQIDKINKYRENAKMEQYVKPILNEGRKLRTLEDHFKNMK
Fe	MNKNIFI-TLLISSLLLLSGCTGDTCIDPDDFGFIKFNVSSRYNPEEITSRQEGDQVAPWRDSAYKVNGYPLTVMVRPWSYILGDKNTSGQLSAWCPWYGQKNNTTTLAAFCVKLQPCTFWDNARLDMCTPNPANQNDAMISNPPCIMTDGVGLYFLIAAKNTDPNISPDSQRKPQGITQHLGELTSSVGYEFYSISSTGQFLPAGGINYQY-----KGEDKSKYAQSPLYFKIIDKFYDDNSGQYRLVIKSGVTDTRPDPLQFLTDLIKGVLFG----KDGIIKKTYQQIIDTPGYRMSVSAILTLYIMFTGFSFLIGNINLTHVELIVRILKVSIVSILLSTDKAWTFFHDYLFVFFIDGVQQILQIINEAAATGPGSQSLLGLLISPQTLSKLFSLLFVDWLGFIYIILYLIALYFIFFLIFKATIIYLTALITIGMIIIMGPIFICFMLFNITRSLFENWLRQLISYALQPIILFAGIAFISMIIRTEIYSTLGFGVCKHDFPNLGPINEIFGSFLEDIDPSLGNSIFYWWFPVPMKGGINNFHKAKILVPEDHIIVDDSCKNDPDKCKHCAAYECIDERYIELPFLDLVKDAKRISNFINGKFVQLDGILLIFVSIYLLSKFNDTAISTAQFIAGTSGNLTDIQKVNQQSYESAAKQMNRPLSYVAKTVSVPVTTRVSAKLEETSMFFAKGFEDIMMGRLEKQALGSSANKAVQNEVKRKYGIDSKDVKMNAITDYENGISGLLKN---LPKGNELKAKELSQMKFTQLRDKIAANKYGVKDYAALSEEQKRELDKSLKDA---------NLRELASDANFTKDYQDAYKYAHQEMSGRGVGLFGKNIKPLRSWQEMEHRVDTKRKLKEERRVGIGEKLYAGYTGIKRGALTAIVGKDLRDAYEGNLTSAEWHDFEYNDPRLRTYSEKLKDDEKAREREELQMHINKETLAAQADILSPEYLARLEKAGRQSDVEYYQELAQRKLIHEVRGRLFEEGEPVMMGDRFMREKATDSQMRDMIDNAHRKHAEFIEGDRYTRRQEHYDIMHEKAEGNLEQTYKELKDHFKRDDINIEEMPALIAQKIK-------DTEQGPEVDAKITEELNNFNADVKNYEYSTEVLNKIEDRKQAITDEVNAQIDQINKYRENAKMEKYVRPIVNEGRKLRKLEDHLRGMK
Ak	MNKNIFI-TLLV-SLLLLSGCTGDTCIDPDDFGFIKFNVSSRYNPEEITSRDEGDQVVPWRDSAYKVNGYPLTVMVRPWSYILGDKNTSGQLSAWCPWYGQKNNTTTLAAFCVKLQPCTFWDNARLDMCTPNPANQSDAMISNPPCIMTDGVGLYFLIAAKNTDPNISPDSQRKPQGITQHLGELTSSVGYEFYSVSSTGQFLKAGGINYQY-----KGQEKSKYAQSPLYFKIIDKFYNDNSGQYRLVIKSGVTDTRPDPLQFLTDLIKRVLFG----KDGIIKKTYQQIIDTPGYRMSVSAILTLYIMFTGFSFLIGNINLTHVELIVRILKVSIVSILLSTDKAWTFFHDYLFVFFIDGVQQILQIINEAAATGPGSQSLLGLLIAPQTLSKLFSLLFVDWLGFIYIILYLIALYFLFFLIFKATIIYLTALITIGMIIIMGPIFICFMLFNITRSLFENWLRQLISYALQPIILFAGIAFISMIIRTEIYSTLGFGVCKHDFPNLGPINEIFGSFLEDIDPSLGNSIFYWWFPVPMKGGINNFHKAKILVPGDHIIVDDTCKNDHDKCKHCAAYECIDERYIELPFLDLVKDAKRISNFINGKFVQLDGILLIFVSIYLLSKFNDTAISTAQFISGTSGNLTDIQKVNQQSYEYAAKQMNRPLSYVAKMVGAPVTSRVNAMQEQASMFFAEKFENMMMGRLEKQALGSSANKAVQNEVKRKYGIDFKDVKMNAITDYENGISGLLKN---LPKGNELKAKELSKMKFTQLRDKIAANKYGVKDYTALSKEQKTELDKSLKDA---------NLRELASDANFTKDYQDAYKYAHQEMSGRGVGLFGKNIGVLRIWQEMEHRVDTKRKLKEEKRVGIGEKIYAGYTGIKRGALTAIVGKDLRDAYEGNLTSAEWHDFEYNDPRLRTYSEKLKDNDKAREREELKMHINKETLAAQADILSPEYLARLEKAGRQSDVEYYQELAYRKLMHDVHGMLFEEGKPVMMGDRFMREKATDSQMRDMIDNAHRKHAEFIEGDRYIRRQEHYDIMHEKAEGNLEQTYKELKDHFKRDQINIEEIPELIAQKIK-------DTEQGPEVDAKITEELNNFNADVKNYEYSTEVLNKIEDRKQAITDEVNAQIDQINKYRENAKMEKYVRPIVNEGRKLRKLEDHLRNMN
Ma	--------------------------------------------------------------------------------------------------------------------------------------------------------------------------------------------------------------------------------------------------------------------------------------------------------------------------------------------------------------------------------------------------------------------------------------------------------------------------------------------------------------------------------------------------------------------------------------------------------------------------------------------------------------------------------------------------------------------------------------------------------------------------------------------------------------------------------------------------------------------------------------------------------------------------------------------------------------------------------------------------------------------------------------------------------------------------------------------------------------------------------------------------------------------------------------------------------------------------------
Ri	MNKNIFI-TLLI-SLLLLSGCTGDTCIDPDDFGFIKFNVSARYDPEEITSRQEGNQVAPWRDSAYKVNGYPLTIMVRPWSYILGDKNTSGQLSAWCPWYGQKNNTTTLAAFCVKLQPCTFWDNSRLDMCTPNPANKNDAMISNAPCIMTNGVGLYFLIAAKNTDPNISPDSQSKPQGITQHLGEELTS-GYEFYSTSSIGQFLEAGGINYQY-----KGEDKSKYAQSPLYFKIIDKFYNDNSGQYRLVIKSGVTDTRPDPLQFLTDLIKGVLFG----KDGIIKKTYQQIIDTSGYRMSVSAILTLYIMFTGFSFLIGNINLTHVELIVRILKVSIVSILLSTDKAWTFFHDYLFVFFIDGVQQILQIINEASATGPGSQSLLGLLIAPQTLSKLFSLLFVDWLGFIYIILYLIALYFIFFLIFKATIIYLTALITIGMIIIMGPIFICFMLFNITRSLFENWLRQLISYALQPIILFTGIAFISMIIRTEIYSTLGFAVCKHDFPNLGPINEIFGSFLEDIDPSLGHSIFYWWFPVPMKGGINNFHKANILVPKDHIIVDDSCKNDPDKCKHCAAYECIDERYIELPFLDLVKDAKRISNFINGKFVQLDGILLIFVSIYLLSKFNDTAISTAQFIAGTSGNLTEIQKVNQQSYESAAQQMNRPLNYVAKTVSAPVTSRVSAGKEQVRMFFAEKFENMMMGRLEKQALGSSANKTVQNEVKRKYGIDSKDVKMNAITDYENGIAGLLKN---LPKGNELKAKELSHMKFTQLRDKIAANKYEVKDYAALSKEQKAELDKSLKDA---------NLRELASDANFTRDYQDAYKNAHQEMSGRGVGLFGKNIGVLRSWQEIEHRVDTKRKLKEEKRVGIGEKIYAGYTGIKRGALTAIVGKDLRDAYEGNLTSAEWHDFEYNDPRLRTYSEKLKDDEKAREHEELQMHINKEALAAQADILSPEYLARLEKAGRHSDVEYYQELAQRKLIHEVHGRLFEEGEPVMMGDRFMREKATDSQMRDMIDNAHRKHAEFIDGDRYIRRQEHYDIMYEKAQENLEQTYKELKDHFKRDDIKIEEMPALIAQKVK-------DTAEEAEIDQKIKEELNNFNADVKNYEYSTEVLNKIEDRKQAITDEVNAQIDKINKYRENAKMQTYVKPIVNEGRKLRKLEDHLRNMK
Rw	MNKNIFI-TLLI-SLLLLSGCTGDTCIDPDDFGFIKFNVSARYDPEEITSRQEGNQVAPWRDSAYKVNGYPLTIMVRPWSYILGDKNTSGQLSAWCPWYGQKNNTTTLAAFCVKLQPCTFWDNSRLDMCTPNPANKNDAMISNAPCIMTNGVGLYFLIAAKNTDPNISPDSQSKPQGITQHLGEELTS-GYEFYSTSSIGQFLEAGGINYQY-----KGEDKSKYAQSPLYFKIIDKFYNDNSGQYRLVIKSGVTDTRPDPLQFLTDLIKGVLFG----KDGIIKKTYQQIIDTSGYRMSVSAILTLYIMFTGFSFLIGNINLTHVELIVRILKVSIVSILLSTDKAWTFFHDYLFVFFIDGVQQILQIINEASATGPGSQSLLGLLIAPQTLSKLFSLLFVDWLGFIYIILYLIALYFIFFLIFKATIIYLTALITIGMIIIMGPIFICFMLFNITRSLFENWLRQLISYALQPIILFTGIAFISMIIRTEIYSTLGFAVCKHDFPNLGPINEIFGSFLEDIDPSLGHSIFYWWFPVPMKGGINNFHKANILVPKDHIIVDDSCKNDPDKCKHCAAYECIDERYIELPFLDLVKDAKRISNFINGKFVQLDGILLIFVSIYLLSKFNDTAISTAQFIAGTSGNLTEIQKVNQQSYESAAQQMNRPLNYVAKTVSAPVTSRVSAGKEQVRMFFAEKFENMMMGRLEKQALGSSANKTVQNEVKRKYGIDSKDVKMNAITDYENGIAGLLKN---LPKGNELKAKELSHMKFTQLRDKIAANKYEVKDYAALSKEQKAELDKSLKDA---------NLRELASDANFTRDYQDAYKNAHQEMSGRGVGLFGKNIGVLRSWQEIEHRVDTKRKLKEEKRVGIGEKIYAGYTGIKRGALTAIVGKDLRDAYEGNLTSAEWHDFEYNDPRLRTYSEKLKDDEKAREHEELQMHINKEALAAQADILSPEYLARLEKAGRHSDVEYYQELAQRKLIHEVHGRLFEEGEPVMMGDRFMREKATDSQMRDMIDNAHRKHAEFIDGDRYIRRQEHYDIMYEKAQENLEQTYKELKDHFKRDDIKIEEMPALIAQKVK-------DTAEEAEIDQKITEELNNFNADVKNYEYSTEVLNKIEDRKQAITDEVNAQIDKINKYRENAKMQTYVKPIVNEGRKLRKLEDHLRNMK
Co	MNKNIFI-TLLI-SLLLLSGCTGDTCIDPDDFGFIKFNVSARYDPEEITSRQEGNQVAPWRDSAYKVNGYPLTIMVRPWSYILGDKNTSGQLSAWCPWYGQKNNTTTLAAFCVKLQPCTFWDNTRLDMCTPNPANQNDAMISNAPCIMTNGVGLYFLIAAKNTDPNISPDSQSKPQGITQHLGEELTS-GYEFYSTSSTGQFSKAGGINYQY-----KGEDKSKYAQSPLYFKIIDKFYNDNSGQYRLVIKSGVTDTRADPLQFLTDLIKGVLFG----KDGIIKKTYQQIIDTSGYRMSVSAILTLYIMFTGFSFLIGNINLTHVELIVRILKVSIVSILLSTDKAWTFFHDYLFVFFIDGVQQILQIINEASATGPGSQSLLGLLISPQTLSKLFSLLFVDWLGFIYIILYLIALYFIFFLIFKATIIYLTALITIGMIIIMGPIFICFMLFNITRSLFENWLRQLISYALQPIILFTGIAFISMIIRTEIYSTLGFAVCKHDFPNLGPINEIFGSFLEDIDPSLGHSIFYWWFPVPMKGGINNFHKANILVPKDHIVVDDSCKNDPDKCKHCAAYECIDERYIELPFLDLVKDAKRISNFINGKFVQLDGILLIFVSIYLLSKFNDTAISTAQFIAGTSGNLTEIQKVNQQSYESAAKQMNRPLNYVAKTVSAPVTSRVSAGKEQVRMFFAEKFENMMMGRLEKQALGSSANKTVQNEVKRKYGIDSKDVKMNAITDYENGIAGLLKN---LPKGNELKAKELSQMKFTQLRDKIAANKYGVKDYAALSKEQKAELDKSLKDA---------NLRELASDANFTRDYQDAYKNAHQEMSGRGVGLFGKNIGVLRSWQEIKHRVDTKRKLKEEKRVGIGEKIYAGYTGIKRGVLTAIVGKDLRDAYEGNLTSAEWHDFEYNDPRLRTYSEKLKDDEKAREHEELQMHINKEALAAQADILSPEYLARLEKAGRHSDVEYYQELAQRKLIHEVHGRLFEEGEPVMMGDRFMREKATDSQMRDMIDNAHRKHAEFIDGDRYIRRQEHYDIMHEKAQENLEQTYKELKDHFKRDDIKIEEMPALIAQKVK-------DTAEGAEIDQKITEELNNFNADVKNYEYSTEVLNKIEDRKQAITDEVNAQIDKINKYRENAKMQTYVKPIVNEGRKLRKLEDHLRNMK
Si	MNKNIFI-TLLI-SLLLLSGCTGDTCIDPDDFGFIKFNVSARYDPEEITSRQEGNQVAPWRDSTYKVNGYPLTIMVRPWSYILGDKNTSGQLSAWCPWYGQKNNTTTLAAFCVKLQPCTFWDNTRLDMCTPNPANQNDAMISNAPCIMTNGVGLYFLIAAKNTDPNISPDSQSKPQGITQHLGEELTS-GYEFYSTSSTGQFLEAGGINYQY-----KGEDKSKYAQSPLYFKIIDKFYNDNSGQYRLVIKSGVTDTRPDPLQFLTDLIKGVLFG----KDGIIKKTYQQIIDTSGYRMSVSAILTLYIMFTGFSFLIGNINLTHVELIVRILKVSIVSILLSTDKAWTFFHDYLFVFFIDGVQQILQIINEASATGPGSQSLLGLLISPQTLSKLFSLLFVDWLGFIYIILYLIALYFIFFLIFKATITYLTALITIGMIIIMGPIFICFMLFNITRSLFENWLRQLISYALQPIILFTGIAFISMIIRTEIYSTLGFAVCKHDFPNLGPINEIFGSFLEDIDPSLGHSIFYWWFPVPMKGGINNFHKANILVPKDHIIVDDSCKNDPDKCKHCAAYECIDERYIELPFLDLVKDAKRISNFINGKFVQLDGILLIFVSIYLLSKFNDTAISTAQFIAGTSGNLTEIQKVNQQSYESAAKQMNRPLNYVAKTVSAPVTSRVSAGKEQVSMFFAEKFENMMMGRLEKQALGSSANKTVQNEVKRKYGIDSKDVKMNAITDYENGIAGLLKN---LPKGNELKAKELSQMKFTQLRDKIAANKYGVKDYAALSKEQKAELDKSLKDA---------NLRELASDANFTRDYQDAYKNAHQEMSGRGVGLFGKNIGVLRSWQEIKHRVDTKRKLKEEKRVGIGEKIYAGYTGIKRGALTAIVGKDLRDAYEGNLTSAEWHDFEYNDPRLRTYSEKLKDDEKAREHEELQMHINKEALAVQADILSPEYLARLEKAGRHSDVEYYQELAQRKLIHEVHGRLFEEGEPVMMGDRFMREKATDSQMRDMIDNAHRKYAEFIDGDRYIRRQEHYDIMHEKAQENLEQTYKELKDHFKRDDIKIEEMPALIAQKVK-------DTAEGAEIDQKITEELNNFNADVKNYEYSTEVLNKIEDRKQVITDEVNAQIDKINKYRENAKMQTYVKPIVNEGRKLRKLEDHLRNMK
Af	MNKNIFI-TLLI-SLLLLSGCTGDTCIDPDDFGFIKFNVSARYDPEEITSRQEGNQVAPWRDSAYKVNGYPLTIMVRPWSYILGDKNTSGQLSAWCPWYGQKNNTTTLAAFCVKLQPCTFWDNTRLDMCTPNPANQNDAMISNAPCIMTNGVGLYFLIAAKNTDPNISPDSQSKPQGITQHLGEELTS-GYEFYSTSSTGQFLEAGGINYQY-----KGEDKSKYAQSPLYFKIIDKFYNDNSGQYRLVIKSGVTDTRPDPLQFLTDLIKGVLFG----KDGIIKKTYQQIIDTSGYRMSVSAILTLYIMFTGFSFLIGNINLTHVELIVRILKVSIVSILLSTDKAWTFFHDYLFVFFIDGVQQILQIINEASATGPGSQSLLGLLISPQTLSKLFSLLFVDWLGFIYIILYLIALYFIFFLIFKATIIYLTALITIGMIIIMGPIFICFMLFNITRSLFENWLRQLISYALQPIILFTGIAFISMIIRTEIYSTLGFAVCKHDFPNLGPINEIFGSFLEDIDPSLGHSIFYWWFPVPMKGGINNFHKANILVPKDHIIVDDSCKNDPDKCKHCAAYECIDERYIELPFLDLVKDAKRISNFINGKFVQLDGILLIFVSIYLLSKFNDTAMSTAQFIAGTSGNLTEIQKVNQQSYESAAQQMNRPLNYVAKTVSAPVTSRVSAGKEQVRMFFAEKFENMMMGRLEKQALGSSANKTVQNEVKRKYGIDSKDVKMNAITDYENGIAGLLKN---LPKGNELKAKELSQMKFTQLRDKIAANKYGVKDYTALSKEQKAELDKSLKDA---------NLRELASDANFTRDYQDAYKNAHQEMSGRGVGLFGKNIGVLRSWQEIKHRVDTKRKLKEEQRVGIGEKIYAGYTGIKRGALTAIVGKDLRDAYEGNLTSAEWHDFEYNDPRLRTYSEKLKDDEKAREHEELQMHINKEALAAQADILSPEYLARLEKAGRHSDVEYYQELAQRKLIHEVHGRLFEEGEPVMMGDRFMCEKATDSQMRDMIDNAHRKYAEFIDGDRYIRRQEHYDIMHEKAQENLEQTYKELKDHFKRDDIKIEEMPALIAQKVK-------DTAEGAEIDQKITEELNNFNADVKNYEYSTEVLNKIEDRKQAITDEVNAQIDKINKYRENAKMQTYVKPIVNEGRKLRKLEDHLRNMK


[VirB8a; 6712-6960]

["NPxG" motif (mutated here) shown with asterisks; See Figure 4]

[                                                                                                                                                                                                                                       ****                  ]
Br	---------------MDPVLSAVQEYVKSGEYFSDARKWYSFKYVVPLSSRSLLLLACATFTLLLAIICINIDVLLPINEKISYLIKCSTEKQATITITNTKESTLRDPYGSVANIMLKNYVLQREEYNYDLLKQQFVFIKNSSTSIVYMQFANFMNIDNPLSPVMRYQKLYRRSISITSIQNINNNEVVVTFESLAKNSAGEVLENMLWEAKIGYIMDSISANLPPNASFNFTVTSYKLKLLKDKNQK
Bo	---------------MDPVLSAVQEYVKSGEYFSDARKWYSFKYVVPLSSRSLLLLACATFTLLLAIICINIDVLLPINEKISYLIKCSTEKQA--TITNTKESTLRDPYGSVANIMLKNYVLQREEYNYDLLKQQFVFVKNSSTSIVYMQFANFMNIDNPLSPVMRYQKLYRRSISI----NINSE--------------------------------------------------YK----------
Ca	---------------MDPLTNAIQEYIKSGEYFIDARQWYNFKYILPLSHRSLLLLICTVFTLLLILICININILLPINEKVSYLIKDDAEQQA--TITNTKHSSLVNPYIAVANIMLQNYVKQREEYNYDTLKEQFIFIKNTSTSIVYMQFANLMNIDNPLSPVIRYQKLYKRSINILSINNINDNKAVVTFESLAKNSTGEILENMLWESRIGFIMDAIGINISPDTAFNFTITSYKLKLLRNINQK
Pr	MIELKHNKLDYNLVIMDQLTNAIKEYIKSGEYFIDARKWYNFKYILPLSHRSFLFLTCIIFTLLLTLICLNINILLPIHKKVGYLIKDDSEKQA--TITNTKHSTLANPYIAVANIMLQNYVKQREKYNYDTLKEQFTFIKNASTSIVYMQFANFMNIDNSLSPVIRYQKLYRRSINIISINNINNNEATVTFESLAQNNTGEILENMLWEARIGFIMDSISTSTLQDMTFNFTVTSYKLKLLRNKNQQ
Ty	---------------MDQLTNAIKEYIKSGEYFIDARKWYNFKYILPLSHRSFLLLTCTIFTLLLTLIGVNINILLPIQKKVGYLIKDDSEKQA--TITNTKYSTLANPYISVANIMLQNYVKQREKYNYDTLKEQFTFIKNASTSIVYMQFANFMNIDNSLSPVIRYQKLYRRSINIISINNINNNEATVTFESLAQNNTGEILENMLWEAKIGFIMDSISTSTLHNMPFHFIVTSYKLKLLRNKNQQ
Fe	---------------MDPLTNAIQEYIKSGEYFIDARKWYNFKYILPLSHRSLLLLICTIFTLLLTLVCININILLPINEKVSYLIKDDAEKQA--TVTNTKHSTLANPYISVANIMLQNYVKQREEYNYDILKEQFTFIKNASTSIVYMQFANFMNIDNPLSPVIRYQKLYRRSINILSINNINDNEAVVTFESLAQNSTGEILENMVWEARIGFIMDSISTSTSPDMPFNFTVTSYKLKLLRNKNQK
Ak	---------------MDPLTNAIQEYIKSGEYFIDARKWYNFKYILPLSHRSLLILICTLFTLLLILICININILLPINKKVSYLIKDDAEKHA--TVTNTKHSTLANPYISVANIMLQNYVKQREEYNYDILKEQFTFIKNASTSIVYMQFANFMNIDNSLSPVIRYQKLYRRSINVLSINNINDTEAVVTFESLAQNSTGEILENMVWEARIGFIMDSISASTSPDMPFNFTVTSYKLKLLRNKNQK
Ma	---------------MDPLTNAIQEYIKSGEYFIDARKWYNFKYILPLSHRSLLLLICTIFTLLLTLICININILLPTNQKVSYLIKDDAEKQA--AITNTKHSTLANPYISVANIMLQNYVNQREEYNYDILKEQFTFIKNASTSIVYMQFANFMHIDNPLSPVIRYQKLYRRSINILSINNINDNEAVVTFESLAKNSTGAILENMVWEARIGFIMDSISTSTSPDMPFNFTVTSYKLKLLRNKNQK
Ri	---------------MDPLTNAIQEYIKSGEYFIDARKWYNFKYILPFSHRSLLLLICTIFTLLLTLVCININILLPINKKVNYLIKDDAEKQA--AITNTKHSTLVKPYTSIANIMLQNYVNQREEYNYDILKEQFTFIKNASTRIVYMQFANFMNIDNPLSPVIRYQKLYRRSINILSIKNINDNEAVVTFESLAKNSTGAILENMVWEARIGFIMDSISTNTSPDMPFNFTVTSYKLKLLRNKNQK
Rw	---------------MDPLTNAIQEYIKSGEYFIDARKWYNFKYILPFSHRSLLLLICTIFTLLLTLVCININILLPINKKVNYLIKDDAEKQA--AITNTKHSTLVKPYTSIANIMLQNYVNQREEYNYDILKEQFTFIKNASTRIVYMQFANFMNIDNPLSPVIRYQKLYRRSINILSIKNINDNEAVVTFESLAKNSTGAILENMVWEARIGFIMDSISTNTSPDMPFNFTVTSYKLKLLRNKNQK
Co	---------------MDPLTNAIQEYIKSGEYFIDARKWYNFKYILPLSHRSLLLLICTIFTLLLTLICININILLPINKKVKYLIKDDAEKQA--AVTNTKHSTLVKPYISIANIMLQNYVNQREEYNYDILKEQFTFIKNASTSIVYMQFANFMNIDNPLSPVIRYQKLYRRSINILSINNINNNEAVVTFESLAKNSTDAILENMVWEARIGFIMDSISTNTSPDMPFNFTVTSYKLKLLRNKNQK
Si	---------------MDPLTNAIQEYIKSGEYFIDARKWYNFKYILLLSHRSLLLLICTIFTLLLTLICISINILLPINQKVNYLINDDAEKQA--AVINTKHSTLVKPYISIANIMLQNYVNQREEYNYDILKEQFTFIKNASTSIVYMQFANFMNIDNPLSPVIRYQKLYRRSINILSINNINDNEAIVTFESLAKNSTDAILENMVWEARIGFIMDSISTNTSPNMPFNFTVTSYKLKLLRNKNQK
Af	---------------MDPLTNAIQEYIKSGEYFIDARKWYNFKYILPLSHRSLLLLICTIFTLLLTLICISINILLPINKKVNYLIKDDAEKQA--AVTNTKHSTLVKPYISIANIMLQNYVNQREEYNYDILKEQFTFIKNASTSIVYMQFANFMNIDNPLSPVIRYQKLYRRSINILSINNINDNEAVVTFESLAKNSTDAILENMVWEARIGFIMDSISTNTSPNMPFNFTVTSYKLKLLRNKNQK


[VirB8b; 6961-7204]

["NPxG" motif shown with asterisks; See Figure 4]

[                                                                                                                                                                                                                                      ****              ]
Br	MLDNIFGFFKSSDKAQNDAKSEQNQ-----ANPLKITQNWYEERADKLIVQRNLLIILLIILLIFMIISTLVIAFVVKSKQFDPFVIQLDDTTGRASVVEPISSPVLTADESLTRYFIKKYINARETYNFVDFTTLARTTIRLLSTSNLFYGYLGYIRDKNNDPSLKYQENNTTYLVVKSWSKIASDKYIVRFSVNEATGNQTVYNKIAVVSYAYVPMQLTDSELDINPVGFQVNGYRVDDDNS
Bo	MLDNIFGFFKSSDKAQNDAKSEQNQ-----ANPLKITQNWYEERADKLIVQRNLLIILLIILLIFMIISTLVIAFVVKSKQFDPFVIQLDDTTGRASVVEPISSPVLTADESLTRYFIKKYINARETYNFVDFTTLARTTIRLLSTSNLFYGYLGYIRDKNNDPSLKYQENNTTYLVVKSWSKIASDKYIVRFSVNEATGNQTVYNKIAVVSYAYVPMQLTDSELDINPVGFQVNGYRVDDDNS
Ca	-MNNIFGFFKSSNNSQR-VGDTQNQESIKSANPLKITQNWYEERSDKLIVQRNLLIILIIILTIFMVISTLVIAFVVKSKQFDPFVIQLNSNTGRASVVEPMSSPVLTADESLTRYFIKKYITARETYNPVDFTTLARTTIRLLSTSSVYYNYLSYIRNKDFDPILKYKEDNTTFLVIKSWSKIAADKYIVRFSVNETSGNQLVYNKIAVVSYAYVPMQLTDSELDINPVGFQVNGYRVDDDNS
Pr	-MNNIFGFFKSSNNTQSASGGKQNQENIKSANPLKISQNWYEERSDKLIVQRNLLIILIILLTIFMVISTLVIAFVVKSKQFDPFVIQLNSNTGRAAVVEPISSSMLTVDESLTRYFIKKYITARETYNPVDFATIARTTVRLFSTSAVYYNYLGYIRNKDFDPTLKYKEDNTTFLVIKSWSKIADDKYIVRFSVNETSGSQLVYNKIAVVSYDYVPMQLTDSELDINPVGFQVNGYRVDDDNS
Ty	-MNNIFGFFKSSNNTQSGSGGKQNHESIKSTNPLKISQNWYEERSDKLIVQRNLLIILIILLTIFMVISTLVIAFVVKSKQFDPFVIQLNSNTGRAAVVEPISSSTLTVDESLTRYFIKKYITARETYNPVDFATIARTTVRLFSTSAVYYNYLGYIRNKDFDPTLKYKADNTTFLVIKSWSKIAEDKYIVRFSVNETSGSQLVYNKIAVVSYDYVPMQLTDSELDINPVGFQVNGYRVDDDNS
Fe	-MNNIFGFFKSSNNSKSGSGDTQNQESIKSANPLKITQNWYEERSDKLIVQRNLLIILIILLTIFMVISTLVIAFVVKSKQFDPFVIQLNSNTGRASVVEPISSPVLTADESLTRYFIKKYITARETYNPVDFAIIARTTIRLFSTSGVYNNYLGYIRNKDFDPTIKYKEDNTTFLVIKSWSKIAADKYIVRFSVNETSGSQLVYNKIAVVSYAYVPMQLTDSELDINPVGFQVNGYRVDDDNS
Ak	-MNNIFGFFKSSNNSKSGSGDTQNQESIKSANPLKITQNWYEERSDKLMVQRNLLIILVILLTIFMVVATLVIAFVVKSKQFDPFVIQLNSNTGHASVVEPISSPVLTADESLTRYFIKKYITARETYNPVDFTTIARTIIRLFSTSGVYYNYLGYIRNKDFDPTIKYKEDNTTFLVIKSWSKIAADKYIVRFSVNETSGSQLVYNKIAVVSYAYVPMQLTDSELDINPVGFQVNGYRVDDDNS
Ma	-MNNIFGFFKSSNNSQSGSGDTQTQESIKSANPLKITQNWYEERSDKLLVQRNLLIILIILLTIFMVISTLVIAFVVKSKQFDPFVIQLNSNTGRASVVEPISSPVLTTDESLTRYFIKKYITARETYNPVDFATIARTTIRLFSTSSVYYNYLGYIRNKDFDPTLKYKEENTTFLVIKSWSKIAADKYIVRFSVNETSGNQLVYNKIAVVSYAYVPMQLTDSELDVNPVGFQVNGYRVDDDNS
Ri	-MNNIFGFFKSSNNSQSGSGDTQTQESIKSANPLKMTQNWYEERSDKLLVQRNLLIILIILLTIFMVIATLVIAFVVKSKQFEPFVIQLNSNTGRASVVEPISSPVLTADESLTRYFIKKYITARETYNPVDFATIARTTIRLFSTSSVYYNYLGYIRNKDFDPTLKYKEANTTFLVIKSWSKIAADKYIVRFSVNETSGNQLVYNKIAVVSYAYVPMQLTDSELDVNPVGFQVNGYRVDDDNS
Rw	-MNNIFGFFKSSNNSQSGSGDTQTQESIKSANPLKMTQNWYEERSDKLLVQRNLLIILIILLTIFMVIATLVIAFVVKSKQFEPFVIQLNSNTGRASVVEPISSPVLTADESLTRYFIKKYITARETYNPVDFATIARTTIRLFSTSSVYYNYLGYIRNKDFDPTLKYKEANTTFLVIKSWSKIAADKYIVRFSVNETSGNQLVYNKIAVVSYAYVPMQLTDSELDVNPVGFQVNGYRVDDDNS
Co	-MNNIFGFFKSSNNSQSGAGDTQTQESIKSANPLKITQNWYEERSDKLLVQRNLLIILIILLTIFMVIATLVIAFVVKSKQFEPFVIQLNSNTGRASVVEPISSPVLTADESLTRYFIKKYITARETYNPVDFATIARTTIRLFSTSSVYYNYLGYIRNKDFDPTLKYKEENTTFLVVKSWSKIAADKYIVRFSVNETSGNQLVYNKIAVVSYAYVPMQLTDSELDVNPVGFQVNGYRVDDDNS
Si	-MNNIFGFFKSSNNSQSGAGDTQTQGSIKSANPLKITQNWYEEQSDKLLVQRNLLIILIILLTIFMVIATLVIAFVVKSKQFEPFVIQLNSNTGRASVVEPISSPVLTADESLTRYFIKKYITARETYNPVDFATIARTTIRLFSTSSVYYNYLGYIRNKDFDPTLKYKEENTTFLVIKSWSKIAADKYIVRFSVNETSGNQLVYNKIAVVSYAYVPMQLTDSELDVNPVGFQVNGYRVDDDNS
Af	-MNNIFGFFKSSNNSQSGAGDTQTQESITSANPLKITQNWYEERSDKLLVQRNLLIILIILLTIFMVIATLVIAFVVKSKQFEPFVIQLNSNTGRASVVEPISSPVLTADESLTRYFIKKYITARETYNPVDFATIARTTIRLFSTSSVYYNYLGYIRNKDFDPTLKYKEENTTFLVIKSWSKIAADKYIVRFSVNETSGNQLVYNKIAVVSYAYVPMQLTDSELDINPVGFQVNGYRVDDDNS


[VirB9a; 7205-7454]

[dots depict predicted signal peptide; asterisks depict region of TraO/TraN NMR structure; O = predicted extracellular motif; C = conserved Cys predicted to form Cys-Cys bridge with VirB7; See Figure 5]

[   ...................                                                                                                                                            ******************************************OO*************************************C*********  ]
Br	MKQLIIFFTIIFFTLNIFAIRESRPLGQDSRLRVMVYNPDDVFKFTGYYGYQASIELARDEEIVSISMGDTTSWQIVPAGHRIFIKPMEQDATTNMTLITNKRTYFFELYAAETLDMRDPEMVFNVKFLYPDDENDNAGGHMQTYIASSATPDLNHPEKYNFNYYISGSEEIAPIKIFDDGEFTYLQFRDKNSEIPGIFAVDDSLRESLVNYRLAPDNPNLVILEQVFPKLAVRKGKKITCIFNESFRAY
Bo	----------------------------------MVYNPDDVFKFTGYYGYQASIELARDEEIVSISMGDTTSWQIVPAGHRIFIKPMEQDATTNMTLITNKRTYFFELYAAETLDMRDPEMVFNVKFLYPDDENDNAGGHMQTYIASSATPDLNHPEKYNFNYYISGSEEIAPIKIFDDGEFTYLQFRDKNSEIPGIFAVDDSLRESLVNYRLAPDNPNLVILEQVFPKLAVRKGKKITCIFNESFRAY
Ca	MQQLIIFCTFILLTLDVLALTVSRPLGRDPRLRVMTYNPDDVFKFTGYYGYQASIELARDEEIVSISMGDTTSWQIVPAGHRIFIKPMEPDATTNMTLITNKRTYFFELYAAETLDMRDPEMVFNVKFLYPDDENDNMSGHMQTFSASFASPDLTHPEKYNFNYYISGSEEIAPIKIFDDGEFTYLQFRDKNAEISGIFAVDDSLRESLVNYHLAQDNPNMVILEQVFPKLAIRKGKKVTCVFNQSFKAY
Pr	MKQLIIFCTFIILTLDIFALTMSRPLGRDPRLRVMIYNPDDVFKFTGYYGYQASIELAQEEEIVSISMGDTTSWQIVPAGHRIFIKPMEPDATTNMTLITNKRTYFFELYAAETLDIRDPEMVFNVKFLYPDDENDNMSGHMQTFSTSLASPDLTHPEKYNFNYYISGSEEIAPIKIFDDGEFTYLQFRDKNAEISGIFAVDDSLRESLVNYRLAQDNPNMIILEQVFPKLAIRKGKKVTCVFNHSFKAY
Ty	MKPLIIFCTFIILTLDVFALTMSRPLGRDPRLRVMIYNPDDVFKFTGYYGYQASIELAKEEEIVSISMGDTTSWQIVPAGHRIFIKPMEPDATTNMTLITNKRTYFFELYAAETLDIRDPEMVFNVKFLYPDDENDNMSGHMQTFSTALASPDLTHPEKYNFNYYISGSEEIAPIKIFDDGEFTYLQFRDKNAEISGIFAVDDSLRESLVNYRLAQDNPNMIILEQVFPKLAIRKGKKVTCVFNHSFKAY
Fe	MKQLIIFCTFIILTLDVFALTISRPLGRDPRLRVMTYNPDDVFKFTGYYGYQASIELARDEEIVSISMGDTTSWQIVPAGHRIFIKPMEPDATTNMTLITNKRTYFFELYAAETLDMRDPEMVFNVKFLYPDDENDNMSGHMQTFSASLASPDLTHPEKYNFNYYISGSEEIAPIKIFDDGEFTYLQFRDKNAEISGIFAVDDSLRESLVNYRLAQDNPNMVILEQVFPKLAIRKGKKVTCVFNQSFKAY
Ak	MKPLIIFCTFIILTLDVFALTISRPLGRDPRLRVMTYNPDDVFKFTGYYGYQASIELARDEEIVSISMGDTTSWQIVPAGHRIFIKPMEPDATTNMTLITNKRTYFFELYAAETLDMRDPEMVFNVKFLYPDDENDNMSGHMQTFSTSLASPDLTHPEKYNFNYYISGNEEIAPVKIFDDGEFTYLQFRDKNAEISGIFAVDDSLRESLVNYRLAQDNPNMVILEQVFPKLAIRKGKKITCVFNQSFKAY
Ma	MKQLIIFCTFIILTLDVFALTISRPLGRDPRLRVMTYNPDDVFKFTGYYGYQASIELARDEEIVSISMGDTTSWQIVPAGHRIFIKPMEPDATTNMTLITNKRTYFFELYAAETLDMRDPEMVFNVKFLYPDDENDNMNGHMQTFSAALASPDLTHPEKYNFNYYISGSEEIAPIKIFDDGEFTYLQFRDKNAEISGIFAVDDSLRESLVNYRLAQDNPNMVILEQVFPKLAIRKGKKVTCVFNQSFKAY
Ri	MKQLIIFCTFIILTLDVLALTVSRPLGRDPRLRVMTYNPDDVFKFTGYYGYQASIELARDEEIVSISMGDTTSWQIVPAGHRIFIKPMEPDATTNMTLITNKRTYFFELYAAETLDMRDPEMVFNVKFLYPDDENDNMSGHMQTFSATLASPDLTHPEKYNFNYYISGSEEIAPIKIFDDGEFTYLQFRDKNAEISGIFAVDDSLRESLVNYRLAQDNPNMVILEQVFPKLAIRKGKKVTCVFNQSFKAY
Rw	MKQLIIFCTFIILTLDVLALTVSRPLGRDPRLRVMTYNPDDVFKFTGYYGYQASIELARDEEIVSISMGDTTSWQIVPAGHRIFIKPMEPDATTNMTLITNKRTYFFELYAAETLDMRDPEMVFNVKFLYPDDENDNMSGHMQTFSATLASPDLTHPEKYNFNYYISGSEEIAPIKIFDDGEFTYLQFRDKNAEISGIFAVDDSLRESLVNYRLAQDNPNMVILEQVFPKLAIRKGKKVTCVFNQSFKAY
Co	MKQLIIFCTFIILTLDVFALTISRPLGRDPRLRVMTYNPDDVFKFTGYYGYQASIELARDEEIVSISMGDTTSWQIVPAGHRIFIKPMEPDATTNMTLITNKRTYFFELYAAETLDMRDPEMVFNVKFLYPDDENDNMSGHMQTFSAALASPDLTHPEKYNFNYYISGSEEIAPIKIFDDGEFTYLQFRDKNAEISGIFAVDDSLRESLVNYRLAQDNPNMVILEQVFPKLAIRKGKKVTCVFNQSFKAY
Si	MKQLIIFCTFIILTLDVFALTISRPLGRDPRLRVMTYNPDDVFKFTGYYGYQASIELARDEEIVSISMGDTTSWQIVPAGHRIFIKPMEPDATTNMTLITNKRTYFFELYAAETLDMRDPEMVFNVKFLYPDDENDNMSGHMQTFSAALANPDLTHPEKYNFNYYISGSEEIAPIKIFDDGEFTYLQFRDKNAEISGIFAVDDSLRESLVNYRLAQDNPNMVILEQVFPKLAIRKGKKVTCVFNQSFKAY
Af	MKQLIIFCTFIILTLDVFALTISRPLGRDPRLRVMTYNPDDVFKFTGYYGYQASIELARDEEIVSISMGDTTSWQIVPAGHRIFIKPMEPDATTNMTLITNKRTYFFELYAAETLDMRDPEMVFNVKFLYPDDENDNMSGHMQTFSAALASPDLTHPEKYNFNYYISGSEEIAPIKIFDDGEFTYLQFRDKNAEISGIFAVDDSLRESLVNYRLAQDNPNMVILEQVFPKLAIRKGKKVTCVFNQSFKAY


[VirB9b; 7455-7616]

[dots depict predicted signal peptide; asterisks depict region of TraO/TraN NMR structure; See Figure 5]

[   ......................                                                                                                                                 ***********  ]
Br	MIIVRFCFLIFIYLSGLIANADCPLLENDPCSNISNN-YLDDLSITRDNRIQTYIYNPNEVYLLTLHFGFQAHIEFAKNEEVQNIILGDAYAWKLTPIGNRLFIKPLEKYIRTNMTIITNKRTYEFDISSVELMEGHEKELVYVIKFDYSKNRTSNNYMARY
Bo	MIIVRFCFLIFIYLSGLIANADCPLLENDPCSNISNN-YLDDLSITRDNRIQTYIYNPNEVYLLTLHFGFQAHIEFAKNEEVQNIILGDAYAWKLTPIGNRLFIKPLEKYIRTNMTIITNKRTYEFDISSVELMEGHEKELVYVIKFDYSKNRTSNNYMARY
Ca	MTIVRFCFLVFGLFSSFISQAKCPLIEEDPYSNSSNNYYVDDLSITKDNRIKTYIYNPNEVYLLVLHFGFQSHIEFAKNEEIKNIILGDSYAWKITPLANRLFIKPLEKDIRTNMTIITNKRTYEFDIASTELMMGNERDLVYVIKFYYPKK--NSNYMVRF
Pr	MTIVRFYFLVFLLLSGFTVQRACPVVD-D-FNSSRNN-YVDDLPLTKDNRIKTYIYNPNEVYLLVLHFGFQSHIEFAKNEEIQNIILGDAYAWKITTLANRLFIKPLEKDIRTNMTIITNKRTYEFDIASTELMIGHERDLVYVIKFYYPKK--NSNYMARF
Ty	MTIVRFYFLAFLLLSGFTAQRACPVVD-DSFNSISNN-YVDDLSLTKDNRIRTYIYNPNEVYLLVLHFGFQSHIEFAKNEEIQNIILGDAYAWKITPLANRLFIKPLEKDIRTNMTIITNKRTYEFDIASTELMIGNERDLVYVIKFYYPKK--NSNYMARF
Fe	MTIVRFYFLVFILLSGFTVQRECPLVD-DPCNNSSNN-YVDDLSITKDNRIKTYIYNPNEVYLLVLHFGFQSHIEFAKNEEIQNIILGDAYAWKITPLANRLFLKPLEKDIRTNMTIITNKRTYEFDIASTELMMGNERDLVYVIKFYYPKK--NGNYMARF
Ak	MTIVRFYFLVFVLLSGFTVQRECTLVD-DPCNNSSNN-YIDDLSITKDNRIKTYIYNPNEVYLLVLHFGFQSHIEFAKNEEIQNIILGDAYAWKITPLANRLFIKPLEKDIRTNMTIITNKRTYEFDIASTELMMGNERDLVYVIKFYYPKK--NSNYMARF
Ma	MTIVRFYFLVFILLSGFTVQRECPLVD-DTC-NSSNN-YVDDLSITKDNRIKTYIYNPNEVYLLVLHFGFQSHIEFAKNEEIQNIILGDAYAWKITPLANRLFIKPLEKDIRTNMTIITNKRIYEFDIASTELMMGNERDLVYVIKFYYPKK--NSNYMARF
Ri	MTIVRFYFLVFILLSGFTVQRECPLVD-APC-NSSNN-YVDDLSITKDNRIKTYIYNPNEVYLLVLHFGFQSHIEFAKNEEVQNIILGDAYAWKITPLANRLFIKPLEKDIRTNMTIITNKRIYEFDIASTELMMGNERDLVYVIKFYYPKK--NSNYMARF
Rw	MTIVRFYFLVFILLSGFTVQRECPLVD-APC-NSSNN-YVDDLSITKDNRIKTYIYNPNEVYLLVLHFGFQSHIEFAKNEEVQNIILGDAYAWKITPLANRLFIKPLEKDIRTNMTIITNKRIYEFDIASTELMMGNERDLVYVIKFYYPKK--NSNYMARF
Co	MTIVRFYFLVFILLSGFTVQRECPLVD-DPC-NSSNN-YVDDLSITKDNRIKTYIYNPNEVYLLVLHFGFQSHIEFAKNEEVQNIILGDAYAWKITPLANRLFIKPLEKDIRTNMTIITNKRIYEFDIASTELMMGNERDLVYVIKFYYPKK--NSNYMARF
Si	MTIVRFYFLVFILLSGFTVQRECPLVD-DPC-NSSNN-YVDDLSITKDNRIKTYIYNPNEVYLLVLHFGFQSHIEFAKNEEVQNIILGDAYAWKITPLANRLFIKPLEKDIRTNMTIITNKRIYEFDIASTELMMGNERDLVYVIKFYYPKK--NSNYMARF
Af	MTIVRFYFLVFILLSGFTVQRECSLVD-DPC-NSSNN-YVDDLSITKDNRIKTYIYNPNEVYLLVLHFGFQSHIEFAKNEEVQNIILGDAYAWKITPLANRLFIKPLEKDIRTNMTIITNKRIYEFDIASTELMMGNERDLVYVIKFYYPKK--NSNYIARF


[VirB10; 7617-8103]

[P = Pro-rich region; asterisks depict region of ComB10 crystal structure; dots depict Rickettsia-specific inserts flanking alpha-helix A3; See Figure S5]

[                                                                  PPPPPPPPPPPPPPPPPPPPPPPPPPPPPPPPPPPPPPPPPPPPPPPPPPPPPPPPPPPPPPPPPPPPPPPPPPPPPPPPPPPPP                                          *****************************************************************************************************************************************************************..............................................................................***************..........*********************************  ]
Br	MAEEQNN-----NSSLSGADTPEVQKELSKVSVSFNKSIAIVVVICGILIYIFYSLFFAPKKEEIQNTNIPSNIVKPVEDNSDNVPEIPKLPDPPKLETPT--A---PPPPPTVEVPPVLPPTTPVETDKSKTLPAPPILLPSTNEPLVESDEEKKRKQAKRTSSIVLVSGVEPKKTAEQVAADAVFKDRGDMSLILGRGKLIEAVLETAINSDLGGEIRAIISRDVYSEKDKIILIPKGSKVFGKYATSTSADSYGRVSVIWDRIDLTNGYTIAFDSPAVDNLGRPGVQGRVDNKYKEQFANSVLQSAFNIGIAKVLDKLVPPPINSQAAATNSAIATQLLNTAQTISQNTSLDPNTRIVTICTNVLAAITDKTSTAYTTMTQACTTAQDASSANTPEQRLATLVQAVNTAASSLLTSTSIASNPTQAQQASTQAFTDITNTVQNMITQQQFKPTTTINQGTPIKIYVNKDYKFPATVLTKSKVVK
Bo	MAEEQNN-----NSSLSGADTPEVQKELSKVSVSFNKSIAIVVVICGILIYIFYSIFFAPKKEEIQNTNIPSNIVKPVEDNSDNVPEIPKLPDPPKLETPT--A---PPPPPTVEVPPVLPPTTPVETDKSKTLPAPPISLPSTNGPLVESDEEKKRKQAKRTSSIVLVSGVEPKKTAEQVAADAVFKDRGDMSLILGRGKLIEAVLETAINSDLGGEIRAIISRDVYSEKDKIILIPKGSKVFGKYATSTSADSYGRVSVIWDRIDLTNGYTIAFDSPAVDNFGRPGVQGRVDNKYKELFANSVLQSAFNIGIAKVLDKLVPPPINSQAAATNSAIATQLLNTAQTISQNTSLDPNTRIVTICTNVLAAITDKTSTAYTTMTQACTTAQDASSANTPEQRLATLVQAVNTAASSLLTSTSIASNPTQAQQASTQAFTDITNTVQNMITQQQFKPTTTINQGTPIKIYVNKDYKFPATVLTKSKVVK
Ca	MAEEQNNN-NTNTGSLSGADSPEVQRELSKISVSFNKSIAIVVVICGIFIYIFYTLFFGTIKEEIPKTQVSSSIVKPVTDVEDNIPEIPKLPDPPKLETPI---PP-PPPPPVVKMPPVLPPTTPVEEKKDKTLPLPPISLPSTSGTLIETDEAKKRREAKRKSAIVLVGGVELKKASEQITAEATFKDRGDMSLVLGRGKLIDAVLETAINSDLGGEIRAIISRDVFSEKGKVILIPKGSKIFGKYATSTSSDSYGRVSIIWDRIDLTNGYTIEFDSPTVDNLGRPGIQGRVDNKYKEQFVNAVLQSGFNIGLAKVLDKLVPPPINSQAAATNSATATQLLNTAQTIASNTSMDPNMRIVTICTNVLAAITDKTSNAYTIMTQACTTAQDPSSANTADQRLSTLVQAVNKAASSLLTTTSIVSTPTKAQQASTKAFTDVTNVVQNMITQQQFKPTTTVNQGTPVRIYVNKDYKFPKAILLKSKVMK
Pr	MAVDQNN--NNNTDSLSGADLPEVQRELSKVSVSFNKNIAIVVVICAILIYIFYTLFVSTKKEEIPETKIPSNIVKPVTDVDDIIPEIPKLPDPPKLERPIVSPPP-PPPPPVVEVPPVLPPIA-VEGNKDKTLQLPPVSLPTTSGTLVESDAEKQRREAKRKSAIVLVGGVAPKKTPEQMTEAVTFKDRGDMFLLLGRGKLIDAVLETGINSDLGGEIRAIISRDVFSEKGKVILIPKGSKIFGKYATSTSSDSYGRVSIIWDRVDLTNGYTIEFDSPAVDNLGRPGLQGRVDNKYKEQFANAVLQSGFNIGLAKILDKLVPPPIDSQAAATNSATATQILNVAQTISSNTAMDVNTRIVTICTNILAAITDKTSIAYATMTQACTTAQNASSAHTSEQRLQTLIQAVNTAASNLLTTTSIASTPTQAQQASTQAFTDVTNVVQNMITQQHFKPTTTVNQGTPIRIYVNKDYKFPKTVLLKSKVMK
Ty	MVAEQNN--NNNTDSLSGTDLPEVQRELSKVSVSFNKNIAIVVVICAILIYIFYTLFFDMRKEEIPETKIPSNIVTPVTDVNDIIPEIPKLPDPPKLERPTVLQPP-PPPPPVVEVPPVLPPIS-IEGNKEQTLQLPPVSLPTTSSTLVESDAEKQRREAKRKSAIVLVGGVEPKKTPEQITEAVTFKDRGDMFLLLGRGKLIDAVLETGINSDLGGEIRAIISRDVFSEKGKVILIPKGSKIFGKYATSTSSDSYGRVSIIWDRVDLTNGYTIEFDSPAVDNLGRPGLQGRVDNKYKEQFANAVLQSGFNIGLAKILDKLVPPPIDSQAAATNSATATQILNIAQTISSNTAIDVNTRIVTICTNILAAITDKTSIAYTTMTQACATAQNASSANTSEQRLQTLVQAVNTAASNLLTTTSIASTPTQAQQASTQAFTDVTNVVQNMITQQHFKPTTTVNQGTPIRIYVNKDYKFPRTVLLKSKVMK
Fe	MAEEQNN--N-DTGSLSGADAPEVQRELSKVSVSFNKSIAIVVVICGIFIYIFYTLFFANKKEEISETQVPTNIVKPVTDVDDNIPEIPKLPDPPKLETPT--APP-PPPPPVVEVPPVLPPTTPVEENKDKTLPLPPVSLPSTSGTLVESDAEKQRREAKRKSAIVLVGGVEPKKTQEQITTEATFKDRGDMSLVLGRGKLIDAVLETAINSDLGGEIRAIISRDVFSEKDKVILIPKGSKIFGKYATSTDSSSYGRVSIIWDRIDLTNGYTIEFDSPAVDNLGRPGLQGRVDNKYKEQFANAVLQSGFNIGLAKVLDKLVPPPIDSQAAATNSATATQLLNTAQTIAANTAMDANTRIVTICTNILAAITDKTSTAYTTMTQACTTAQTASSANTAEQRLQTLVQAVNTAASSLLTTTSIASTPTQAQQASTQAFTDVTNVVQNMITQQPFKPTTTVNQGTPVRIYVNKDYKFPKAVLLKSKVMK
Ak	MAEEQNNNDNNNSGSLSGADAPEVQRELSKVSVGFNKSIAIVVVICGIFIYIFYTLFFATTKEEIPETQVPTNIVKPVTDVDDNIPEIPKLPDPPKLETPT--APP-PPPPPVVEVPPVLPPTTPVEGKTDKTLPLPPVSLPSTSGTLVESDAEKKRREAKRKSAIVLVAGVEPKKTPEQITAEATFKDRGDMSLVLGRGKLIDAVLETAINSDLGGEIRAIISRDVFSEQDKVILIPKGSKIFGKYATSTSSDSYGRVSVIWDRIDLTNGYTIEFDSPAVDNLGRPGLQGRVDNKYKEQFANAVLQSGFNIGLAKVLDRLVPPPIDSQAAATNTATATQLLNTTQTIASNTAMDANTRIVTICTNILAAITDKTSTAYTTMTQACTTAQNASSANTAEQRLQTLVQAVNTAASSLLTTTSIASTPTQAQQASTQAFADVTNVVQNMITQQQFKPTTTVNQGTPVRIYVNKDYKFPKAVLLKSKVMQ
Ma	MAEEQNN--NHNTGSLSGADSPEVQRELSKISVSFNKSIAIVVVICGIFIYIFYTLFFGTEKEEIPETQIPSNIVKPVMEVDDNIPEIPKLPDPPKLETPT--A---PPPPPVVKVPPVLPPTTPVEENKDKTFPLPPVSLPSTSGTLVESDAEKQRREAKRKSAIVLIGSVEPKKTPEQITAEATFKDRGDMSLVLGRGKLIDAVLETAINSDLGGEIRAIISRDVFSEKDKVILIPKGSKVFGKYATSTSSDSYGRVSIIWDRIDLTNGYTIEFDSPAVDNLGRPGLQGRVDNKYKEQFANAVLQSGFNIGLAKVLDKLVPPPIDSQAAATNSATATQLLNTAQTIASNTAMDANTRIVTICTNILAAITDKTSTAYTTMTQACTTAQTASSANTAEQRLQTLVQAVNTAASSLLTTTSIASTPTQAQKASTQAFTDVTNVVQNMITQQQFKPTTTVNQGTPVRIYVNKDYKFPKAILLKSKVMK
Ri	MAEEQNN--NHNTGALSGADSPEVQRELSKVAVSFNKSIAIVVVICGIFIYIFYTLFFGTEKEEIPETQIPSNIVKPVMEVDDNIPEIPKLPDPPKLETPT--APP-PPLPPVVKVPPVLPPTTPVEENKDKTLPLPPVSLPSTSGTLVESDAEKQRREAKRKSAIVLIGGVEPKKTPEQITAETTFKDRGDMSLVLGRGKLIDAVLETAINSELGGEIRAIISRDVFSEKDKVILIPKGSKIFGKYATSTSSNSYGRVSIIWDRIDLTSGYTIEFDSPAVDNLGRPGLQGRVDNKYKEQFANAVLQSGFNIGLAKVLDKLVPPPIASQAAATNSATAKQLLNTAQTIASNTAMDANTRIVTICTNILAAITDKTSTAYTTMTQACTTAQTASSANTAEQRLQTLVQAVNTAASSLLTTTSIASTPTQAQQASTQAFTDVTHVVKNMITQEQFKPTTTVNQGTPVRIYVNKDYKFPKAVLLKSKVMK
Rw	MAEEQNN--NHNTGALSGADSPEVQRELSKVAVSFNKSIAIVVVICGIFIYIFYTLFFGTEKEEIPETQIPSNIVKPVMEVDDNIPEIPKLPDPPKLETPT--APP-PPLPPVVKVPPVLPPTTPVEENKDKTLPLPPVSLPSTSGTLVESDAEKQRREAKRKSAIVLIGGVEPKKTPEQITAETTFKDRGDMSLVLGRGKLIDAVLETAINSELGGEIRAIISRDVFSEKDKVILIPKGSKIFGKYATSTSSNSYGRVSIIWDRIDLTSGYTIEFDSPAVDNLGRPGLQGRVDNKYKEQFANAVLQSGFNIGLAKVLDKLVPPPIASQAAATNSATAKQLLNTAQTIASNTAMDANTRIVTICTNILAAITDKTSTAYTTMTQACTTAQTASSANTAEQRLQTLVQAVNTAASSLLTTTSIASTPTQAQQASTQAFTDVTHVVKNMITQEQFKPTTTVNQGTPVRIYVNKDYKFPKAVLLKSKVMK
Co	MAEEQNN--NHNTGSLSGADSPEVQRELSKVSVSFNKSIAIVVVICGIFIYIFYTLFFGTEKEEIPETQIPSNIVKPVTEVDDNIPEIPKLPDPPKLETPT--APP-PPPPPVVKVPPVLPPTTPVEENKDKTLPLPPVSLPSTSGTLVESDAEKQRREAKRKSAIVLIGGVEPKKTPEQITAETTFKDRGDMSLVLGRGKLIDAVLETAINSDLGGEIRAIISRDVFSEKDKVILIPKGSKIFGKYATSTSSDSYGRVSIIWDRIDLTSGYTIEFDSPAVDNLGRPGLQGRVDNKYKEQFANAVLQSGFNIGLAKVLDKLVPPPIASQAAATNSATAKQLLNIAQTIASNTAMDANTRIVTICTNILAAITDKTSTAYTTMTQACTTAQTASSANTAEQRLQTLVQAVNTAASSLLTTTSIASTPTQAQQASTQAFTDVTNVVKNMITQQQFKPTTTVNQGTPVRIYVNKDYKFPKAVLLKSKVMK
Si	MAEEQNN--NHNTGSLSGADFPEVQRELSKVSVSFNKSIAIVVVICGIFIYIFYTLFFGTEKEEIPETQIPSNIVKPVTEVDDNIPEIPKLPDPPKLETPT--APPLPPPPPVVKVPPVLPPTTPVEENKNKTLPLPPVSLPSTSGTLVESDAEKQRREAKRKSAIVLIGGVEPKKTPEQITAETTFKDRGDMSLVLGRGKLIDAVLETAINSDLGGEIRAIISRDVFSEKDKVILIPKGSKIFGKYATSTSSDSYGRVSIIWDRIDLTSGYTIEFDSPAVDNLGRPGLQGRVDNKYKEQFANAVLQSGFNIGLAKVLDKLVPPPIASQAAATNSATAKQLLNTAQTIASNTAMDANTRIVTICTNILAAITDKTSTAYTTMTQACTTAQTASSANTAEQRLQTLVQAVNTAASSLLTTTSIASTPTQAQQASTQAFTDVTNVVKNMITQQQFKPTTTVNQGTPVRIYVNKDYKFPKAVLLKSKVMK
Af	MAEEQNN--NHNTGSLSGVDSPEVQRELSKVSVSFNKSIVIVVVICGIFIYIFYTLFFGTAKEEIPETQIPSNIVKPVTEVDDNIPEIPKLPDPPKLETPT--APP-PPPPSVVKVPPVLPPTTPVEENKDKTLPLPPVSLPSTSGTLVESNAEGQRREAKRKSAIVLIGGVEPKKTPEQITAETTFKDRGDMSLVLGRGKLIDAVLETAINSDLGGEIRAIISRDVFSEKDKVILIPKGSKIFGKYATSTSSDSYGRVSIIWDRIDLTSGYTIEFDSPAVDNLGRPGLQGRVDNKYKEQFANAVLQSGFNIGLAKVLDKLVPPPIASQAAATNSATAKQLLNTAQTIASNTAMDANTRIVTICTNILAAITDKTSTAYTTMTQACTTAQTASSANTAEQRLQTLVQAVNTAASSLLTTTSIASTPTQAQQASTQAFTDVTNVVKNMITQQQFKPTTTVNQGTPVRIYVNKDYKFPKAVLLKSKVMK


[VirB11; 8104-8437]

[A = Walker A box; D = Asp box; B = Walker B box; H = His box; See Figure S3]

[                                                                                                                                                                         AAAAAAAAA            DDDDDDDDDDDD                                BBBBBBBBBBBBBBB           HHHHHHHHHHHHH                                                                  ]
Br	MSDAFAALETFLLPFKELFAEDGINEIMVNKPGEAWVEKKGDIYSKQLPELDAEHLLSLGRLVAQSTEQMISEEKPLLSATLPNGYRIQIVFPPACEIGQIIYSIRKPSGMNLTLDEYAKMGAFDETATESLVDQDEIILNGYLAEKKIKEFIKHAVISKKNIIISGGTSTGKTTFTNAALTEIPQLERLITVEDAREVVLSSHPNRVHLLASKGGQGRANITTQDLIEACLRLRPDRIIVGELRGKEAFSFLRAINTGHPGSISTLHADSPAMAIEQLKLMVMQADLGMPPEEVKKYILTVVDIVVQLKRGSGGKRYVSEVYYKKNKNAEGMV
Bo	MSDAFAALETFLLPFKELFAEDGINEIMVNKPGEAWVEKKGDIYSKQLPELDAEHLLSLGRLVAQSTEQMISEEKPLLSATLPNGYRIQIVFPPACEIGQIIYSIRKPSGMNLTLDEYAKMGAFDETATESLVDQDEIILNGYLAEKKIKEFIKHAVISKKNIIISGGTSTGKTTFTNAALTEIPQLERLITVEDAREVVLSSHPNRVHLLASKGGQGRANVTTQDLIEACLRLRPDRIIVGELRGKEAFSFLRAINTGHPGSISTLHADSPAMAIEQLKLMVMQADLGMPPEEVKKYILTVVDIVVQLKRGSGGKRYVSEVYYKKNKNAEGMV
Ca	MNLEFAALETFLLPFKNLFAEDGINEIMVNKPGEVWVERKGDIYSQPIPELDSEHLLSLGRLIAQSTEQMISEEKPLLSATLPNGYRIQIVFPPACEIGQIIYAIRKPSGMNFTLDEYAKMGAFDETATESLVDEDTVILNNFLAEKKIKEFIKHAVISKKNIIISGGTSTGKTTFTNAALTAIPVIERLITVEDAREVVLSRHPNRVHLLASKGGQGRANVTTQDLIEACLRLRPDRIIVGELRGKEAFSFLRAINTGHPGSISTLHADSPAMAIEQLKLMVMQADLGMPPEEVKKYILTVVDIIVQLKRGSSGKRYVSEVYYKKNKNAERMV
Pr	MNEEFAALETFLLPFKNLFAEEGINEIMVNKPGEAWVEKRGDIYSKQIPELDSDHLLALGRLVAQSTEQMISEEKPLLSATLPNGYRIQIVFPPACEIGQIIYSIRKPSGMNLTLDEYAQMGAFDNTATESLVDEDADILNNFLAEKKIKEFIRYAVISKKNIIISGGTSTGKTTFTNAALTEIPAIERLITVEDAREVVLSSHPNRVHLLASKGGQGRANVTTQDLIEACLRLRPDRIIVGELRGKEAFSFLRAINTGHPGSISTLHADSPAMAIEQLKLMVMQADFGMPPEEVKKYILSVVDIVVQLKRASGGKRYVSEVYYKKNKNSESML
Ty	MNEEFAALETFLLPFKNLFAEDGINEIMVNKPGEAWVEKRGDIYSKQIPELDSEHLLALGRLVAQSTEQMISEEKPLLSATLPNGYRIQIVFPPACEIGQIIYSIRKPSGMNLTLDEYAQMGAFDNTATESLVDEDADILNNFLAEKKIKEFIRYAVISKKNIIISGGTSTGKTTFTNAALTEIPAVERLITVEDAREVVLSSHPNRVHLLASKGGQGRANVTTQDLIEACLRLRPDRIIVGELRGKEAFSFLRAINTGHPGSISTLHADSPAMAIEQLKLMVMQADLGMPPEEVKKYILSVVDIVVQLKRASGGKRYVSEVYYKKNKNSESML
Fe	MNEEFAALETFLLPFKNLFAEDGINEIMVNKPGEAWVEKKGDIYSKQIPELDSEHLLSLGRLVAQSTEQMISEEKPLLSATLPNGYRIQIVFPPACEIGQIIYSIRKPSGMNLTLDEYAKMGAFDDTATESLVDEDAVILNNFLAEKKIKEFIRHAVVSKKNIIISGGTSTGKTTFTNAALTEIPAIERLITVEDAREVVLSSHPNRVHLLASKGGQGRANVTTQDLIEACLRLRPDRIIVGELRGKEAFSFLRAINTGHPGSISTLHADSPAMAIEQLKLMVMQADLGMPPEEVKKYILTVVDIVVQLKRGSGGKRYVSEVYYKKNKNAEGMV
Ak	MNEEFAALETFLLPFKNLFAEDGINEIMVNKPGEVWVEKKGDIYSKQIPELDSEHLLSLGRLVAQSTEQMISEEKPLLSATLPNGYRIQIVFPPACEIGQIIYSIRKPSGMTLTLDEYAKMGVFDDTATESLVDEDVVMLNNFLAEKKIKEFIRYAVVSKKNIIISGGTSTGKTTFTNTALTEIPARERLITVEDAREVVLSSHPNRVHLLASKGGQGRANVTTQDLIEACLRLRPDRIIVGELRGKEAFSFLRAINTGHPGSISTLHADSPAMAIEQLKLMVMQADLGMPPEEVKKYILTVVDIVVQLKRGSDGKRYVSEVYYKNNKNAEGMV
Ma	MNEEFAALETFLLPFKNLFAEGGINEIMVNKPGEVWVEKKGDIYSQQIPELDSEHLLALGRLVAQSTEQMISEEKPLLSATLPNGYRVQIVFPPACEIGQIIYAIRKPSGMTLTLDEYAKMGAFDDTATESLVDEDAVILNNFLAEKKIKEFIRHAVVSKKNIIISGGTSTGKTTFTNAALTEIPAIERLITVEDAREVVLSSHPNRVHLLASKGGQGRANVTTQDLIEACLRLRPDRIIVGELRGKEAFSFLRAINTGHPGSISTLHADSPAMAIEQLKLMVMQADLGMPPEEVKKYILTVVDIVVQLKRGSGGKRYVSEVYYKKNKNVEGMV
Ri	MSEEFAALETFLLPFKNLFAEDGINEIMVNKPGEVWVEKKGDIYSKQIPELDSEHLLALGSLVAQSTEQMISEEKPLLSATLPNGYRIQIVFPPACEIGQIIYAIRKPNGMNLTLDEYAKMGAFDDTATESLVDEDAVILNNFLAEKKIKEFIRHAVVSKKNIIISGGTSTGKTTFTNAALTEIPSIERLITVEDAREVVLSRHPNRVHLLASKGGQGRANVTTQDLIEACLRLRPDRIIVGELRGKEAFSFLRAINTGHPGSISTLHADSPAMAIEQLKLMVMQADLGMPPEEVKKYILTVVDIVVQLKRGSGGKRYVSEVYYKKNKNAEGMV
Rw	MSEEFAALETFLLPFKNLFAEDGINEIMVNKPGEVWVEKKGDIYSKQIPELDSEHLLALGSLVAQSTEQMISEEKPLLSATLPNGYRIQIVFPPACEIGQIIYAIRKPNGMNLTLDEYAKMGAFDDTATESLVDEDAVILNNFLAEKKIKEFIRHAVVSKKNIIISGGTSTGKTTFTNAALTEIPSIERLITVEDAREVVLSRHPNRVHLLASKGGQGRANVTTQDLIEACLRLRPDRIIVGELRGKEAFSFLRAINTGHPGSISTLHADSPAMAIEQLKLMVMQADLGMPPEEVKKYILTVVDIVVQLKRGSGGKRYVSEVYYKKNKNAEGMV
Co	MNEEFAALETFLLPFKNLFAEDGINEIMVNKPGEVWVEKKGDIYSKQIPELDSEHLLALGSLVAQSTEQMISEEKPLLSATLPNGYRIQIVFPPACEIGQIIYAIRKPSGMNLTLDEYAKMGAFDDTATESLVDEDAVILNNFLAEKKIKEFIRHAVVSKKNIIISGGTSTGKTTFTNAALTEIPAIERLITVEDAREVVLSCHPNRVHLLASKGGQGRANVTTQDLIEACLRLRPDRIIVGELRGKEAFSFLRAINTGHPGSISTLHADSPAMAIEQLKLMVMQADLGMPPEEVKKYILAVVDIVVQLKRGSGGKRYVSEVYYKKNKNAEGMV
Si	MSEEFAALETFLLPFKNLFAEDGINEIMVNKPGEVWVEKKGDIYSKQIPELDSEHLLALGSLVAQSTEQMISEEKPLLSATLPNGYRIQIVFPPACEIGQIIYAIRKPSGMNLTLDEYAKMGAFDDTATESLVDEDAVILNNFLAEKKIKEFIRHAVVSKKNIIISGGTSTGKTTFTNAALTEIPAIERLITVEDAREVVLSRHPNRVHLLASKGGQGRANVTTQDLIEACLRLRPDRIIVGELRGKEAFSFLRAINTGHPGSISTLHADSPAMAIEQLKLMVMQADLGMPPEEVKKYILTVVDIVVQLKRGSGGRRYVSEVYYKKNKNAEGMV
Af	MSEEFAALETFLLPFKNLFAEDGINEIMVNKPGEVWVEKKGDIYSKQIPELDSEHLLALGSLVAQSTEQMISEEKPLLSATLPNGYRIQIVFPPACEIGQIIYAIRKPSGMNLTLDEYAKMGAFDDTATESLVDEDAVILNNFLAEKKIKEFIRHAVVSKKNIIISGGTSTGKTTFTNAALTEIPAIERLITVEDAREVVLSRHPNRVHLLASKGGQGRANVTTQDLIEACLRLRPDRIIVGELRGKEAFSFLRAINTGHPGSISTLHADSPAMAIEQLKLMVMQADLGMPPEEVKKYILTVVDIVVQLKRGSSGKRYVSEVYYKKNKNAEGMV


[VirD4; 8438-9029]

[1 = conserved motif 1; 2 = conserved motif 2; 3 = = conserved motif 3; 4 = = conserved motif 4; 5 = = conserved motif 5; See Figure S2]

[                                                                                                                                                                  111111111111111111111111111111111111111111                                                                                                                                                                                                          22222222222222222         3333333333333333                          44444444444444                             555555555555555555555555555555555                                              ]
Br	MEWHNILKVTRNIFGHAIIHPVVIFSTLWISGAFVAIFTNEIGTLGVDVTAINIAYKWSYWLVSVWGQLKISDYNYLKLKLLASLLGPALVVIIFYIKNFERIKSLQFFEQPEKVYGDARWASPADVESAGLRAKKGMLIGVDSGGYFVADGFQHALLFAPTGSGKGVGFVIPNLLFWSDSVVVHDIKLENHGLTSGWREKQGQKVFVWEPSNPDGITHCYNPIDWVSTKPGQMVDDVQKISNLIMPEKDFWNNEARSLFLGVTLYLIADPVKTKSFGEVVRTMRSDDVVYNLAVVLDTLGGIIHPVAYMNIAAFLQKADKERSGVISTMNSSLELWANPLIDSATASSDFNVQEFKKIKTTVYVGLTPDNIQRLQKLMQVFYQQATEFLSRKMPDLKEEPYGVMFLLDEFPTLGKMDTFKAGIAYFRGYRVRLFLIIQDTQQLKGTYEDAGMNSFLSNSTYRITFAANNYETANLISQLVGNKTVEQRSFSKPIFFDLNISTRTQNVSQVQRALLLPQEVIQLPRDEQIVLIESFPPIKSRKIKYFEDKFFTSRLLPPTFVPTQVPFDLRANNNETSNETEEAAVAPENSE
Bo	MGWHNILKVTRNIFGHAIIHPVVIFSTLWISGAFVAIFTNEIGTLGVDVTAINIAYKWSYWLVSVWGQLKISDYNYLKLKLLASLLGPALVVIIFYIKNFERIKSLQFFEQPEKVYGDARWASPADVESAGLRAKKGMLIGVDSGGYFVADGFQHALLFAPTGSGKGVGFVIPNLLFWSDSVVVHDIKLENHGLTSGWREKQGQKVFVWEPSNPDGITHCYNPIDWVSTKPGQMVDDVQKISNLIMPEKDFWNNEARSLFLGVTLYLIADPVKTKSFGEVVRTMRSDDVVYNLAVVLDTLGGIIHPVAYMNIAAFLQKADKERSGVISTMNSSLELWANPLIDSATASSDFNVQEFKKIKTTVYVGLTPDNIQRLQKLMQVFYQQATEFLSRKMPDLKEEPYGVMFLLDEFPTLGKMDTFKAGIAYFRGYRVRLFLIIQDTQQLKGTYEDAGMNSFLSNSTYRITFAANNYETANLISQLVGNKTVEQRSFSKPIFFDLNISTRTQNVSQVQRALLLPQEVIQLPRDEQIVLIESFPPIKSRKIKYFEDKFFTSRLLPPTFVPTQVPFDPRANNNETSNETEEAAVAPENSE
Ca	MEWHKILKVTRNIFGHAIIYPVVIFCTMWISGAFVAIFTNEVGALGVDINAINIAYKWAYWLINVWWQLKIVDYNYLKLKLLASLLGPAIIVIIFYIKNFGKIKSLQFFKQPEKVYGDASWAKPSDIEAAGLRSKKGMLIGVDAGGYFVADGFQHALLFAPTGSGKGVGFVIPNLLFWSDSVVVHDIKLENYGLTSGWREKQGQKVFVWEPSNPDGITHCYNPLDWVSTKPGQMVDDVQKISNLIMPEKDFWNNEARSLFLGVTLYLIADHTKTKSFGEVVRTMRSDDVVYNLAVVLDTLGSVIHPVAYMNIAAFLQKADKERSGVISTMNSSLELWANPLIDSATATSDFNIQEFKKVKTTVYVGLTPDNIQRLQKLMQVFYQQATEFLSRKIPDVKEEPYGVMFLLDEFPTLGKMDTFKAGIAYFRGYRVRLFLIIQDTQQLKGTYEDAGMNSFLSNATYRITFAANNYETANLISQLVGNKTVEQRSFSKPLFFDLNISTRTQNVSQVQRALLLPQEVIQLPRDEQIVLIESFPPIKSRKIKYYEDKLFTSRLLPPTFVPIQVPFDPRANNNEDSEETETTTA-PENNE
Pr	MEWHKILKVTRNIFGHAIIHPVVIFCTIWITGVFVAIFTNEIRALGADINAINIAYKWAYWLINVWWQLKIADYNYLKLKLIVSLFGPAIIVIIFYIKNFQRIKALQFFEQPEKVYGDASWANQSDIEAAGLRSKKGMLIGVDAGGYFVADGFQHALLFAPTGSGKGVGFVIPNLLFWTDSVVVHDIKLENHNLTSGWREKQGQKVFVWEPSNPDGITHCYNPIDWVSTKPGQMVDDVQKISNLIMPEKDFWNNEARSLFLGVTLYLIADPTKTKSFGEVVRTMRSDDVVYNLAVVLDTLGGVIHPVAYMNIAAFLQKADKERSGVISTMNSSLELWANPLIDSATASSDFNIQEFKKVKTTVYVGLTPDNIQRLQKLMQVFYQQATEFLSRKMPDLKEEPYGVMFLLDEFPTLGKMDTFKAGIAYFRGYRVRLFLIIQDTQQLKGTYEDAGMNSFLSNSTYRITFAANNYETANLISQLVGNKTVEQRSFSKPLFFDLNISTRTQNVSQVQRALLLPQEVIQLPRDEQIVLIESFPPIKSRKIKYYEDKFFTSRLLPPTFVPTQVPFNHMANNNEAAEETKTTNV-IENNE
Ty	MEWHKILKVTRNIFGHAIIHPVVIFCTIWISGVFIAIFTNEIGALGADINAINITYKWAYWLINVWRQLKIADYNYLKLKLIISLLGPAIIVIIFYIKNFQRIKSLQFFEQPEKVYGDASWANQSDIEAAGLRSKKGMLIGVDAGGYFVADGFQHALLFAPTGSGKGVGFVIPNLLFWTDSVVVHDIKLENHNLTSGWREKQGQKVFVWEPSNPDGITHCYNPIDWVSTKPGQMVDDVQKISNLIMPEKDFWNNEARSLFLGVTLYLIADPTKTKSFGEVVRTMRSDDVVYNLAVVLDTLGGVIHPVAYMNIAAFLQKADKERSGVISTMNSSLELWANPLIDSATASSDFNIQEFKKVKTTVYVGLTPDNIQRLQKLMQVFYQQATEFLSRKMPDLKEEPYGVMFLLDEFPTLGKMDTFKAGIAYFRGYRVRLFLIIQDTQQLKGTYEDAGMNSFLSNSTYRITFAANNYETANLISQLVGNKTVEQRSFSKPLFFDLNISTRTQNVSQVQRALLLPQEVIQLPRDEQIVLIESFPPIKSRKIKYYEDKFFTSRLLPPTFVPTQVPFNHVSNNSDASKETETTTA-IENNE
Fe	MEWHKILKVTRNIFGHAIIHPVVIFCTIWISGAFVAIFTNEVGALGVDINAINIAYKWAYWLINVWGQLKIADYNYLKLKLLASLLGPAIVVIIFYIKNFERIKSLQFFEQPEKVYGDASWANPSDIEAAGLRSKKGMLIGVDAGGYFVADGFQHALLFAPTGSGKGVGFVIPNLLFWSDSVVVHDIKLENHGLTSGWREKQGQKVFVWEPSNPDGITHCYNPIDWVSTKPGQMVDDVQKISNLIMPEKDFWNNEARSLFLGVTLYLIADPTKTKSFGEVVRTMRSDDVVYNLAVVLDTLGGVIHPVAYMNIAAFLQKADKERSGVISTMNSSLELWANPLIDSATASSDFNVQEFKKVKTTVYVGLTPDNIQRLQKLMQVFYQQATEFLSRKMPDLKEEPHGVMFLLDEFPTLGKMDTFKAGIAYFRGYRVRLFLIIQDTQQLKGTYEDAGMNSFLSNATYRITFAANNYETANLISQLVGNKTVEQRSFSKPLFFDLNISTRTQNVSQVQRALLLPQEVIQLPRDEQIVLIESFPPIKSRKIKYYEDKFFTSRLLPPTFVPTQVPFDPRANNNEAQEETETTTA-PENNE
Ak	MEWHKILKVTRNIFGHAIIHPVVIFCTIWLSGAFVAIFTNEVGALGGDINAINIAYKWAYWLINVWGQLKIADYNYLKLKLLASLLGPAIVVIIFYIKNFARIKSLQFFEQPEKVYGDASWANPSDIEAAGLRSKKGMLIGVDAGGYFVADGFQHALLFAPTGSGKGVGFVIPNLLFWSDSVVVHDIKLENHGLTSGWREKQGQKVFVWEPSNPDGITHCYNPIDWVSTKPGQMVDDVQKISNLIMPEKDFWNNEARSLFLGVTLYLIADPTKTKSFGEVVRTMRSDDVVYNLAVVLDTLGGVIHPVAYMNIAAFLQKADKERSGVISTMNSSLELWANPLIDSATASSDFNIQEFKKVKTTVYVGLTPDNIQRLQKLMQVFYQQATEFLSRKMPNLKEEPYGVMFLLDEFPTLGKMDTFKAGIAYFRGYRVRLFLIIQDTQQLKGTYEDAGMNSFLSNATYRITFAANNYETANLISQLVGNKTVEQRSFSKPLFFDLNISTRTQNVSQVQRALLLPQEVIQLPRDEQIVLIESFPPIKSRKIKYYEDKFFTSRLLPPTFVPTQVPFDPRANNNEASEETEITTA-PENNE
Ma	MEWHKILKVTRNIFGHAIIHPVVIFCTIWISGAFVTIFTNEVGALGVDINAINIAYKWAYWLINVWGQLKIADYNYLKLKLLASLLGPAIIVIIFYIKNFERIKSLQFFKQDEKVYGDASWANPSDIEAAGLRSKKGMLIGVDAGGYFVADGFQHALLFAPTGSGKGVGFVIPNLLFWSDSVVVHDIKLENHGLTSGWREKQGQKVFVWEPSNPDGVTHCYNPIDWVSTKPGQMVDDVQKISNLIMPEKDFWNNEARSLFLGVTLYLIADPTKTKSFGEVVRTMRSDDVVYNLAVVLDTLGGVIHPVAYMNIAAFLQKADKERSGVISTMNSSLELWANPLIDSATASSDFNIQEFKKVKTTVYVGLTPDNIQRLQKLMQVFYQQATEFLSRKMPDLKEEPYGVMFLLDEFPTLGKMDTFKAGIAYFRGYRVRLFLIIQDTQQLKGTYEDAGMNSFLSNATYRITFAANNYETANLISQLVGNKTVEQRSFSKPLFFDLNISTRTQNVSQVQRALLLPQEVIQLPRDEQIVLIESFPPIKSRKIKYYEDKFFTSRLLPPTFVPTQVPFDPRANNNESSEETETITV-PENNE
Ri	MEWHKILKVTRNIFGHAIIHPVVIFCTIWISGAFVAIFTNEVGALGVNINAINIAYKWAYWLINVWGQLKISDYNYLKLKLLASFLSPAIIVIIFYIKNFERIKSLQFFKQDEKVYGDASWANPSDIEAAGLRSKKGMLIGVDAGGYFVADGFQHALLFAPTGSGKGVGFVIPNLLFWSDSVVVHDIKLENHGLTSGWREKQGQKVFVWEPSNPDGVTHCYNPIDWVSTKPGQMVDDVQKISNLIMPEKDFWNNEARSLFLGVTLYLIADPTKTKSFGEVVRTMRSDDVVYNLAVVLDTLGGVIHPVAYMNIAAFLQKADKERSGVISTMNSSLELWANPLIDSATASSDFNIQEFKKVKTTVYVGLTPDNIQRLQKLMQVFYQQATEFLSRKMPDLKEEPYGVMFLLDEFPTLGKMDTFKAGIAYFRGYRVRLFLIIQDTQQLKGTYEDAGMNSFLSNATYRITFAANNYETANLISQLVGNKTVEQRSFSKPLFFDLNIATRTQNVSQVQRALLLPQEVIQLPRDEQIVLIESFPPIKSRKIKYYEDKFFTSRLLPPTFVPTQVPFDPRANNNEASEETETITV-PENNE
Rw	MEWHKILKVTRNIFGHAIIHPVVIFCTIWISGAFVAIFTNEVGALGVNINAINIAYKWAYWLINVWGQLKISDYNYLKLKLLASFLSPAIIVIIFYIKNFERIKSLQFFKQDEKVYGDASWANPSDIEAAGLRSKKGMLIGVDAGGYFVADGFQHALLFAPTGSGKGVGFVIPNLLFWSDSVVVHDIKLENHGLTSGWREKQGQKVFVWEPSNPDGVTHCYNPIDWVSTKPGQMVDDVQKISNLIMPEKDFWNNEARSLFLGVTLYLIADPTKTKSFGEVVRTMRSDDVVYNLAVVLDTLGGVIHPVAYMNIAAFLQKADKERSGVISTMNSSLELWANPLIDSATASSDFNIQEFKKVKTTVYVGLTPDNIQRLQKLMQVFYQQATEFLSRKMPDLKEEPYGVMFLLDEFPTLGKMDTFKAGIAYFRGYRVRLFLIIQDTQQLKGTYEDAGMNSFLSNATYRITFAANNYETANLISQLVGNKTVEQRSFSKPLFFDLNIATRTQNVSQVQRALLLPQEVIQLPRDEQIVLIESFPPIKSRKIKYYEDKFFTSRLLPPTFVPTQVPFDPRANNNEASEETETITV-PENNE
Co	MEWHKILKVTRNIFGHAIIHPVVIFCTIWISGAFVAIFTNEVGALGVNINAINIAYKWAYWLINVWGQLKIADYNYLKLKLLASLLSPAIIVIIFYIKNFERIKSLQFFKQDEKVYGDASWANPSDIEAAGLRSKKGMLIGVDAGGYFVADGFQHALLFAPTGSGKGVGFVIPNLLFWSDSVVVHDIKLENHGLTSGWREKQGQKVFVWEPSNPDGVTHCYNPIDWVSTKPGQMVDDVQKISNLIMPEKDFWNNEARSLFLGVTLYLIADPTKTKSFGEVVRTMRSDDVVYNLAVVLDTLGGVIHPVAYMNIAAFLQKADKERSGVISTMNSSLELWANPLIDSATASSDFNIQEFKKVKTTVYVGLTPDNIQRLQKLMQVFYQQATEFLSRKMPDLKEEPYGVMFLLDEFPTLGKMDTFKAGIAYFRGYRVRLFLIIQDTQQLKGTYEDAGMNSFLSNATYRITFAANNYETANLISQLVGNKTVEQRSFSKPLFFDLNIATRTQNVSQVQRALLLPQEVIQLPRDEQIVLIESFPPIKSRKIKYYEDKFFTSRLLPPTFVPTQVPFDPRANNNGASEETETITV-PENNE
Si	MEWHKILKVTRNIFGHAIIHPVVIFCTIWISGAFVAIFTNEVGALGVNINAINIAYKWAYWLINVWGQLKIADYNYLKLKLLASLLSPAIIVIIFYIKNFERIKSLQFFKQDEKVYGDASWANPSDIEAAGLRSKKGMLIGVDAGGYFVADGFQHALLFAPTGSGKGVGFVIPNLLFWSDSVVVHDIKLENHGLTSGWREKQGQKVFVWEPSNPDGVTHCYNPIDWVSTKPGQMVDDVQKISNLIMPEKDFWNNEARSLFLGVTLYLIADPTKTKSFGEVVRTMRSDDVVYNLAVVLDTLGGVIHPVAYMNIAAFLQKADKERSGVISTMNSSLELWANPLIDSATASSDFNIQEFKKVKTTVYVGLTPDNIQRLQKLMQVFYQQATEFLSRKMPDLKEEPYGVMFLLDEFPTLGKMDTFKAGIAYFRGYRVRLFLIIQDTQQLKGTYEDAGMNSFLSNATYRITFAANNYETANLISQLVGNKTVEQRSFSKPLFFDLNIATRTQNVSQVQRALLLPQEVIQLPRDEQIVLIESFPPIKSRKIKYYEDKFFTSRLLPPTFVPTQVPFDPRANNNGAAEETETITV-PENNE
Af	MEWHKILKVTRNIFGHAIIHPVVIFCTIWISGAFVAIFTNEVGALGVNINAINIAYKWAYWLINVWGQLKITDYNYLKLKLLASLLSPVIIVIIFYIKNFERIKSLQFFKQDEKVYGDASWANPSDIEAAGLRSKKGMLIGVDAGGYFVADGFQHALLFAPTGSGKGVGFVIPNLLFWSDSVVVHDIKLENHGLTSGWREKQGQKVFVWEPSNPDGVTHCYNPIDWVSTKPGQMVDDVQKISNLIMPEKDFWNNEARSLFLGVTLYLIADPTKTKSFGEVVRTMRSDDVVYNLAVVLDTLGGVIHPVAYMNIAAFLQKADKERSGVISTMNSSLELWANPLIDSATASSDFNIQEFKKVKTTVYVGLTPDNIQRLQKLMQVFYQQATEFLSRKMPDLKEEPYGVMFLLDEFPTLGKMDTFKAGIAYFRGYRVRLFLIIQDTQQLKGTYEDAGMNSFLSNATYRITFAANNYETANLISQLVGNKTVEQRSFSKPLFFDLNIATRTQNVSQVQRALLLPQEVIQLPRDEQIVLIESFPPIKSRKIKYYEDKFFTSRLLPPTFVPTQVPFDPRANNNGASEETETITV-PENNE


[VirB1; 9030-9323]

[dots = predicted signal peptides; asterisks depict conserved regions important for enzymatic activity; E = essential Glu; P = region analogous to VirB1*; See Figure 6]

[   ..................................................................................                            ******E*****                                           *******                                          *******               PPPPPPPPPPPPPPPPPPPPPPPPPPPPPPPPPPPPPPPPPPPPPPPPPPPPPPPPPP  ]
Br	-------------------------------------------------------------MFVKLLIFTIPYIFFSSIAIADPEIAESLKCSKLFPYFEKKFNIPSNTLHSIALKESGKKHKTRNLRVVWPWTVNVEGKGYYFNTKREAVNFVRKEIIRGRESIDVGCMQINLRHHLGAFNSLDQAFEPNNNIRYGAEFLRSKYDQLKNWHKAIAHYHSATHSLGFKYKQDVVKIASNMALYKASLHGYLNNSEDILVNKAVVSNNKVQKKPFFTSNKRYKSSIMVPIPVKIN
Bo	-------------------------------------------------------------MFVKLLIFTIPYIFFSSIAIADPEIAESLKCSKLFPYFEKKFNIPSNTLHSIALKESGKKHKTRNLRVVWPWTVNVEGKGYYFNTKREAVNFVRKEIIRGRESIDVGCMQINLRHHLGAFNSLDQAFEPNNNIRYGAEFLRSKYDQLKNWHKAIAHYHSATHSLGFKYKQDVVKIASNMALYKASLHGYLNNSEDILVNKAVVSNNKVQKKPFFTSNKRYKSSIMVPIPVKIN
Ca	---------------------------------------LDSGLRGDDIREVRNNVRKWVHDTIIILILLFSFIFFSKPAIADPEIAESFKCSKLFPYFEKKFNIPSNTLHSIALKESGKQHTTHKIRVVWPWTVNVRGKGYYFNNKREAVRFVRIELIKGNESIDVGCMQINLRHHLEAFNSLEQAFDPNHNIRYGAKFLRSKYDQLGSWHKAIAHYHSANYSLGFQYKQDVVKIASNMALYKASLHSYLKNNEVVVENKISVNNNKVQKKSLFSSNQRYRSSIMIPIPAKIN
Pr	MLSLFLPHKISYDKIFILRNSSYFKVNGMVRQYILFHKYTIIGYFLNNVIKPRDNTRQ---VVLRFILLLLSFCFFPNHTIADPEISESLKCSQLFHYFEKKFNIPSNALYSIALKESGKKHSTRKIKVVWPWTVNVEGKGYYFNSKREAINFVRIELIKGRDSIDVGCMQINLRHHLEAFNSLDQAFDPHNNIRYGAEFLRSKYDQLGSWHKAIAHYHSANHALGVKYKQDVIKIASNMALYKALLFSYLDNNEEALADIMHV-NNKVQKKTLFSSNKRYRSSIMIPIPTKIN
Ty	----------------------------MVRQYIISRKYTTIGYFLKHVVKLWDNIRR---ILLYFILLLLSFFLFSNQIIADPEIAESFKCSKLFPYFEKKFNIPSNTLYSIALKESGKKHSTRKIKLVWPWTVNVEGKGYYFNSKREAINFVRIALIKGQASIDVGCMQINLKHHLEAFNSLDQAFDPHNNIRYGAAFLRSKYDQLGNWYKAIAHYHSANHSLGGKYKQDVIKIASNMELYKALLFSYRNNNEGALADIMHV-NNKVLKKTLFSSNKRYRSSIMIPIPAKMN
Fe	--MARKNIMSFPHIIAWIPSRHCERLKGAWQSHKIT--------LLRLLRQLLRNFPR--NDVK---ILLCSFLFFSNPAIADPEIAESFKCSKLFPYFEKKFNIPSNTLHSIALKESGKKHTTRKIRVVWPWTVNVEGKGYYFNTKREAVSFVKIELIKGRESIDVGCMQINLRHHLGAFNSFEQAFDPNNNVRYGAEFLRSKYDQLGSWHKAIAHYHSATHSLGFKYKQDVVKIASNMALYKASLHSYLNNNEGALEDTIPINNNKIQKKSLFSGNKRYRSSIMVPIPAKIN
Ak	----LLHKISYGRLVYLIVTQVYFSVGGMV--------WELCQIFLCHSRGSGNDIEECRDDVNTILLLLLSFLFFSNPAIADPEIAESFKCSKLFPYFEKKFNIPSNTLHSIALKESGKKHTTHKIRVVWPWTVNVEGKGYYFNTKREAVSFVRIELIRGRESIDVGCMQINLRHHLGAFNSLEQAFDPNNNVHYGAKFLRSKYDQLGSWHKAIAHYHSATHSLGFKYKQDVVKIASNMALYKASLRSYLNNNEMALEDTIPINNNKVHKKSLFSSNKRYRSSIMIPVPAKIN
Ma	------------MVWELCQNCHCERLQGAWQSSKTIKKFCKSEFFTGLLRQLLRNFPR--NNVKTILLLLLSFILFSKPTIADPEIAESFKCSKLFPYFEKKFNIPSNMLHSIALKESGKKHTTRKIRVVWPWTVNVEGKGYYFNTKREAVSFVRIELIKGRESIDVGCMQINLRHHLGAFNSLEQAFDPNNNIRYGAEFLRSKYDQLGSWHKAIAHYHSATHSLGFKYKQDVVKIASNMALYKASLHSYLNNNEGALEDTIPVNNNKVQKKSLFSGNKRYRSSIMIPVPAKIN
Ri	-----------------------------------------------------------------MLLLLLSFILFSKPAIADPEIAESFKCSKLFPYFEKKFNIPSNTLHSIALKESGKKHTTRKITLVWPWTVNVEGKGYYFNTKREAVSFVRVELIKGRESIDIGCMQINLRHHLGAFNSLEQAFDPNNNIRYGAEFLRSKYDQLGSWHKAIAHYHSATHSLGFKYKQDVVKIASNMALYKASLHSYLNNNEGALEDTIPVNNNKVQKKSLFSGNKRYRSSIMIPVPAKIN
Rw	------------MVWELCQNCYCERLQGAWQSSKTIKKFCKSELFTGLLRQLLCNFPL--NDVKTMLLLLLSFILFSKPAIADPEIAESFKCSKLFPYFEKKFNIPSNTLHSIALKESGKKHTTRKITLVWPWTVNVEGKGYYFNTKREAVSFVRVELIKGRESIDIGCMQINLRHHLGAFNSLEQAFDPNNNIRYGAEFLRSKYDQLGSWHKAIAHYHSATHSLGFKYKQDVVKIASNMALYKASLHSYLNNNEGALEDTIPVNNNKVQKKSLFSGNKRYRSSIMIPVPAKIN
Co	------------MVWELCQNCYCERLQGAWQSSKTIQKFCKSEFFTGLLRQLLRNFPL--NDVKTILLLLLSFILFSNPAIADPEIAESFKCSKLFPYFEKKFNIPSNTLHSIALKESGKKHTTRKIRVVWPWTVNVEGKGYYFNTKREAVSFVRVELIKGRESIDVGCMQINLRHHLGAFNSLEQAFDPNNNIRYSAEFLRSKYDQLGSWHKAIAHYHSATHSLGFKYKQDVVKIASNMALYKASLHSYLNNNEGALEDTIPVNNNKVQKKSLFSGNKRYRSSIMIQVPAKIN
Si	------------MVWELCQNCYCERLKGAWQSSKTIKKFCKSEFFTGLLRQLLRNFPL--NDVKTILLLLLSFILFSKPAIADPEIAESFKCSKLFPYFEKKFNIPSNTLHSIALKESGKKHTTRKIRVVWPWTVNVEGKGYYFNTKREAVSFVRVELIKGRESIDVGCMQINLRHHLGAFNSLEQAFDPNNNIRYGAEFLRSKYDQLGSWHKAIAHYHSATHSLGFKYKQDVVKIASNMALYKASLHSYLNNNEGALEDTIPVNNNKVQKKSLFSGNKRYRSSIMIQVPAKIN
Af	------------MVWELCQNCYCERLQGAWQSSKTIKKFCKSEFFTGLLRQLLCNFPL--DDVKTILLLLLSFILFSKPAIADPEIAESFKCSKLFPYFEKKFNIPSNTLHSIALKESGKKHTTRKIRVVWPWTVNVEGKGYYFNTKREAVRFVRVELIKGRESIDVGCMQINLRHHLGAFNSLEQAFDPNNNIRYGAEFLRSKYDQLGSWHKAIAHYHSATHSLGFKYKQDVVKIASNMALYKASLHSYLNNNEGALEDTIPVNNNKVQKKSLFSGNKRYRSSIMIQVPAKIN


[VirB2; 9324-9458]

[dots = predicted signal peptides; See Figure 7]

[   ..................................................                                                                                      ]
Br	-------------MNLRKLNEELIDYNMSLRLLFMVLGLAIITMSMDSLAAASVGDPVGAALCNVILVFRGNTARGIAVVGIIVLGIQTLRGKLQWEVALVIVAAIIILFKAPDIVSMVSDSTGNANCGTTSVTS
Bo	-------------MNLRKLNEELIDYNMSLRLLFMVLGLAIITMSMDSLAAASIGDPVGAALCNVILVFRGNTARGIAVVGIIVLGIQTLRGKLQWEVALVIVAAIIILFKAPDIVSMVSDSTGNANCGTTSVTS
Ca	-----------MNFHIRELNEELINYKLSLRILFTILSVAIIIVAFDSLGS--SSDPVGDTLCKLIKVFRGNTAKGIAVVGIIVLGIQTLRGKLQWEVALVVVTAIIILFKAPDIVNMVSSDTNSSNCGVS----
Pr	--MLIFLEVKYMNFHNRKLDEELIDYNISLRILFTILSVAIIMVAFDSLGS-SVSDPVGDALCKLIKVFRGNTAKGIAVVGIIVLGIQTLRGKLQWEVALVVVTAIIILFKAPDIVNMVSSDNNSSSCGVS----
Ty	--MLIFLEVKYMNFHNRKLDEELIDYNISLRILFTILSVAIIMVAFDSLAT-SVSDPVGDALCKLIKVFRGNTAKGIAVVGIIVLGIQTLRGKLQWEVALVVVTAIIILFKAPDIVNMVSSDNNSSNCGVS----
Fe	-----------MNFPIRKLNEELIDYNLSLRILFTILSVAIIMVAFDSLGS-SVGDPVGDALCKLIKVFRGNTAKGIAVVGIIVLGIQTLRGKLQWEVALVVVTAIIILFKAPDIVNMVSSDTNSSNCGVS----
Ak	LNANYFIEVKHMNFPIRKLNEELVDYNLSLRILFTILSVAIIMVAFDSLGS-SVGDPVGDALCKLIKVFRGNTAKGIAVVGIIVLGIQTLRGKLQWEVALVVVTAIIILFKAPDIVNMVSSDSNSSNCGVS----
Ma	-----------MNFPIRKLNEELIDYNLSLRILFTILSVAIIMVAFDSLGSGNVDDPVGDALCKLIKVFRGNTAKGIAVVGIIVLGIQTLRGKLQWEVALVVVTAIIILFKAPDIVNMVSSDTNSSSCGVS----
Ri	-----------MNFPIRKLNEELIDYNLSLRILFTILSVAIIMVAFDSLGS-NVGDPVGEALCKLIKVFRGNTAKGIAVVGIIVLGIQTLRGKLQWEVALVIVTAIIILFKAPDIVNMVSSDTNSSNCGVS----
Rw	-----------MNFPIRKLNEELIDYNLSLRILFTILSVAIIMVAFDSLGS-NVGDPVGEALCKLIKVFRGNTAKGIAVVGIIVLGIQTLRGKLQWEVALVIVTAIIILFKAPDIVNMVSSDTNSSNCGVS----
Co	-----------MNFPIRKLNEELIDYNLSLRILFTILSVAIIIVAFDSLAG-NVGDPVGEALCKLIKVFRGNTAKGIAVVGIIVLGIQTLRGKLQWEVALVVVTAIIILFKAPDIVNMVSSDTNSSNCGVS----
Si	-----------MNFPIRKLNEELIDYNLSLRILFTILSVAIIMVAFDSLGG-TVGDPVGEALCKLIKVFRGNTAKGIAVVGIIVLGIQTLRGKLQWEVALVVVTAIIILFKAPDIVNMVSSDNNSSNCGVS----
Af	-----------MNFPIRKLNEELIDYNLSLRILFTILSMAIIMVAFDSLGS--NGDPVGDALCKLIKVFRGNTAKGIAVVGIIVLGIQTLRGKLQWEVALVVVTAIIILFKAPDIVNMVSSDTNSSSCGVS----


[VirB7; 9459-9518]

[dots = predicted liproprotein processing site; asterisks depict region of TraO/TraN NMR structure; C = conserved Cys predicted to form Cys-Cys bridge with VirB7; P = residues within "P[ILV]NK" motif; See Figure 8]

[   ...................        ************************PPP       ]
Br	MLKLFKFGVLLIMLSQLLSCTPSAPYEIKSPCVAAEINDEAELNMNPCVRRPVNSIIDIA
Bo	MLKLFKFGVLLIMLSQLLSCTPSAPYEIKSPCVAPEINDEAELNMNPCVRRPVNSIIDIA
Ca	MLKSLKFLLILIMLAQLLSCTPSAPYEIKSPCVSADIDDRSSLSVNPCIRRPVNS-VNIA
Pr	MLKSLKFLLVFIILAQLLSCTPSAPYEIKSPCVSVDIDDNSSLSINPCIRRPINA-VNIV
Ty	MLKSLKFLLVFIMIAQLLSCTPSAPYEIKSPCVSADIDDNSNLSVNPCIRRPINA-LNIV
Fe	MLKSLKFLLVLIMLAQLLSCTPSAPYEIKSPCVSADIDDGSSLSVNPCIRRPVNS-VNIA
Ak	MLKSLKFLLVLTMLAQLLSCTPSAPYEIKSPCVSADIDDGSSLSVNPCIRRPVNS-VNMA
Ma	MLKSLKLLLVLIMLAQLLSCTPSAPYEIKSPCVSADIDDGSSVSVNPCIRRPVNS-VNIA
Ri	MLKSLKLLLVLIMLAQLLSCTPSAPYEIKSPCVSADIDDGSSVSVNPCIRRPVNS-VNIV
Rw	MLKSLKLLLVLIMLAQLLSCTPSAPYEIKSPCVSADIDDGSSVSVNPCIRRPVNS-VNIV
Co	MLKSLKLLLVLIMLAQLLSCTPSAPYEIKSPCVSADIDDGSSVSVNPCIRRPVNS-VNIV
Si	MLKSLKLLLVLIMLAQLLSCTPSAPYEIKSPCVSTDIDDGSSVSVNPCIRRPVNS-VNIV
Af	MLKSLKLLLVLIMLAQLLSCTPSAPYEIKSPCVSADIDDGSSVSVNPCIRRPVNS-VNIV


;

end;


Begin sets;

Charset VirB3 =  1-95;
Charset VirB4a =  96-900;
Charset VirB4b =  901-1710;
Charset VirB6a =  1711-2956;
Charset VirB6b =  2957-3637;
Charset VirB6c =  3638-4629;
Charset VirB6d =  4630-5527;
Charset VirB6e =  5528-6711;
Charset VirB8a =  6712-6960; 
Charset VirB8b =  6961-7204;
Charset VirB9a =  7205-7454;
Charset VirB9b =  7455-7616;
Charset VirB10 =  7617-8103;
Charset VirB11 =  8104-8437;
Charset VirD4 =  8438-9029;
Charset VirB1 =  9030-9323;
Charset VirB2 =  9324-9458;
Charset VirB7 =  9459-9518;

;

end;


********************************************************************************************************************************************************************************************************************************************************************

[Begin tranalign alignments; NOTE: thius is a separate Nexus executable file.]

#nexus

begin data;

	dimensions 
		ntax = 13 
		nchar = 28554;
		
	format 
		data = dna
		gap = - 
		missing = ? 
		interleave = yes;

	matrix


[VirB3; 1-285]	
	
Pr	ATGTCAGGAACATTAGCATCTGATCTTTTATTTGTCGGTTTAACTAGACCGACAATGATATTTGGAGTAAGTATTAAGTTTGCAGCGTTAAATATGATAATGACTATGATAGTATTTATTTGGAATAACGGCATTATGATTTTATTCATTGCTGGTGCTTTGCATTTAGTAGCTTATATTATATGTTTTAAAGAGCCTAGATTTATAGAGTTATATTTAAATAAAATGTCAAGAACTAGCCAATGTCCTAATAAATTTTACTACGGAGCCAATTCGTATAATATA
Ak	ATGTCAGGAGCATTAGCATCCGATCTTTTATTTGTAGGGTTAACTAGACCGCCGATGATATTTGGAGTAAGTATTAAGTTTGCTGCGTTAAATATGATAATGACGATGATAGTATTTATTTGGAACAACGGCATTATGATTTTATTCATTGCAGCTGCTTTGCATTTGGTAGCTTATATTATATGTTTTAAAGAACCAAGATTCATAGAGCTATATTTAAATAAAATGTCAAGAACTAGCCAATGTCCTAATAAATTTTACTACGGAGCAAATTCGTATAATATT
Br	ATGGCAGGAACATTAGCAACCGATCTTTTATTCGTAGGGCTAACTAGACCACCCATGATATTTGGTGTGAGTATTAAATTTGCAGCATTAAATATGATCATGACTATGATAGTATTTATTTGGAATAACGGCATTATGATTTTATTCATCGCAGCAGGTCTACATTTAATAGCCTATATTATATGCTTTAAAGAGCCACGATTTATAGAGTTGTATATGAATAAAATGTCAAGGACTAGCCAATGTCCTAATAAATTTTATTATGGGGCAAATTCATACGGAATT
Ca	ATGGCAGGAGCATTAGCATCCGATCTTTTATTTGTAGGGTTAACTAGACCGCCGATGATATTTGGAGTCAGTATTAAGTTTGCTGCATTAAATATGATAATGACGATGATATTCTTTATTTGGAATAACGGTATTATGATTTTATTCATTGCAACGGCTTTGCATTTGATAGCTTATATTATATGTTTTAAAGAACCAAGGTTCATAGAATTATATTTAAATAAAATGTCAAGAACTAGCCAATGTCCTAATAAATTTTACTACCGAGCAAATTCTTATGGTATT
Co	ATGGCAGGAGCATTAGCATCCGATCTTTTATTTGTAGGGTTAACTAGACCGCCGATGATATTTGGAGTAAGTATTAAGTTTGCTGCATTAAATATGATAATGACGATGATAGTATTTATTTGGAATAACGGCATTATGATTTTATTCATTGCAGCTGCTTTGCATTTGGTAGCTTATATTATATGTTTTAAAGAACCGAGATTCATAGAGCTATATTTAAATAAAATGTCAAGAACTAGCCAATGTCCTAATAAATTTTACTACGGAGCAAATTCGTATAATATT
Fe	ATGGCAGGAGCATTAGCATCCGATCTTTTATTTGTAGGGTTAACTAGACCGCCGATGATATTTGGAGTAAGTATTAAGTTTGCTGCATTAAATATGATAATGACGATGATAGTATTTATTTGGAATAACGGCATTATGATTTTATTCATTGCAGCTGCTTTGCATTTGGTAGCTTATATTATATGTTTTAAAGAACCGAGATTCATAGAGCTATATTTAAATAAAATGTCAAGAACTAGCCAATGTCCTAATAAATTTTACTACGGAGCAAATTCGTATAATATT
Ri	ATGGCAGGAGCATTAGCATCCGATCTTTTATTTGTAGGGTTAACTAGACCGCCGATGATATTTGGAGTAAGTATTAAGTTTGCTGCATTAAATATGATAATGACGATGATAGTATTTATTTGGAATAACGGCATTATGATTTTATTCATTGCAGCTGCTTTGCATTTGGTAGCTTATATTATATGTTTTAAAGAACCGAGATTCATAGAGCTATATTTAAATAAAATGTCAAGAACTAGCCAATGTCCTAATAAATTTTACTACGGAGCAAATTCGTATAATATT
Si	ATGGCAGGAGCATTAGCATCCGATCTTTTATTTGTAGGGTTAACTAGACCGCCGATGATATTTGGAGTAAGTATTAAGTTTGCTGCATTAAATATGATAATGACGATGATAGTATTTATTTGGAATAACGGCATTATGATTTTATTCATTGCAGCTGCTTTGCATGTGGTAGCTTATATTATATGTTTTAAAGAACCGAGATTCATAGAGCTATATTTAAATAAAATGTCAAGAACTAGCCAATGTCCTAATAAATTTTACTACGGAGCAAATTCGTATAATATT
Ty	ATGTCAGGAACATTAGCATCTGATCTTTTATTTGTAGGTTTAACTAGACCGCCGATGATATTTGGAGTAAGTATTAAATTTGCAGCGTTAAATATGATAATGACTATGATAGTATTTATTTGGAATAACGGCATTATGATTTTATTCATTGCCGGTGCTTTGCATTTGGTAGCTTATATTATATGTTTTAAAGAGCCTAGATTTATAGAGCTATATTTAAATAAAATGTCAAGAACTAGCCAATGTCCTAATAAATTTTACTACGGAGCAAATTCGTATAATATT
Bo	ATGGCAGGAACATTAGCAACCGATCTTTTATTCGTAGGGCTAACTAGACCACCCATGATATTTGGTGTGAGTATTAAATTTGCAGCATTAAATATGATCATGACTATGATAGTATTTATTTGGAATAACGGCATTATGATTTTATTCATCGCAGCAGGTCTACATTTAATAGCCTATATTATATGCTTTAAAGAGCCACGATTTATAGAGTTGTATATGAATAAAATGTCAAGGACTAGCCAATGTCCTAATAAATTTTATTATGGGGCAAATTCATACGGAATT
Af	ATGGCAGGAGCATTAGCATCCGATCTTTTATTTGTAGGGTTAACTAGACCGCCGATGATATTTGGAGTAAGTATTAAGTTTGCTGCATTAAATATGATAATGACGATGATAGTATTTATTTGGAATAACGGCATTATGATTTTATTCATTGCAGCTGCTTTGCATTTGGTAGCTTATATTATATGTTTTAAAGAACCGAGATTCATAGAGCTATATTTAAATAAAATGTCAAGAACTAGCCAATGTCCTAATAAATTTTACTACGGAGCAAATTCGTATAATATT
Ma	ATGGTAGGAACATTAGCATCCGATCTTTTATTTGTAGGGTTAACTAGACCGCCTATGATATTTGGAGTAAGTATTAAGTTTGCTGCATTAAATATGATAATGACGATGATAGTATTTATTTGGAATAACGGCATTATGATTTTATTCATTGCAGCTGCTTTGCATTTGGTAGCTTATATTATATGTTTTAAAGAACCGAGATTCATAGAGCTATATTTAAATAAAATGTCAAGAACTAACCAATGTCCTAATAAATTTTACTACGGAGCAAATTCGTATAATATT
Rw	ATGGCAGGAGCATTAGCATCCGATCTTTTATTTGTAGGGTTAACTAGACCGCCGATGATATTTGGAGTAAGTATTAAGTTTGCTGCATTAAATATGATAATGACGATGATAGTATTTATTTGGAATAACGGCATTATGATTTTATTCATTGCAGCTGCTTTGCATTTGGTAGCTTATATTATATGTTTTAAAGAACCGAGATTCATAGAGCTATATTTAAATAAAATGTCAAGAACTAGCCAATGTCCTAATAAATTTTACTACGGAGCAAATTCGTATAATATT


[VirB4a; 286-2700]

Pr	ATGAAGTTATTTAGAACTAGAGCAGCTAAAGAATTAAGATCTAAACAAGAAAGACCAACTTCACATTTTATCCCTTATAAGTGTCATTGGGATAGTAATACTATTTTAACAAAAGATAATTCTTTATTACAAGTTATTAAAATCAACGGATTTTCTTTTGAAACTGCCGATGATGAAGATTTAGACATTAAAAAGAATATTAGAAATGCTTTGCTTAAAAATATGGCTTCTGGAAACATTGTTATGTATTTCCATACTATTAGAAGACGTAAAGCAGTAATATTTGACGATACAGAATTTACTTATGATCCTACCGTAAAAGTACCTAATGATTTTATTACTTATTTAGGGGCAGAGTGGCGTAAGAAACATGCAGGTGCTAGGTCATTTTTTAATGAATTATATATTAGTATTTTATATAAGCCTGATACTGGTGGTGCTGCTATAGTTGAGTATTTTTTAAAGAAGCTTAGACAGAAATCTAATAAAACTGCTTGGGAAAATGACATGAAAGAGATGAAAGAAAATCTTCAAGAAATGTCAACGAGAGTGGTTAATACATTTAGAAGTTATGGAGCAAAATTACTTGGAGTCCGTCAAACACAATCAGGTATCTATTGTGAAATTTTAGAGTTCCTTTCATCTTTAATTAATTGCGGTGATTCACCAGGCCCTATAGCATTACCGCGTGGTACTATTGATGAATATTTACCTACCCATCGATTATTTTTTGATTCTCGTACTATTGAAGTAAGAAGTCCGCTTGGCAAGAAATATGCTGGAATCATCAGTATACTTGAATACGGTCCTAATACTTCTGCAGGAATTTTTGATGGATTTCTACAAATGCCTTTTGAATTTGTTATGACTCAAAGCTTTGTATTTGCTAATAGAACGGTAGCAATTGGTAAAATGAAATTACAACAAAATAGAATGATACAATCCGGGGATAAGGCTACTTCACAAATTGTTGAAATCAATACAGCACTTGATATGGCTACTAGCGGCGATATTGGTTTTGGAGATCATCATTTATCACTTTTATGTTCTGCAAAGAATATTAAAGCTTTAGAAGATATATTATCAATGGCAGCAGTTGAGCTTTCTAATTCAGGAATTCAGCCAGTAAGAGAAAAAGTTAACATGGAACCTAGCTATTGGGGTCAATTACCTGGAAATATGGATTATATAGTGCGTAAATCTACTATAAATACTCTTAATATGGCTAGCTTTGCTTCGCAACATAATTATCCACTCGGTAAAATTAGAGATAATCATTGGGGAGAATATGTTACAGTGCTTGATACAACTTCAGGTACGCCGTTTTATTTTAATTTTCATGTTAGAGATGTGGGGCATACTCTAATTATAGGTCCAACTGGTGCAGGTAAAACAGTACTTATGAATTTCTTATGTGCTGAAGCACAAAAATTCAAACCTCGTATGTTCTTTTTTGATAAAGATCGAGGGGCAGAGATATTTATACGTGCTTTAAATGGAGTTTATACAGTAATTGATCCTGGTTTAAAATGTAATTTTAATCCTTTGCATCTTGAAGATACTAGTGAGAATAGAACGTTTATTTTAGAGTGGCTTCGCGTGCTTGTAACTTCTAACGGTGAAAGTTTAACTGCGCAAGATAATAAAATCTTATCACAAGCTGTAAATGGCAATTTTAGATTAGAAAAAAAAGATAGACGTCTTAGTAACGTTATTGCATTTCTTGGTATTGATACACCAAATAGTTTAGCAAGTAGGATTGCAATGTGGGTTGGTAAAGGTTCACACGCTAAGATATTTGACAATGAAATAGATGATATTGATTTACAAAGAGCAAGAGTATTTGGTTTTGATATGACGGAATTACTTAAAGATCCTGTAAGTCTTGCACCGGTATTGTTATATATTTTCCATCGTATTAATATATCTTTAGATGGACAAAAAACTATGATAGTACTTGATGAGGCATGGGCTTTAATTGATAATCCAGTATTTGCACCTAAGATCAAAGATTGGTTAAAAGTGTTGAGAAAATTAAATACTTTTGTTATATTTGCTACACAAAGTGTAGAAGATGCTGCAAAAAGTAGTATTAGTGATACGTTGATTCAACAAACAGCCACACAGATTTTTTTACCTAATTTAAAAGCTACTGATATTTATCGTAGTGCATTTATGTTAAGTCAGCGCGAATATATTTTAATTAAAACTACCGATCCTACTACACGTTATTTTTTAATAAAACAAGGAATAGATGCCGTAGTTGCTAAAGTTAACTTAGAAGGTATGAATAATATAATTAGTGTTTTATCTGGCAGAGTTGAAACTGTAATGTTGCTTGATCAAATTAGAGATAAATACGGCAATGATCCGGATAAGTGGTTACCTATATTTTATGAAGCAGTTAAAACATTG
Ak	ATGAAGTTATTTAGAACCAGGGCAGCTAAAGAATTAAGGTCTAAACAAGAAAGACCAACTTCGCATTTTATTCCTTATAAATGTCATTGGGATAGTAATACTATTTTAACAAAAGATAATTCTTTATTACAAGTTATTAAAATAAACGGATTTTCTTTTGAAACTGCTGATGATGAAGATCTAGACATTAAAAAGAATATCAGAAATGCCTTACTTAAAAATATGGCTTCGGGAAATATCGTTATGTATTTCCATACTATTAGAAGACGTAAAGCGGTAATATTTGACGATACGGAATTTACTTATGATCCTACTGTAAAACTCCCTAATGATTTCATTACTTATTTAGGTGTAGAATGGCGTAAGAAACATGCGGGTGCTAGGTCATTTTTTAACGAATTATATGTTAGTATTTTATATAAGCCTGATACAGGTGGTGCTGCTATAGTTGAGTATTTTCTAAAGAAGCTTAGACAAAAATCTAATAAAACCGCTTGGGAAAATGACATGAAAGAGATGAAAGAAAATCTTCAAGAAATGTCAACTAGAGTGGTTAATACATTCAGAAGTTACGGAGCAAGATTACTTGGAGTTCGTCAAACGCAGTCAGGTAATTATTGTGAGATTTTAGAATTCCTTTCATCTTTAATCAATTGCGGTGATTCACCAGGTCCTGTAGCATTACCGCGTGGTACTATTGACGAATATTTACCTACGCATCGTTTATTTTTTGATTCTCGTACTATTGAAGCAAGAAGTCCGCTTGGCAAAAAATATGCCGGAATGATCAGTATACTTGAATACGGTCCTAATACTTCGGCAGGAATGTTTGATGGATTTCTGCAAATGCCTTTTGAATTTGTCATGACTCAAAGCTTTGTCTTTGCTAATAGAAGCATAGCGATCGGTAAAATGCAATTACAGCAAAATAGAATGATACAATCCGGTGATAAAGCTACTTCGCAAATTGCTGAAATTAATACGGCTCTTGATATGGCTACTAGCGGTGATATCGGTTTCGGTGAGCATCATTTATCGCTTTTATGTTCTGCGCATAATATTAAAGCTTTGGAAGATATATTATCAATGGCAGCAGTGGAGCTTTCTAATTCAGGAATTCAACCGGTTAGAGAAAAAGTTAACATGGAACCTAGCTATTGGGGACAGTTGCCGGGAAATATGGATTATATAGTACGTAAATCCACTATAAATACTCTTAATATGGCTAGCTTTGCCTCACTACATAATTATCCGCTCGGTAAAATTAGAGATAACCATTGGGGAGAATATGTCACAGTACTTGATACTACTTCAGGTACACCGTTTTATTTTAATTTCCATGTAAGGGATGTGGGACATACTCTAATTATCGGTCCAACTGGTGCCGGTAAAACAGTTCTTATGAATTTCTTATGTGCGGAAGCACAAAAATTCAAACCTCGTATGTTCTTTTTTGATAAAGATCGAGGAGCAGAAATATTTATACGTGCTTTAAACGGAGTTTATACGGTAATTGATCCGGGATTAAAATGTAATTTTAATCCCTTGCAGCTTGAGGATACTAGTGAGAATAGAACATTTATTTTAGAGTGGCTTCGTGTACTTGTAACTTCTAACGGTGAAAGTTTAACTGCACAAGATAATAAAATCTTATCTCAAGCAGTAAGTGGTAATTTTAGATTAGAGAAACAAGACAGAAGGCTTAGTAATGTTATAGCATTTCTTGGTATTGATACACCAAATAGTTTGGCAAGTAGGATTGCAATGTGGGTTGGTAAAGGTTCACATGCTAAGATATTTGACAATGAAGTAGATGATATTGATTTACAAAAAGCAAGGGTATTCGGTTTTGATATGACTGAATTACTTAAAGATCCTGTAAGCCTTGCACCGGTATTGTTATATATTTTCCATCGCATTAATATCTCTTTAGATGGACAGAAAACTATGATAGTACTTGATGAAGCATGGGCTTTAATCGATAATCCGGTATTTGCACCTAAGATCAAAGATTGGTTAAAAGTGTTGAGAAAATTAAATACTTTTGTTATATTTGCTACGCAGAGTGTTGAAGATGCCGCAAAAAGTAGAATTAGTGATACATTAATTCAACAAACAGCTACACAGATTTTTTTACCTAATTTGAAGGCTACGGATATTTATCGTAGTGCATTTATGTTAAGTCAGCGAGAATATATTTTAATTAAAACTACCGACCCTACTACACGTTATTTTTTAATAAAACAAGGAATAGATGCCGTAGTTGCTAAAGTTAACTTAGAAGGTATGAATAATATAATTAGTGTTTTATCAGGCAGAGTTGAGACTGTATTATTGCTCGATCAAATTAGAGAGAAATACGGCAATGATCCGGATAAGTGGTTACCTATATTTTATGAAGCAGTTAAAACATTA
Br	ATGAAGTTATTTAGAACTAGAGCAGCTAATGAATTAAGAGCTAAACAAGATAGACCTACTTCGCATTTTATCCCTTATAAATGCCATTGGGATAGTAATACCATTTTAACTAAAGATAATTCGCTTTTACAAGTTATTAAAATAAATGGTTTTTCTTTTGAAACAGCCGATGATGAAGATTTAGATATTAAAAAGAATATAAGGAATGCCTTACTTAAAAACATGGCTTCAGGAAATATTGTTGTATATTTTCATACTATCAGAAGACGTAAAGCAGTAATATTTGACGATACTGAATTTACTTATGATCCTACTGTAAAAGTACCAAACGATTTTATTACGTATCTTGGAGCAGAATGGCGTAAAAAACACGCAGGTGCTAGATCGTTTTTTAATGAATTATATGTCAGTATTTTATACAAACCTGATACTGGTGGTGCAGCTATAGTTGAGTATTTTTTAAAAAAGCTTAGACAAAAATCTAATAAAAATGTTTGGGAAAATGACATGAAAGAGATGAAAGAAAATCTCCAAGAAATGTCAAACAGAATAGTTAATACATTTAGAAGTTATGGAGCTAGGATTCTTGGAGTTCGTAAAACTCCTACAGGTAATTATTGTGAAATGCTAGAATTCCTTTCATCTTTAGTTAATTGTGGCGACTCGCCAGGTCCAGTAGCATTGCCACGTAGTACTATAGATGAATATTTACCAACACATCGTTTGTTTTTTGATTCACGTACTATTGAGGCAAGAAGTTCGATTGGAACTAAATATGCTGGAATAATAAGTATTCTTGAATATGGACCTACTACTTCTGCAGGGATTTTTGATGGATTTTTGCAAATGCCTTTTGAGTTTGTAATGACTCAGAGTTTTATATTTGCTAACAGAACTGTAGCAATTGGTAAAATGCAATTACAGCAAAATAGAATGATACAAGCAGGTGATAAAGCTACTTCACAAATTGCTGAAATATCAACAGCACTTGATATGGCAACTAGTGGTGATATTGGCTTTGGAGAACATCATCTATCACTTTTATGTTCTGCAAATAGTATTAAAGCTTTAGAAGATATATTATCAATGGCATCTGTTGAGCTTTCTAACTCAGGAATTCAGCCTGTTAGAGAAAAAATTAACATGGAGCCTAGCTATTGGGGACAGTTGCCGGGAAATATGGAGTATATAGTTCGTACATCCACCATAAATACCCTTAATATGGCTAGTTTTGCCTCTCAACATAACTACCCTATTGGAAAGGTGAGAAATAACCATTGGGGCGAATATGTCACAGTGCTAGATACAACTTCAGGTACTCCGTTCTATTTTAATTTCCATGTAAGAGATGTTGGGCATACTTTAATCATAGGTCCGACTGGTGCCGGTAAAACTGTTCTTATGAATTTCTTATGTGCTGAAGCACAAAAATTCAAACCACGTATGTTCTTTTTTGATAAAGATCGTGGTGCTGAAATATTTATCAGAGCTTTAAACGGTGTTTATACAGTTATAGATCCAGGTTTAAAATGTAACTTTAACCCATTGCAGCTTGAAGATACTAGTGAAAATAGAACGTTTATTTTAGAGTGGTTAAGGGTGCTTGTAACTTCTAATGGTGAGAGTATAACAGCACAAGATAATAAAATATTATCGCAAGCAGTGAGTGGTAATTTTAGACTAGAAAAAAAAGATAGACGGCTTAGTAATGTAGTAGCGTTTCTTGGAATCGATACACCAGATAGTCTAGCAAGTAGAATTGCGATGTGGGTTGGAAATGGTTCTCACGCTAAAGTATTTGATAATGAAGTAGATGATATTGATTTGCAAAAAGCTAGAGTGTTTGGCTTTGATATGACTGAATTACTTAAAGACCCAATAAGCCTTGCTCCGGTATTGTTGTATATTTTCCATCGCATAAATATTTCTTTGGATGGGCAAAAAACTATGATAGTACTTGATGAGGCTTGGGCTTTAATCGATAATCCAGTATTTGCTCCTAAAATCAAAGATTGGTTAAAAGTGTTGAGAAAACTAAATACTTTTGTTATATTTGCTACTCAAAGCGTAGAAGATGCAGCAAAAAGTAGAATTAGTGATACGTTAATTCAGCAGACGGCTACACAAATTTTCCTACCTAACCTTAAAGCTACCGATATTTATCGTAGTGCTTTTATGTTAAGTCAGAGAGAATATATTTTGATTAAAACTACCGACCCTACGACACGTTACTTTTTGGTAAAACAAGGAGTAGACGCAGTAGTTGCTAAAGTGAATTTAGACGGTATGAATAATATAATTAGTGTTTTATCGGGTAGAGTGGAAACTGTTATACTACTCGATCAAATTAGGGAAAAATACGGGAATGATCCGGAAAAATGGTTGCCTATATTCTATGAAGCAGTTAAGACATTG
Ca	ATGAAGTTATTTAGAACTAGAGCAGCTAAAGAATTCAGGTCTAAACAAGAAAGACCCACTTCACACTTTATCCCTTATAAATGTCATTGGGATAGTAATACCATTTTAACTAAAGATAATTCGTTATTGCAAGTTATTAAAATAAACGGCTTTTCTTTTGAAACTGCAGATGATGAAGATTTGGACATTAAGAAGAATATAAGAAATGCCTTACTTAAAAATATGTCTTCGGGAAATATCGTTATGTATTTCCATACTATTAGAAGACGTAAAGCAGTAATATTTGATGATACTGAATTTACTTATGATCCTACTGTAAAAGTACCTAATGATTTTATTACTTATTTAGGTGTAGAATGGCGTAAAAAACATGCTGGTAGCAAGTCGTTTTTTAATGAATTATATATTAGTATTTTGTATAAGCCTGATACCGGTGGTGCTGCTATAGTTGAGTATTTTCTAAAGAAGCTTAGACAAAAATCTAATAAAATCGCTTGGGAAAACGACATGAAAGAAATGAAAGAAAATCTTCAAGAAATGTCAACTAGAGTGATTAATACATTCAGAAGTTACGGAGCAAGATTACTTGGAGTGCGTCAAACGCCGTCAGGTAATTATTGTGAAATTTTAGAATTCCTTTCATCTTTAGTTAATTGCGGTGATTCACCCGGTCCTATAGCATTACCGCGCGGTACTATTGACGAATATTTACCGACACATCGCTTATTTTTTGATTCACGTACTATTGAAGCAAGAAGTCCGCTTGGCAAAAAATATGCGGGAATAATTAGTATACTTGAGTATGGTCCTAATACTTCAGCAGGAATTTTTGATGGATTCCTGCAAATGCCTTTTGAATTTGTCATGACTCAAAGTTTTGTTTTTGCTAACCGAACTGTAGCAATAGGTAAAATGCAATTACAACAAAACCGAATGATACAAGCAGGTGATAAGGCTACTTCACAAATTGTTGAAATTTCAACGGCACTTGATATGGCCACTAGTGGTGATATCGGTTTTGGTGAGCACCACTTATCCCTTTTATGTTCTGCAAATAGTATTAAAGCTTTGGAAGATATATTGTCAATGGCATCAGTTGAGCTTTCTAATTCAGGAATTCAACCGGTCAGAGAAAAAGTTAATATGGAACCTAGTTATTGGGGGCAGTTACCTGGAAATATGGAATATATAGTACGTAAATCTACTATAAACACCTTGAATATGGCTAGTTTTGCATCGCAGCATAATTACCCGCTTGGTAAAATTAAAGATAATCATTGGGGCGAGTATGTCACAGTACTTGATACTACTTCAGGTACGCCGTTTTATTTTAATTTTCATGTAAGGGATGTTGGACATACTCTAATTATCGGTCCAACAGGTGCCGGTAAAACAGTTCTTATGAATTTTTTATGTGCTGAAGCACAAAAATTCAAACCTCGTATGTTCTTTTTTGATAAAGATCGAGGAGCAGAAATATTTATACGTGCTTTAAACGGAGTTTATACAGTAATTGACCCAGGTTTAAAATGCAACTTTAACCCTTTGCAGCTTGAAGATACTAGTGAGAATAGGACATTTATTTTAGAGTGGCTTCGTGTGCTTGTAACTTCTAACGGTGAAAGTTTAACTGCACAAGATAATAAAATCTTATCTCAAGCGGTAAGTGGTAATTTTAGATTAGAAAGAAAAGATAGAAGGCTTAGTAATGTTATAGCATTTCTTGGTATTGATACACCAAATAGTTTGGCAAGTAGGATTGCAATGTGGGTCGGTAAAGGTTCACACGCTAAGATATTTGACAATGAAATTGATGATATCGATTTACAAAAAGCAAGAGTATTCGGTTTTGATATGACTGAATTACTTAAAGATCCTATAAGTCTTGCACCGGTATTGTTATATATTTTCCATCGTATTAATATCTCTTTAGATGGTCAGAAAACGATGATAGTGCTTGATGAAGCATGGGCTTTAATCGATAATCCAGTATTTGCACCTAAGATCAAAGATTGGTTAAAAGTGTTGAGAAAATTAAATACTTTTGTTATATTTGCTACGCAGAGTGTTGAAGATGCCGCAAAAAGTAGAATTAGCGATACGTTGATTCAACAAACAGCCACGCAGATTTTTTTACCTAATTTGAAAGCTACAGATATTTATCGTAGTGCATTTATGTTAAGTCAGCGAGAATATATTTTAATTAAAACTACCGATCCTACTACACGTTATTTTTTAATAAAACAAGGAGTAGATGCTGTAGTTGCCAAAGTTAATTTAGACGGTATGAATAATATAATTAGTGTTTTATCTGGCAGAGTTGAGACTGTAATATTGCTCGATCAAATTAGAGAGAAATACGGCAATGATCCGGATAAGTGGTTACCTATATTTTATGAAGCAGTTAAAACATTA
Co	ATGAAATTATTTAGAACTAGAGCCGCTAAAGAATTAAGGTCTAAACAAGAAAGACCCACTTCGCATTTTATTCCTTATAAATGTCATTGGGATAGTAATACTATTTTAACAAAAGATAATTCTTTATTACAAGTTATTAAAATAAATGGATTTTCTTTTGAAACTGCTGATGATGAAGATCTAGACATTAAAAAGAATATCAGAAATGCCTTACTTAAAAATATGGCCTCGGGAAATATCGTTATGTATTTCCATACTATTAGAAGACGTAAAGCAGTAATATTTGACGATACAGAATTTACTTATGATCCTACCGTAAAAGTCCCTAATGATTTTATTACTTATTTAGGTGCAGAATGGCGTAAGAAACATGCTGGGGCTAGGTCGTTTTTTAATGAATTATATGTTAGTATTTTATATAAGCCTGATACTGGCGGTGTTGCTATAGTTGAGTATTTTCTAAAGAAGCTTAGACAGAAATCTAATAAAACCGCTTGGGAAAACGACATGAAAGAGATGAAAGAAAATCTTCAAGAAATGTCAACTAGAGTGATTAATACATTCAGAAGTTACGGAGCAAGATTACTTGGAGTTCGTCAAACGCAGTCAGGTAGTTATTGTGAAATTTTAGAATTCCTTTCATCTTTAATCAATTGCGGCGATTCACCGGGTCCTATAGCATTACCGCGTGGTACTATTGACGAGTATTTACCGACTCATCGCTTATTTTTTGATTCTCGTACTATTGAAGCAAGAAGTCCGCTTGGCAAGAAATATGCTGGAATGATCAGTATACTTGAATACGGTCCTAATACTTCGGCAGGAATTTTTGACGGATTCCTGCAAATGCCTTTTGAATTTGTTATGACGCAAAGTTTTGTCTTTGTTAATAGAACAGTAGCGATCGGTAAAATGCAATTACAGCAAAATAGAATGATACAATCCGGTGATAAAGCTACTTCACAAATTGCTGAAATTAATACGGCCCTTGATATGGCCACCAGCGGTGATATCGCTTTCGGTGAGCATCATTTATCGCTTTTATGTTCCGCAAATAATATTAAAGCTTTGGAAGATATATTGTCAATGGCAGCAGTTGAGCTTTCTAATTCAGGAATTCAGCCGGTTAGAGAAAAAGTTAACATGGAACCTAGCTATTGGGGACAGTTGCCGGGAAATATGGATTATATAGTGCGTAAATCCACTATAAATACTCTTAATATGGCTAGCTTTGCCTCACAACATAATTATCCGCTCGGTAAAATTAGAGATAACCATTGGGGAGAATATGTCACAGTACTTGATACTACTTCAGGTACACCGTTTTATTTTAATTTCCATGTAAGGGATGTTGGACATACTCTCATTATCGGTCCAACCGGTGCCGGTAAAACAGTTCTTATGAATTTCTTATGTGCTGAAGCACAAAAATTCAAACCTCGTATGTTCTTTTTTGATAAAGATCGAGGAGCAGAAATATTTATACGTGCTTTAAACGGAGTTTATACAGTAATTGATCCGGGTTTAAAATGCAACTTTAACCCTTTACAGCTTGAAGATACTAGTGAGAATAGAACGTTTATTTTAGAGTGGCTTCGTGTGCTTGTAACTTCTAACGGTGAAAGTTTAACTGCACAAGATAATAAAATCTTATCTCAAGCGGTAAGCGGTAATTTTAGATTAGCAAAACAAGATAGAAGGCTTAGTAATGTTATAGCATTTCTTGGTATTGATACACCAAATAGTTTGGCAAGTAGGATTGCAATGTGGGTTGGTAAAGGTTCACACGCTAAGATATTTGACAATGAAATAGATGATATTGATTTACAAAAAGCAAGAGTATTCGGTTTTGATATGACTGAATTACTTAAAGATCCTGTAAGTCTTGCACCGGTATTACTATATATTTTCCATCGTATTAATATCTCTTTAGATGGGCAGAAAACTATGATAGTACTTGATGAAGCATGGGCTTTAATCGATAATCCGGTATTTGCACCTAAGATCAAAGATTGGTTAAAAGTGTTGAGAAAATTAAATACTTTTGTTATATTTGCTACGCAGAGTGTCGAAGATGCTGCAAAAAGTAGAATTAGTGATACGTTGATTCAACAAACAGCTACGCAGATTTTTTTACCTAATTTGAAAGCTACGGATATTTATCGTAGTGCATTTATGTTAAGTCAACGAGAATATATTTTAATTAAAACTACCGACCCTACTACACGTTATTTTTTAATAAAACAAGGAATAGATGCCGTAGTGGCAAAAGTTAGCTTAGATGGTATGGATAACATAATCAGTGTTTTATCCGGTAGAGTTGAGACTGTAATATTGCTCGATCAAATTAGAGAGAAACACGGCAATGATCCGGATAAATGGTTACCTATATTTTATGCAGCAGTTAAAACATTA
Fe	ATGAAGTTATTTAGAACTAGAGCAGCTAAAGAATTAAGGTCTAAACAAGAAAGACCAACTTCGCATTTTATTCCTTATAAATGTCATTGGGATAGTAATACTATTTTAACAAAAGATAATTCTTTATTACAAGTTATTAAAATAAACGGATTTTCTTTTGAAACTGCTGATGATGAAGATTTAGACATTAAAAAGAATGTCAGAAATGCCTTACTTAAAAATATGGCTTCGGGAAATATCGTTATGTATTTCCATACTATTAGAAGACGTAAAGCAGTAATATTTGACGATACGGAATTTACTTATGATCCTACCGTAAAAGTACCTAATGATTTTATTACTTATTTAGGTGCGGAATGGCGTAAGAAACATGCAGGTGCTAGGTCATTTTTTAACGAATTATATGTTAGTATTTTATATAAGCCTGATACTGGCGGTGCTGCTATAGTTGAGTATTTTTTAAAGAAGCTTAGACAAAAATCTAATAAAACCGCTTGGGAAAATGACATGAAAGAGATGAAAGAAAATCTTCAAGAAATGTCAACTAGAGTGGTTAATACATTCAGAAGTTACGGAGCAAGATTACTTGGAGTTCGTCAAACGCAGTCAGGTAGTTATTGTGAAATTTTAGAATTCCTTTCATCTTTAATCAATTGCGGCGATTCACCAGGTCCTATAGCATTACCGCGTGGTACTATTGACGAATATTTACCGACTCATCGCTTATTTTTTGATTCTCGTACTATTGAAGCAAGAAGTCCGCTTGGCAAAAAATATGCCGGAATGATCAGCATACTTGAATACGGACCTAATACTTCGGCAGGAATTTTTGACGGATTTCTGCAAATGCCTTTTGAATTTGTCATGACTCAAAGCTTTGTCTTTGCTAATAGAACCGTAGCGATCGGTAAAATGCAATTACAGCAAAATAGAATGATACAATCCGGTGATAAAGCTACTTCGCAAATTGCTGAAATTAATACGGCCCTTGATATGGCCACTAGCGGTGATATCGGTTTCGGTGAGCATCATTTATCGCTTTTATGTTCCGCGAATAATATTAAAGCTTTGGAAGATATATTATCAATGGCAGCAGTTGAGCTTTCTAATTCAGGAATTCAGCCGGTTAGAGAAAAAGTTAACATGGAACCTAGCTATTGGGGACAGTTGCCGGGAAATATGGATTATATAGTACGTAAATCCACTATAAATACTCTTAATATGGCTAGCTTTGCCTCACAACATAATTATCCGCTCGGTAAAATTAGAGATAACCATTGGGGAGAATATGTCACAGTACTTGATACTACTTCGGGTACGCCGTTTTATTTTAATTTCCATGTAAGGGATGTTGGACATACTCTAATTATCGGTCCAACCGGTGCCGGTAAAACAGTTCTTATGAATTTCTTATGTGCGGAAGCACAAAAATTCAAACCTCGTATGTTCTTTTTTGATAAAGATCGAGGAGCAGAAATATTTATACGTGCTTTAAACGGAGTTTATACGGTAATTGATCCGGGATTAAAATGTAATTTTAATCCCTTGCAGCTTGAAGATACTAGTGAGAATAGAACATTTATTTTAGAGTGGCTTCGTGTACTTGTAACTTCTAACGGTGAAAGTTTAACTGCACAAGATAATAAAATCTTATCTCAAGCAGTAAGCGGTAATTTTAGATTAGAGAAAAAAGACAGAAGGCTTAGTAATGTTATAGCATTTCTTGGTATTGATACACCAAATAGTTTGGCAAGTAGGATTGCAATGTGGGTTGGTAAAGGTTCACATGCTAAGATATTTGACAATGAAGTAGATGATATTGATTTACAAAAAGCAAGGGTATTCGGTTTTGATATGACTGAATTACTTAAAGACCCTGTAAGCCTTGCACCGGTATTGTTATATATTTTCCATCGCATTAATATCTCTTTAGATGGGCAGAAAACTATGATAGTACTTGATGAAGCATGGGCTTTAATCGATAATCCGGTATTTGCACCTAAGATCAAAGATTGGTTAAAAGTGTTGAGAAAATTAAATACTTTTGTTATATTTGCTACGCAGAGTGTTGAAGATGCCGCAAAAAGTAGAATTAGTGATACGTTGATTCAACAAACAGCTACGCAGATTTTTTTACCTAATTTGAAAGCTACGGATATTTATCGTAGTGCATTTATGTTAAGTCAGCGAGAATATATTTTAATTAAAACTACCGACTCTACTACACGTTATTTTTTAATAAAACAAGGAATAGATGCCGTAGTTGCTAAAGTTAACTTAGACGGTATGAATAATATAATTAGTGTTTTATCCGGCAGGGTTGAGACTGTAATATTGCTCGATCAAATTAGAGAGAAATACGGCAATGATCCGGATAAGTGGTTACCTATATTTTATGAAGCAGTTAAAACATTA
Ri	ATGAAATTATTTAGAACTAGAGCCGCTAAAGAATTAAGGTCTAAACAAGAAAGACCCACTTCGCATTTTATTCCTTATAAATGTCATTGGGATAGTAATACTATTTTAACAAAAGATAATTCTTTATTACAAGTTATTAAAATAAATGGATTTTCTTTTGAAACTGCTGATGATGAAGATCTAGAAATTAAAAAGAATATCAGAAATGCCTTACTTAAAAATATGGCTTCGGGAAATATCGTTATGTATTTCCATACTATTAGAAGACGTAAAGCAGTAATATTTGACGATACGGAATTTACTTATGATCCTACCGTAAAAGTCCCTAATGATTTTATTACTTATTTAGGTGCAGAATGGCGTAAGAAACATGCTGGGGCTAGGTCGTTTTTTAATGAATTATATGTTAGTATTTTATATAAGCCTGATACTGGCGGTGTTGCTATAGTTGAGTATTTTCTAAAGAAGCTTAGACAGAAATCTAATAAAACCGCTTGGGAAAACGACATGAAAGAGATGAAAGAAAATCTTCAAGAAATGTCAACTAGAGTGATTAATACATTCAGAAGTTACGGAGCAAGATTACTTGGAGTTTGTCAAACGCAGTCAGGTAGTTATTGTGAAATTTTAGAATTCCTTTCATCTTTAATCAATTGCGGCGATTCACCGGGTCCTATAGCATTACCGCGTGGTACTATTGACGAATATTTACCGACTCATCGCTTATTTTTTGATTCTCGTACTATTGAAGCAAGAAGTCCGCTTGGCAAGAAATATGCTGGAATGATCAGTATACTTGAATACGGTCCTAATACTTCGGCAGGAATTTTTGACGGATTCCTGCAAATGCCTTTTGAATTTGTTATGACTCAAAGCTTTGTCTTTGTTAATAGAACAGTAGCGATCGGTAAAATGCAATTACAGCAAAATAGAATGATACAAGCCGGTGATAAAGCTACTTCACAAATTGCTGAAATTAATACGGCCCTTGATATGGCCACTAGCGGTGATATCGCTTTCGGTGAGCATCATTTATCGCTTTTATGTTCCGCAAATAATATTAAAGCTTTGGAAGATATATTGTCAATGGCAGCAGTTGAGCTTTCTAATTCAGGAATTCAGCCGGTTAGAGAAAAAGTTAACATGGAACCTAGCTATTGGGGACAGTTGCCGGGAAATATGGATTATATAGTGCGTAAATCCACTATAAATACTCTTAATATGGCTAGCTTTGCCTCACAACATAATTATCCGCTCGGTAAAATTAGAGATAACCATTGGGGAGAATATGTCACAGTACTTGATACTACTTCAGGTACACCGTTTTATTTTAATTTCCATGTAAGGGATGTTGGACATACTCTCATTATCGGTCCAACCGGTGCCGGTAAAACAGTTCTTATGAATTTCTTATGTGCTGAAGCACAAAAATTCAAACCTCGTATGTTCTTTTTTGATAAAGATCGAGGAGCAGAAATATTTATACGTGCTTTAAAGGGAGTTTATACAGTAATTGATCCGGGTTTAAAATGCAACTTTAACCCTTTACAGCTTGAAGATACTAGTGAGAATAGAACGTTTATTTTAGAGTGGCTTCGTGTGCTTGTAACTTCTAACGGTGAAAGTTTAACTGCACAAGATAATAAAATCTTATCTCAAGCGGTAAGCGGTAATTTTAGATTAGCAAAACAAGATAGAAGGCTTAGTAATGTTATAGCATTTCTTGGTATTGATACACCAAATAGTTTGGCAAGTAGGATTGCAATGTGGGTTGGTAAAGGTTCACACGCTAAGATATTTGACAATGAAATAGATGATATTGATTTACAAAAAGCAAGAGTATTCGGTTTTGATATGACTGAATTACTTAAAGATCCTGTAAGCCTTGCACCGGTATTACTATATATTTTCCATCGTATTAATATCTCTTTAGATGGGCAGAAAACTATGATAGTACTTGATGAAGCATGGGCTTTAATCGATAATCCGGTATTTGCACCTAAGATCAAAGATTGGTTAAAAGTGTTGAGAAAATTAAATACTTTTGTTATATTTGCTACGCAGAGTGTCGAAGATGCTGCAAAAAGTAGAATTAGTGATACGTTGATTCAACAAACAGCTACACAGATTTTTTTACCTAATTTGAAAGCTACGGATATTTATCGTAGTGCATTTATGTTAAGTCAGCGAGAATATATTTTAATTAAAACTACCGACCCTACTACACGTTATTTTTTAATAAAACAAGGAGTAGATGCTGTAGTGGCAAAAGTTAGCTTAGATGGTATGGATAACATAATCAGTGTTTTATCCGGTAGAATTGAGACTGTAATATTGCTCGATCAAATTAGAGAGAAACACGGCAATGATCCGGATAAATGGTTACCTATATTTTATGCAGCAGTTAAAACATTA
Si	ATGAAATTATTTAGAACTAGAGCCGCTAAAGAATTAAGGTCTAAACAAGAAAGACCCACTTCGCATTTTATTCCTTATAAATGTCATTGGGATAGTAATACTATTTTAACAAAAGATAATTCTTTATTACAAGTTATTAAAATAAATGGATTTTCTTTTGAAACTGCTGATGATGAAGATCTAGACATTAAAAAGAATATCAGAAATGCCTTACTTAAAAATATGGCCTCGGGAAATATCGTTATGTATTTCCATACTATTAGAAGACGTAAAGCAGTAATATTTGACGATACGGAATTTACTTATGATCCTACCGTAAAAGTCCCTAATGATTTTATTACTTATTTAGGTGCAGAATGGCGTAAGAAACATGCTGGGGCTAGGTCGTTTTTTAATGAATTATATGTTAGTATTTTATATAAGCCTGATACTGGCGGTGTTGCTATAGTTGAGTATTTTCTAAAGAAGCTTAGACAGAAATCTAATAAAACCGCTTGGGAAAACGACATGAAAGAGATGAAAGAAAATCTTCAAGAAATGTCAACTAGAGTGATTAATACATTCAGAAGTTACGGAGCAAGATTACTTGGAGTTCGTCAAACGCAGTCAGGTAGTTATTGTGAAATTTTAGAATTCCTTTCATCTTTAATCAATTGCGGCGATTCACCGGGTCCTATAGCATTACCGCGTGGTACTATTGACGAGTATTTACCGACTCATCGCTTATTTTTTGATTCTCGTACTATTGAAGTAAGAAGTCCGCTTGGCAAGAAATATGCTGGAATGATCAGTATACTTGAATACGGTCCTAATACTTCGGCAGGAATTTTTGACGGATTCCTGCAAATGCCTTTTGAATTTGTTATGACGCAAAGCTTTGTCTTTGTTAATAGAACAGTAGCGATCGGTAAAATGCAATTACAGCAAAATAGAATGATACAATCCGGTGATAAAGCTACTTCACAAATTGCTGAAATTAATACGGCCCTTGATATGGCCACCAGCGGTGATATCGCTTTCGGTGAGCATCATTTATCGCTTTTATGTTCCGCAAATAATATTAAAGCTTTGGAAGATATATTGTCAATGGCAGCAGTTGAGCTTTCTAATTCAGGAATTCAGCCGGTTAGAGAAAAAGTTAACATGGAACCTAGCTATTGGGGACAGTTGCCGGGAAATATGGATTATATAGTGCGTAAATCCACTATAAATACTCTTAATATGGCTAGCTTTGCCTCACAACATAATTATCCGCTTGGTAAAATTAGCGATAACCATTGGGGAGAATATGTCACAGTACTTGATACTACTTCAGGTACACCGTTTTATTTTAATTTCCATGTAAGGGATGTTGGACATACTCTCATTATCGGTCCAACCGGTGCCGGTAAAACAGTTCTTATGAATTTCTTATGTGCTGAAGCACAAAAATTCAAACCTCGTATGTTCTTTTTTGATAAAGATCGAGGAGCAGAAATATTTATACGTGCTTTAAACGGAGTTTATACAGTAATTGATCCGGGTTTAAAATGCAACTTTAACCCTTTACAGCTTGAAGATACTAGTGAGAATAGAACGTTTATTTTAGAGTGGTTTCGTGTGCTTGTAACTTCTAACGGTGAAAGTTTAACTGCACAAGATAATAAAATCTTATCTCAAGCGGTAAGCGGTAATTTTAGATTAGCAAAACAAGATAGAAGGCTTAGTAATGTTATAGCATTTCTTGGTATTGATACACCGAATAGTTTGGCAAGTAGGATTGCAATGTGGGTTGGTAAAGGTTCACACGCTAAGATATTTGACAATGAAATAGATGATATTGATTTACAAAAAGCAAGAGTATTCGGTTTTGATATGACTGAATTACTTAAAGATCCTGTAAGTCTTGCACCGGTATTACTATATATTTTCCATCGTATTAATATCTCTTTAGATGGGCAGAAAACTATGATAGTACTTGATGAAGCATGGGCTTTAATCGATAATCCGGTATTTGCACCTAAGATCAAAGATTGGTTAAAAGTGTTGAGAAAATTAAATACTTTTGTTATATTTGCTACGCAGAGTGTCGAAGATGCTGCAAAAAGTAGAATTAGTGATACGTTGATTCAACAAACAGCTACGCAGATTTTTTTACCTAATTTGAAAGCTACGGATATTTATCGTAGTGCATTTATGTTAAGTCAACGAGAATATATTTTAATTAAAACTACCGACCCTACTACACGTTATTTTTTAATAAAACAAGGAATAGATGCCGTAGTGGCAAAAGTTAGCTTGGATGGTATGGATAACATAATCAGTATTTTATCCGGTAGAGTTGAGACTGTAATATTGCTCGATCAAATTAGAGAGAAACACGGCAATGATCCGGATAAATGGTTACCTATATTTTATGCAGCAGTTAAAACATTA
Ty	ATGAAGTTATTTAGAACTAGAACAGCTAAAGAATTAAGGTCTAAACAAGAAAGACCAACTTCGCATTTTATCCCTTATAGGTGTCATTGGGATAGTAATACTATTTTAACAAAAGATAATTCTTTATTACAAGTTATTAAAATCAATGGATTTTCTTTTGAAACTGCCGATGATGAAGATTTAGACATTAAAAAGAATATCAGAAATGCCTTGCTTAAAAATATGGCTTCTGGAAACATTGTTATGTATTTCCATACTATTAGAAGACGTAAAGCAGTAATATTTGACGATACAGAATTTACTTATGATCCTACCGTAAAAGTACCTAATGATTTTATTACTTATTTAGGTGCAGAGTGGCGTAAGAAACATGCAGGTGCTAAATCATTTTTTAATGAATTATATATTAGTATTTTATATAAGCCTGATACTGGCGGTGCTGCTATAGTTGAGTATTTTTTAAAGAAGCTTAGACAGAAATCTAATAAAACTGCTTGGGAAAATGACATGAAAGAGATGAAAGAAAATCTTCAAGAAATGTCAACGAGAGTGATTAATACATTCAGAAGTTATGGAGCAAAATTACTTGGAGTCCGTCAAACACAGTCAGGTATCTATTGTGAAATTTTAGAATTTCTTTCATCTTTAATTAATTGCGGTGATTCACCAGGACCTATAGCATTACCGCGTGGTACTATTGATGAATATTTACCAACACATAGATTATTTTTTGATTCTCGTACTATTGAAGTCAGAAGTCCTTTTGGCAAGAAATATGCTGGCATCATCAGTATACTTGAATACGGTCCTAATACTTCTGCGGGAATTTTTGATGGATTTCTACAAATGCCTTTTGAATTTGTTATGACTCAAAGCTTTGTATTTGCTAATAGAACTGTAGCAATTGGTAAAATGAAATTACAGCAAAATAGAATGATACAATCCGGTGATAAGGCGACTTCACAAATTGTTGAAATCAATACAGCACTTGATATGGCTACTAGCGGTGATATTGGTTTTGGAGATCATCATTTATCACTTTTATGTTCCGCAAAGAATATTAAAGCTTTAGAAGATATATTATCAATGGCAGCAGTTGAGCTTTCTAATTCAGGAATTCAGCCGGTGAGAGAAAAAGTGAACATGGAACCTAGCTATTGGGGTCAATTACCTGGAAATATGGATTATATAGTGCGTAAATCGACTATAAATACTCTTAATATGGCTAGCTTTGCTTCGCAACATAATTATCCACTCGGTAAAATTAGAGATAACCATTGGGGAGAATATGTCACAGTGCTTGATACAACTTCAGGTACACCGTTTTATTTTAATTTTCATGTTAGAGATGTGGGACATACTCTAATTATAGGTCCAACGGGTGCCGGTAAAACAGTGCTTATGAACTTCTTATGTGCTGAAGCACAAAAATTCAAACCTCGTATGTTCTTTTTTGATAAAGATCGCGGAGCAGAAATATTTATACGTGCTTTAAATGGAGTTTATACAGTAATTGATCCTGGTTTAAAATGCAACTTTAATCCTTTGCATCTTGAAGATACTAGTGAGAATAGAACGTTTATTTTAGAATGGCTTCGCGTACTTGTAACTTCTAACGGTGAAAGTTTAACTGCACAAGATAATAAAATCTTATCACAAGCTGTAAGTGGCAATTTTAGATTAGAAAAAAAAGACAGAAGGCTTAGTAACGTTATTGCATTCCTTGGTATTGATACACCAAATAGTTTAGCAAGTAGGATTGCAATGTGGGTTGGTAAAGGTTCACACGCTAAGATATTTGATAATGAAATAGATGATATCGATTTACAAAGAGCAAGGGTATTTGGTTTTGATATGACGGAATTACTTAAAGATCCTGTAAGTCTTGCACCGGTATTGTTATATATTTTTCATCGTATTAATATATCTTTAGATGGACAAAAAACGATGATAGTACTTGATGAAGCATGGGCTTTAATTGACAATCCAGTATTTGCGCCTAAGATCAAAGATTGGTTAAAAGTGTTGAGAAAATTAAATACTTTTGTTATATTTGCTACGCAGAGTGTAGAAGATGCTGCAAAAAGTAGTATTAGTGATACGTTGATTCAACAAACAGCCACACAGATTTTTTTACCTAATTTAAAAGCTACGGATATTTATCGTAGTGCATTTATGTTAAGTCAGCGCGAATATATTTTAATTAAAACTACCGATCCTACTACACGTTATTTTTTAATAAAACAAGGAATAGATGCCGTAGTTGCGAAAGTTAACTTAGAAGGTATGGATAATATAATTAGTGTTTTATCTGGCAGAGTTGAAACTGTAATATTGCTTGATCAAATTAGAGATAAATACGGCAATGATCCGGATAAGTGGTTACCTATATTTTATGAAGCAGTTAAAACATTA
Bo	ATGAAGTTATTTAGAACTAGAGCAGCTAATGAATTAAGAGCTAAACAAGATAGACCTACTTCGCATTTTATCCCTTATAAATGCCATTGGGATAGTAATACCATTTTAACTAAAGATAATTCGCTTTTACAAGTTATTAAAATAAATGGTTTTTCTTTTGAAACAGCCGATGATGAAGATTTAGATATTAAAAAGAATATAAGGAATGCCTTACTTAAAAACATGGCTTCAGGAAATATTGTTGTATATTTTCATACTATCAGAAGACGTAAAGCAGTAATATTTGACGATACTGAATTTACTTATGATCCTACTGTAAAAGTACCAAACGATTTTATTACGTATCTTGGAGCAGAATGGCGTAAAAAACACGCAGGTGCTAGATCGTTTTTTAATGAATTATATGTCAGTATTTTATACAAACCTGATACTGGTGGTGCAGCTATAGTTGAGTATTTTTTAAAAAAGCTTAGACAAAAATCTAATAAAAATGTTTGGGAAAATGACATGAAAGAGATGAAAGAAAATCTCCAAGAAATGTCAAACAGAATAGTTAATACATTTAGAAGTTATGGAGCTAGGATTCTTGGAGTTCGTAAAACTCCTACAGGTAATTATTGTGAAATGCTAGAATTCCTTTCATCTTTAGTTAATTGTGGCGACTCGCCAGGTCCAGTAGCATTGCCACGTAGTACTATAGATGAATATTTACCAACACATCGTTTGTTTTTTGATTCACGTACTATTGAGGCAAGAAGTTCGATTGGAACTAAATATGCTGGAATAATAAGTATTCTTGAATATGGACCTACTACTTCTGCAGGGATTTTTGATGGATTTTTGCAAATGCCTTTTGAGTTTGTAATGACTCAGAGTTTTATATTTGCTAACAGAACTGTAGCAATTGGTAAAATGCAATTACAGCAAAATAGAATGATACAAGCAGGTGATAAAGCTACTTCACAAATTGCTGAAATATCAACAGCACTTGATATGGCAACTAGTGGTGATATTGGCTTTGGAGAACATCATCTATCACTTTTATGTTCTGCAAATAGTATTAAAGCTTTAGAAGATATATTATCAATGGCATCTGTTGAGCTTTCTAACTCAGGAATTCAGCCTGTTAGAGAAAAAATTAACATGGAGCCTAGCTATTGGGGACAGTTGCCGGGAAATATGGAGTATATAGTTCGTACATCCACCATAAATACCCTTAATATGGCTAGTTTTGCCTCTCAACATAACTACCCTATTGGAAAGGTGAGAAATAACCATTGGGGCGAATATGTCACAGTGCTAGATACAACTTCAGGTACTCCGTTCTATTTTAATTTCCATGTAAGAGATGTTGGGCATACTTTAATCATAGGTCCGACTGGTGCCGGTAAAACTGTTCTTATGAATTTCTTATGTGCTGAAGCACAAAAATTCAAACCACGTATGTTCTTTTTTGATAAAGATCGTGGTGCTGAAATATTTATCAGAGCTTTAAACGGTGTTTATACAGTTATAGATCCAGGTTTAAAATGTAACTTTAACCCATTGCAGCTTGAAGATACTAGTGAAAATAGAACGTTTATTTTAGAGTGGTTAAGGGTGCTTGTAACTTCTAATGGTGAGAGTATAACAGCACAAGATAATAAAATATTATCGCAAGCAGTGAGTGGTAATTTTAGACTAGAAAAAAAAGATAGACGGCTTAGTAATGTAGTAGCGTTTCTTGGAATCGATACACCAGATAGTCTAGCAAGTAGAATTGCGATGTGGGTTGGAAATGGTTCTCACGCTAAAGTATTTGATAATGAAGTAGATGATATTGATTTGCAAAAAGCTAGAGTGTTTGGCTTTGATATGACTGAATTACTTAAAGACCCAATAAGCCTTGCTCCGGTATTGTTGTATATTTTCCATCGCATAAATATTTCTTTGGATGGGCAAAAAACTATGATAGTACTTGATGAGGCTTGGGCTTTAATCGATAATCCAGTATTTGCTCCTAAAATCAAAGATTGGTTAAAAGTGTTGAGAAAACTAAATACTTTTGTTATATTTGCTACTCAAAGCGTAGAAGATGCAGCAAAAAGTAGAATTAGTGATACGTTAATTCAGCAGACGGCTACACAAATTTTCCTACCTAACCTTAAAGCTACCGATATTTATCGTAGTGCTTTTATGTTAAGTCAGAGAGAATATATTTTGATTAAAACTACCGACCCTACGACACGTTACTTTTTGGTAAAACAAGGAGTAGACGCAGTAGTTGCTAAAGTGAATTTAGACGGTATGAATAATATAATTAGTGTTTTATCGGGTAGAGTGGAAACTGTTATACTACTCGATCAAATTAGGGAAAAATACGGGAATGATCCGGAAAAATGGTTGCCTATATTCTATGAAGCAGTTAAGACATTG
Af	ATGAAATTATTTAGAACTAGAGCCGCTAAAGAATTAAGGTCTAAACAAGAAAGACCCACTTCGCATTTTATTCCTTATAAATGTCATTGGGATAGTAATACTATTTTAACGAAAGATAATTCTTTATTACAAGTTATTAAAATGAATGGATTTTCTTTTGAAACTGCTGATGATGAAGATCTAGACATTAAAAAGAATATCAGAAATGCCTTACTTAAAAATATGGCCTCGGGAAATATCGTTATGTATTTCCATACTATTAGAAGACGTAAAGCAGTAATATTTGACGATACGGAATTTACTTATGATCCTACCGTAAAAGTCCCTAATGATTTTATTACTTATTTAGGTGCAGAATGGCGTAAGAAACATGCTGGGGCTAGGTCGTTTTTTAATGAATTATATGTTAGTATTTTATATAAGCCTGATACTGGCGGTGTTGCTATAGTTGAGTATTTTCTAAAGAAGCTTAGACAGAAATCTAATAAAACCGTTTGGGAAAACGACATGAAAGAGATGAAAGAAAATCTTCAAGAAATGTCAACTAGAGTGATTAATACATTCAGAAGTTACGGAGCAAGATTACTTGGAGTTCGTCAAACGCAGTCAGGTAGTTATTGTGAAATTTTAGAATTCCTTTCATCTTTAATCAATTGTGGCGATTCACCGGGTCCTATAGCATTACCGCGTGGTACTATTGACGAGTATTTACCGACTCATCGCTTATTTTTTGATTCTCGTACTATTGAAGTAAGAAGTCCGCTTGGCAAGAAATATGCTGGAATGATTAGTATACTTGAATACGGTCCTAATACTTCGGCAGGAATTTTTGACGGATTCCTGCAAATGCCTTTTGAATTTGTTATGACGCAAAGCTTTGTCTTTGTTAATAGAACAGTAGCGATCGGTAAAATGCAATTACAGCAAAATAGAATGATACAATCCGGTGATAAAGCTACTTCACAAATTGCTGAAATTAATACGGCCCTTGATATGGCCACCAGCGGTGATATCGCTTTCGGTGAGCATCATTTATCGCTTTTATGTTCCGCAAATAATATTAAAGCTTTGGAAGATATATTGTCAATGGCAGCAGTTGAGCTTTCTAATTCAGGAATTCAGCCGGTTAGAGAAAAAGTTAACATGGAACCTAGCTATTGGGGACAGTTGCCGGGAAATATGGATTATATAGTGCGTAAATCCACTATAAATACTCTTAATATGGCTAGCTTTGCCTCACAACATAATTATCCGCTCGGTAAAATTAGAGATAACCATTGGGGAGAATATGTCACAGTACTTGATACTACTTCAGGTACACCGTTTTATTTTAATTTCCATGTAAGGGATGTTGGACATACTCTCATTATCGGTCCAACCGGTGCTGGTAAAACAGTTCTTATGAATTTCTTATGTGCTGAAGCACAAAAATTCAAACCTCGTATGTTCTTTTTTGATAAAGATCGAGGAGCAGAAATATTTATACGTGCTTTAAACGGAGTTTATACAGTAATTGATCCGGGTTTAAAATGCAACTTTAACCCTTTACAGCTTGAAGATACTAGTGAGAATAGAACGTTTATTTTAGAGTGGCTTCGTGTGCTTGTAACTTCTAACGGTGAAAGTTTAACTGCACAAGATAATAAAATCTTATCTCAAGCGGTAAGCGGTAATTTTAGATTAGCAAAACAAGATAGAAGGCTTAGTAATATTATAGCATTTCTTGGTATTGATACACCAAATAGTTTGGCAAGTAGGATTGCAATGTGGGTTGGTAAAGGTTCACACGCTAAGATATTTGACAATGAAATAGATGATATTGATTTACAAAAAGTAAGAGTATTCGGTTTTGATATGACTGAATTACTTAAAGATCCTGTAAGTCTTGCACCGGTATTACTATATATTTTCCATCGTATTAATATCTCTTTAGATGGGCAGAAAACTATGATAGTACTTGATGAAGCATGGGCTTTAATCGATAATCCGGTATTTGCACCTAAGATCAAAGATTGGTTAAAAGTGTTGAGAAAATTAAATACTTTTGTTATATTTGCTACGCAGAGTGTTGAAGATGCTGCAAAAAGTAGAATTAGTGATACGTTGATTCAACAAACAGCTACGCAGATTTTTTTACCTAATTTGAAAGCTACGGATATTTATCGTAGTGCATTTATGTTAAGTCAACGAGAATATATTTTAATTAAAACTACCGACCCTACTACACGTTATTTTTTAATAAAACAAGGAATAGATGCCGTAGTGGCAAAAGTTAGCTTAGATGGTATGGATAACATAATCAGTGTTTTATCCGGTAGAGTTGAGACTGTAATATTGCTCGATCAAATTAGAGAGAAACATGGCAATGATCCGGATAAATGGTTACCTATATTTTATGCAGCAGTTAAAACATTA
Ma	ATGAAGTTATTTAGAACTAGAGCAGCTAAAGAATTAAGGTCTCAACAAGAAAGACCCACTTCGCATTTTATTCCTTATAAATGTCATTGGGATAGTAATACTATTTTAACAAAAGATAATTCTTTATTACAAGTTATTAAAATAAATGGATTTTCTTTTGAAACTGCTGATGATGAAGATCTAGACATTAAAAAGAATATCAGAAATGCCTTACTTAAAAATATGGCTTCGGGAAATATCATTATGTATTTCCATACTATTAGAAGACGTAAAGCAGTAATATTTGACGATACGGAATTTACTTATGATCCTACCGTAAAAGTCCCTAATGATTTTATTACTTATTTAGGTGCAGAATGGCGTAAGAAACATGCTGGGGCTAGGTCGTTTTTTAACGAATTATATGTTAGTATTTTATATAAGCCTGATACTGGCGGTATTGCTATAGTTGAGTATTTTCTAAGGAAGCTTAGACAGAAATCTAATAAAACCGCTTGGGAAAACGATATGAAAGAGATGAAAGAAAATCTTCAAGAAATGTCAACTAGAGTGGTTAATACATTCAGAAGTTACGGAGCAAGATTACTTGGAGTTCGTCAAACGCAGTCAGGTAGTTATTGTGAAATTTTAGAATTCCTTTCATCTTTAATCAATTGCGGCGATTCACCGGGTCCTATAGCATTACCACGTGGTACTATTGACGAATATTTACCGACTCATCGTTTATTTTTTGATTCTCGTACTATTGAAGCAAGAAGTCCACTTGGCAAGAAATATGCCGGAATGATCAGTATACTTGAATACGGTCCTAATACTTCGGCAGGAATTTTTGACGGATTTCTGCAAATGCCTTTTGAATTTGTTATGACGCAAAGCTTTGTCTTTGTTAATAGAACAGTAGCGATCGGTAGAATGCAATTACAGCAAAATAGAATGATACAATCCGGTGATAAAGCTACTTCACAAATTGCTGAAATTAATACGGCCCTTGATATGGCCACTAGCGGTGATATCGCTTTCGGTGAGCATCATTTATCGCTTTTATGTTCCGCAAATAATATTAAAGCTTTGGAAGATATATTGTCAATGGCAGCAGTTGAGCTTTCTAATTCAGGAATTCAGCCGGTTAGAGAAAAAGTTAACATGGAACCTAGCTATTGGGGACAGTTGCCGGGAAATATGGATTATATAGTGCGTAAATCCACTATAAATACTCTTAATATGGCTAGCTTTGCCTCACAACATAATTATCCGCTCGGTAAAATTAGAGATAACCATTGGGGAGAATATGTCACAGTACTTGATACTACTTCAGGTACACCGTTTTATTTTAATTTCCATGTAAGGGATGTTGGACATACTCTCATTATCGGTCCAACCGGTGCCGGTAAAACAGTTCTTATGAATTTCTTATGTGCTGAAGCACAAAAATTCAAACCTCGTATGTTCTTTTTTGATAAAGATCGAGGAGCAGAAATATTTATACGTGCTTTAAACGGAGTTTATACAGTAATTGATCCGGGTTTAAAATGCAACTTTAACCCTTTACAGCTTGAAGATACTAGTGAGAATAGAACGTTTATTTTAGAGTGGTTTCGCGTGCTTGTAACTTCTAACGGTGAAAGTTTAACTGCACAAGATAATAAAATCTTATCTCAAGCGGTAAGCGGTAATTTTAGATTAGAAAAAAAAGACAGAAGGCTTAGTAATGTTATAGCATTTCTTGGTATTGATACACCAAATAGTTTGGCAAGTAGGATTGCAATGTGGGTCGGTAAAGGTTCACACGCTAAGATATTTGACAATGAAATAGATGATATTGATTTACAAAAAGCAAGAGTATTCGGTTTTGATATGACTGAATTACTTAAAGATCCTGTAAGTCTTGCACCGGTATTATTATATATTTTCCATCGTATTAATATCTCTTTAGATGGGCAGAAAACTATGATAGTACTTGATGAAGCATGGGCTTTAATCGATAATCCGGTATTTGCACCTAAGATCAAAGATTGGTTAAAAGTGTTGAGAAAATTAAATACTTTTGTTATATTTGCTACGCAGAGTGTTGAAGATGCCGCAAAAAGTAGAATTAGTGATACGTTGATTCAACAAACAGCCACGCAGATTTTTTTACCTAATTTGAAAGCTACGGATATTTATCGTAGTGCATTTATGTTAAGTCAGCGAGAATATATTTTAATTAAAACTACCGACCCTACTACACGTTATTTTTTAATAAAACAAGGAATAGATGCCGTAGTTGCAAAAGTTAGCTTAGATGGTATGGATAACATAATCAGTGTTTTATCCGGTAGAGTTGAGACTGTAGTATTGCTCGATCAAATTAGAGAGAAACACGGCAATGATCCGGATAAATGGTTACCTATATTTTATGAAGCAGTTAAAACATTA
Rw	ATGAAATTATTTAGAACTAGAGCCGCTAAAGAATTAAGGTCTAAACAAGAAAGACCCACTTCGCATTTTATTCCTTATAAATGTCATTGGGATAGTAATACTATTTTAACAAAAGATAATTCTTTATTACAAGTTATTAAAATAAATGGATTTTCTTTTGAAACTGCTGATGATGAAGATCTAGAAATTAAAAAGAATATCAGAAATGCCTTACTTAAAAATATGGCTTCGGGAAATATCGTTATGTATTTCCATACTATTAGAAGACGTAAAGCAGTAATATTTGACGATACGGAATTTACTTATGATCCTACCGTAAAAGTCCCTAATGATTTTATTACTTATTTAGGTGCAGAATGGCGTAAGAAACATGCTGGGGCTAGGTCGTTTTTTAATGAATTATATGTTAGTATTTTATATAAGCCTGATACTGGCGGTGTTGCTATAGTTGAGTATTTTCTAAAGAAGCTTAGACAGAAATCTAATAAAACCGCTTGGGAAAACGACATGAAAGAGATGAAAGAAAATCTTCAAGAAATGTCAACTAGAGTGATTAATACATTCAGAAGTTACGGAGCAAGATTACTTGGAGTTTGTCAAACGCAGTCAGGTAGTTATTGTGAAATTTTAGAATTCCTTTCATCTTTAATCAATTGCGGCGATTCACCGGGTCCTATAGCATTACCGCGTGGTACTATTGACGAATATTTACCGACTCATCGCTTATTTTTTGATTCTCGTACTATTGAAGCAAGAAGTCCGCTTGGCAAGAAATATGCTGGAATGATCAGTATACTTGAATACGGTCCTAATACTTCGGCAGGAATTTTTGACGGATTCCTGCAAATGCCTTTTGAATTTGTTATGACTCAAAGCTTTGTCTTTGTTAATAGAACAGTAGCGATCGGTAAAATGCAATTACAGCAAAATAGAATGATACAAGCCGGTGATAAAGCTACTTCACAAATTGCTGAAATTAATACGGCCCTTGATATGGCCACTAGCGGTGATATCGCTTTCGGTGAGCATCATTTATCGCTTTTATGTTCCGCAAATAATATTAAAGCTTTGGAAGATATATTGTCAATGGCAGCAGTTGAGCTTTCTAATTCAGGAATTCAGCCGGTTAGAGAAAAAGTTAACATGGAACCTAGCTATTGGGGACAGTTGCCGGGAAATATGGATTATATAGTGCGTAAATCCACTATAAATACTCTTAATATGGCTAGCTTTGCCTCACAACATAATTATCCGCTCGGTAAAATTAGAGATAACCATTGGGGAGAATATGTCACAGTACTTGATACTACTTCAGGTACACCGTTTTATTTTAATTTCCATGTAAGGGATGTTGGACATACTCTCATTATCGGTCCAACCGGTGCCGGTAAAACAGTTCTTATGAATTTCTTATGTGCTGAAGCACAAAAATTCAAACCTCGTATGTTCTTTTTTGATAAAGATCGAGGAGCAGAAATATTTATACGTGCTTTAAAGGGAGTTTATACAGTAATTGATCCGGGTTTAAAATGCAACTTTAACCCTTTACAGCTTGAAGATACTAGTGAGAATAGAACGTTTATTTTAGAGTGGCTTCGTGTGCTTGTAACTTCTAACGGTGAAAGTTTAACTGCACAAGATAATAAAATCTTATCTCAAGCGGTAAGCGGTAATTTTAGATTAGCAAAACAAGATAGAAGGCTTAGTAATGTTATAGCATTTCTTGGTATTGATACACCAAATAGTTTGGCAAGTAGGATTGCAATGTGGGTTGGTAAAGGTTCACACGCTAAGATATTTGACAATGAAATAGATGATATTGATTTACAAAAAGCAAGAGTATTCGGTTTTGATATGACTGAATTACTTAAAGATCCTGTAAGCCTTGCACCGGTATTACTATATATTTTCCATCGTATTAATATCTCTTTAGATGGGCAGAAAACTATGATAGTACTTGATGAAGCATGGGCTTTAATCGATAATCCGGTATTTGCACCTAAGATCAAAGATTGGTTAAAAGTGTTGAGAAAATTAAATACTTTTGTTATATTTGCTACGCAGAGTGTCGAAGATGCTGCAAAAAGTAGAATTAGTGATACGTTGATTCAACAAACAGCTACACAGATTTTTTTACCTAATTTGAAAGCTACGGATATTTATCGTAGTGCATTTATGTTAAGTCAGCGAGAATATATTTTAATTAAAACTACCGACCCTACTACACGTTATTTTTTAATAAAACAAGGAGTAGATGCTGTAGTGGCAAAAGTTAGCTTAGATGGTATGGATAACATAATCAGTGTTTTATCCGGTAGAATTGAGACTGTAATATTGCTCGATCAAATTAGAGAGAAACACGGCAATGATCCGGATAAATGGTTACCTATATTTTATGCAGCAGTTAAAACATTA


[VirB4b; 2701-5130]

Pr	GTGTTTAGTGATTTACGGAAATTTGATAAAGATATATATAATTATAATGCTCCTAATTTTATACCTATAGCATGTCATTATAATGAAAATACTTTACTTACCAAAGATGGTAAATTACTACAAATTGTAAAAATACACGGTATTAACTCAGAGAAAATAAGCGACAATATACAAAATTTACGTGAAATGGTTAGACTTGCTATAAAAAAGCATGTAACTGATTATGATTTCGCTTTTTGGCTGCACACAATACGAGAAAAACAAAACTTAGACGATATCACTCCTTATAAAAAATTATTACCCGCCAATATACATACCTTATGGCAAAGAAAAAACCATTGGAATGATAAATTCGTTAATACTTTATATATATCTATAGTACATGATTCTGCTAAAATTCAGATCAAAAATTTTAGTTCTTTAATAAATTCATTATCTTATAAATTAATTGCTAATTTTGAAAAAAACTATTTAGATTCAGCTTTTAAAAAACTAGAAAATATCACCAATAATATTTTAAACGATTTAAATGAATTTGGGGCTGAAAAACTCGGAATAATATTTGAAAATGATAATGTTTTTTCTAATACTTTATTTCTATATAATCGAATAGCTAATCTTAACGATAATGATTGTTTGGTGCCTATAATAGATTTATCCGATGCATTAGGTAGAAGTATTTATACAATTAGCGGAGATAAAATAATAGTGACAGATCATGCAAAAAATAACAAATTCGTTTCTTTATTATCTATAAAAGAATATCAAGAAACTCCTTCTAATACACTTGATAAATTTTTACAATTACCGATTGAATTAATAATAACTGAAATATTTTACTTTGTTAGCAAAAAACAAATAATATCTAAATTGCATGGTCAAGATCATATTTTAAAAATTACTAACGACTCAATTTTACTTAATTACAAAGGAATTAATAAACTTGATGAAACTAATTTAGATTTTCAATTTTGTAACCAGCAAATTTCGATTGCCGTTATAGAAGAAGATGAAAGTAAACTAGCTAAAGCTGTAGCTAAAGCATCAACAGAGCTCTTTAAGCTTGGTATTATTCATGTAAAGGAAGATATTAATATCGAGCAAATATTTTGGTCACAATTACCGGCTAACTTTTCGTTTATACGCAGAATATCACCATTATCTGTTGAACATATTGCGTCTTTTACTGCTCTGCATAATACTACACTCGGTAATCAATATAACCCCTGGGGCAGGGCTATAACTTTGCTACGAACTGAAAAAGGTACGCCATATTTCATGAATTTTCATGATAAAACGAATAAAGGTAATACTTGTATCTTTGGTACAGAAAAAACTGGCAAAACTGTATTATTGAACTTTTTAATATCAGAATCAACCAAATATGATCCAACAATAATTTATATTTCTAATAATAATGATTCTCAAATTTTTATTGAAGCAATAGAAGGTAAATGGTTAGAACCGGAAAAACAAATTATTAATCCATTTTTAGTAGATGATACAGAACAATCACAAGCTTTCATTTTAGAATTTTTAAAATTAATAAGTGGTCATTATATTTCACAGCTTAGTGAAATCGAGATATCTTTTCTAGAAAAATTTAAAGATAAAATTTTATCAATTGAAAAAGAAAAGCGTATTTTTTCTAACATTTTAAAATTAGAAAATTTTAAAGAGGAAGGAGGAATACAAATATTTGATAAACTTAAAGTTTTCACTGAAGGACAATTATATTACGGGTTATTTGACGGGCCATCTCTTAGCATTAAAGAAGGCGAAGTGATAGGATTTAACTTATATACACTTTCTGACGAACCGTTTTCTAAACAATTTTATCCAATGGAGAGAAAATTTTTAGAACAATTTAATCATAATTTAAAGAAACACCAAAGTATTAGTGCAGCAGTAATTTATGCTTTAAGTTATCATTTAAGCCTACTTGGCACAAAACCTAAAATATTTGCTGCTGATAATTTTGATCAACTTTACAGGCCTGAATCTTATTATGATAATATAAATTTAATCTATAATAATTTATCAGAAAATAACGGTATTTTTGTCAGTAATTTCAATTTTATTTATCTTAAATCATATCCAAAATATACTATAAAACCTTGGCTTGATTTAATTAATACTAAAATTATTCTACCCTCTGACGTTAAAATAGAAGATTTAGATAAAATTTTAGGTTTAAATGAATTGGAAATACGAAAATTATCACAGCTAATGCTTGCTGCAAGAATGTTCTTAATTAATAAGGATAATGAATCAATTGCTTCTGAATTAAGTATTGCCGCTTTAATAGGCATTGTACGTATTTTATCAAGCAGACAAGAGGAAATGGATATTTATAAAAAAATACTTCAAGAACATGCAGGTCCTCCAGATAATTGGATTAATTATCTATATAATGCGTTAAATATATAC
Ak	GTGTTTAGTGATTTACGAAAATTTGACAAAGATATATATAATTATGATGCTCCTAATTTTATACCTATAGCATGTCATTATAATGAAAATACTTTACTGACCAAAGACGGTAAATTACTACAAATTATAAAAATACACGGAATTAATTCAGAGAAAATAAGCGATAACATACAAAATTTACGTGAAATGGTTAGAGTTTCTATAAAAAAGAATATAACCGATTATGATTTTGCTTTTTGGCTACATACAATACGAGAAAAACAAAATTTAGATGATTCCACTCCTTACAAAAAATTATTACCAGCAAATATTCATGCACTATGGCAAAAAAAAAACCATTGGAATGATAAATTCGTTAATACTTTATATATATCTATAGTACATGATTCTGCTAAAGTTGACATCAAAAATTTTAACTCTTTAATAAATTCTTTATCTAATAAATTAATTACTGATTTTGAAAATAATTATTTAGATTCAGCTTTTCAAAAACTAGAAAATATCACTAATAATATTTTAAAAGATTTAAATGAATTCGATGCTGAGAAACTTGGTATAGTATTTGAAAATGATAATGTTTTTTCTAATCCTTTATTTTTATATAATCGAATAGCTAACCTTAATAATAATGATTGTTTGGTACCTATAATAGATTTATCCGATGCACTAGGTAGAAGTATTTATACAATTAGCGGCGATAAAATGGTAGTTACGGATTATGAGAAAAATAACAAATTCACTTCTTTACTATCTATAAAAGAATATCAAGAAACTTCTTCTAATACACTGGATAAATTTTTACAGTTACCGATTGAATTAATAATAACTGAAATATTTTACTTTGTTAGCAAAAAACACGTAATATCCAAATTGCGTGGTCAAGATTATATTCTAAAAATTACTAATGACTCAATTTTACTTAATCATAAAGGGATTGATAAGCTTGATGAAGCTAATTTAGATTTTCAATTTTGTAATCAGCAAATTTCAATTGCCGTTATAGAAGCAGATGAAAATAAACTAGATGCAGCCGTAGCTAAAGCATCAACTGAACTTTTTAAACTTGGTATTATTCATGTAAAAGAAGATATTAATATTGAACAAATATTTTGGTCGCAGTTACCTGCTAATTTTGCCTTTATCCGTAGAATGTCACCATTACCAGTAGAATATATTGCTTCTCTTACCGCTCTTCATAATACTACACTCGGTAATCAATATAATCCTTGGGGTAAGGCTATAACTTTACTTCGAACCGAGAAAGGTACTCCATATTTCATGAATTTTCATGATAAAACGAATAAAGGTAATACTTGCATCTTTGGTACGGAAAAAACCGGCAAAACCGTATTATTGAACTTTCTAATATCAGAATCGACTAAATACAATCCAACAATAATTTATATCTCCAATAATAATGATTCTAAAATTTTTATCGAGTCAATAGAAGGCAAATGGTTAGAACCAGACAAACAAATTATCAATCCATTTTTAGTAGATGATACAGAAAAATCACAAGCCTTTATTTTAGAATTTTTAAAATTAATCAGCGGTCATTATATTTCACCTCTTAGCGAAATGGAAATATCCTTTCTAAAAAAATTAAAAAATAAAATTTTATCAATTGAAAAAGAAAAACGTATTTTTTCCGATATTTTACAATTAGAGGATTTTAAGGAGGAAGGAGGAATACAAATACTTGATAAACTCAAAGTTTTTACCGAAGGACAGTTATATTTCGGATTATTTGACGGACCATCTATTAACATTGAAGAAGGGAAAGTTATAGGGTTCAATTTATATAAACTATCTGATGAGCCGTTTTCTAAACAATTTTACCCAATAGAGAGAAAATTTTTAGAACAATTTAATAATAATTTGAAGAAACACCAAAGTATTAGTGCAGCAGCAATTTATGCTTTTACTTATCATTTAAGCCTCGTTGGCACAAAACCTAAAATATTTGCTGCCGATAATTTTGATACACTTTACAGACCTGAAGTTTATTATGATAATATAAATTTAATCTATAATAATTTATCTAAAAATAACGGTGTTTTCGTCAGTAATTTCAATTTTATTTATCTTAAGTCATATCCAAAATATACTATAAAACCTTGGCTTGATTTAATTAATACTAAAATTATTCTACCGTCTGACGTTAAAATAGAAGATTTAGATAAAATTTTAGGTTTAAGCGAGGCGGAAATACGAAAATTATCACAGCTAATACTTTCTGCAAGAATGTTCTTAATTAATAAGGATAATGAATCGATAGCTTCTGAATTAAGTATTGCCGCTTTAACAGGAATTGTCCGTATTTTATCAAGCAGACAAGAGGAAATGGATATTTATAAAAAAATACTTGAACAACACCAAGGTCCTCCGGATAATTGGATTAATTACCTATATAATGAGTTAAATACGGAC
Br	GTGTTTAGTGGTTTACGAAAGTTTGATAAGGATATATATAATTATAATGCTCCGAATTTTATACCTATAGCATGTCACTATAATGAGCATACTTTGCTTACCAAGGATGGTAAGTTACTACAAATTATTAAAGTCTATGGTATCAGTTCGGAAAAAATTAGTGATAAAATACAAAATTTACGTGAAATAATTAGAGCTTCCGTAAAAAAGCATACAAATAGTTATGATTTTGCTTTTTGGATGCATACAATAAGAGAAAAACAAAATTTAGACGATCCTACTCCGTATAAAAAATTATTACCTGCTAACATCCATGCATTATGGCAGAGAAAAAACCACTGGAATGATAAATTTGTTAATACTTTATATATTTCCATAGTACATGATTCTGCCAAGATTAAGATTAAAAATTTTGGCTCTCTGATAAATTCTTTATCAACTAAATTAATCGTAGACTTTGAAAATAAATATTTAGAGTCTGCTGTTCAGAAGCTAGAAAGTCTTGCTAATAATATTTTGAATGACTTAAATGAATTTGATGCAGAAAAGCTTGGTATAACATTTGAAAATGAAAACACATTTTCTGCACCTTTATTTTTATATAACCGAATAGCTAATATTAACGATAGTGATTGTTTAGTACCTATAATAGATTTATCAAGTGCAATAGGTAGAAGTACTTATACGATTAGTGGCGATAAAATGATAGTCACGAATCAGGAACAGAATAAAAAATTTATTTCCTTGTTATCTATCAAAGAATATCAAGAATCTCCTTCTGAAGCTCTTGATAAGTTTTTGCAGCTGCCGCTTGAATTAATAATAACCGAGATATTTTACTTTGTTGATAAAAAAGTAGTGACTGCTGCTTTAAAGGGGCAGGATTATATTTTAAAAATTACTAATGATAATAACTTGATTGAGCATAAAGGGATTAATAAACTTAATGATAATAAATCTTCTTTTGAGTTTTGTAATCAACAGATTTCAATTGCTGTTATAGAAGAAGATGAAGATAAACTTACTGCTTCTGTTGCAAAAGCTGCAAGAGAGCTTTTTAAACTTGGTATTGTTCATGTAAAAGAAGATCTTAATATAGAACAAACATTTTGGGCACAATTACCGGCTAATTTTGCTTTCATACGAAGAATGTCGCCTTTATTGTCAGATCATATAGCATCTCTTGCTGCTCTGCACAACTCACCTTTAGGTAGCCAATATACTTCTTGGGGACGAGCATTAACACTACTTAGAACAGAAAGAGGTACTCCTTATTTCATGAATTTTCATGATAAAACTGGTAGGGGTAATACTTGTATTTTTGGTACAGAAAAAACTGGTAAAACAGTATTATTAAATTTTCTGGTGTCGGAATCAACTAAGTATGATCCAACAATAATTTATATCTCTAATAGCAATGATTCTAAGATTTTTATCGAAGCATTAGAGGGTACATGGTTAGAAATTGATAAGCAAATTATCAATCCATTTTTAGTAGATGATACAGAAAAATCGCAAGCTTTTATTTTAGAGTTTTTAAAGATGTTAAGTGGTCATTATATTTCACCGCTTAATGAAGTAGAACTAACTTTTTTAGAAAAACTCAGAAGTAAAATTTTATCAATTGATAAAGAAAAGCGAATTTTTTCTGACATCTTAAAATTGGAAGATTTTAAAGAAGAGGGTGGCAGTACAATATTAGATAAATTAAAAGGCTTCACTGAGGGACAATTATATAGCGGTTTATTTGACCAGTCAGTTTTTAATATTAATGAAAGTAGTATTGTCGGTCTTAATTTATACAAGCTTTCAGATGAACCTTTTGCTAAGCAATTTTATCCAAGTGAAAGAAAATATTTAGAACAATTTAATAATAACTTAAAAAAACATCAAAGTGTTTGTGCTAGTGTAGTTTATGCACTTACTTACCATTTAAGCTTAGTAGGTACTAAACCTAAAATATTCGCTGCAGATAGTTTTGATAAACTCTATAAACCTGAAATTTATAGTGATAATATAAGCTTAATTTTTAATAATTTATCTGAAAATAATGGTGTCTTTGTAGGTAATTTTAATTTTATTTACCTTAAG---------AAATATACTTTAAAAGCATGGCTTGAAATAATTAATACTAAAATTATTTTACCGTCTGATGTAAAAATCGAAGATCTAGATGAGATTTTAGGTTTAACAGATTCAGAAATACGTAAGTTATCGCAATTAATACTTACCAGTAGAATGTTTTTAATTAATAAAGATAATGAATCTATAGCTTTAGAATTAAGTATAGCAGCATTAGTCGGGGTCGTGCGTATTTTATCAAGTAAAAAGGAAGAAATGGCTATCTATAAAGAAGTGCTAGAAAAATACCAAGGACCGCCAGATAATTGGATTAATTATCTATACGATGCACTAAACGTAGAC
Ca	GTGTTTAGTGATTTACGAAAGTGTGATAAGGATATATACAATTATAATGCTCATAATTTTATACCTATAGCATGTCATTATAATGAAAATACTTTACTTACCAAAGACGGTAAGTTACTACAAATTATCAAAATATACGGCATTAATTCAGAACAAATTAGCAATAATTTACAGAATTTACGTGAAATGGTTAGAGTTTCTATAAAAAAGAATATAACCAATTATGATTTTGCTTTTTGGCTACATACAATACGAGAAAAACAAAATTTAGACGATTCCACTCCTTATAAAAAATTATTACCGGCAAATATTCATGCACTATGGCAAAGAAAAAATCATTGGCATGATAAATTTGTTAATACTTTATATATATCTATAGTACATGATTCCACTAAAGTTAATATCAAAAATTTTAACTCTTTAATAAATTCATTATCTAATAAATTAATTACTGATTTTGAAAATAACTACTTAGATTCAGCTTTTCAAAAATTAGAAAATATCACTAATAATATTTTAAAAGATTTAAATGAATTCGGTGCTGAAAAACTTGGTATAATATTTGAAAATGATAATGTTTTTTCTAACCCTTTATTTTTATATAATCGTATAGCTAACCTTAATAATAATTATTGTTTGGTACCTATAATAGATTTATCTGATGCACTAGGTAGAAGTACTTATACAATTAGTGGCGATAAAATGGTAGTTACAGATAATGATAAAAATAACAAATTCGTTTCTTTACTATCTATAAAAGAATATCAAGAAACTCCTTCTAACGCACTTGATAAATTTTTACAGTTACCGATTGAATTAATAATAACTGAAATATTTTACTTTGTAAGCAAAAAACAAGTAATATCCAAATTGCAAGGTCAAGATTATATTCTTAAGATTACCAACGACTCAACTTTACTTAATCACAAAGGGATTAATAAGCTTGATGCAGCTAACTTAGATTTTCAATTTTGTAATCAGCAAATTTCAATTGCTGTTATAGAAGAAGATGAAAATAAACTCGATGCAGATGTAGCTAAAGCATCAACCGAACTTTTTAAACTTGGCATTATTCATGTAAAAGAAGATCTTAATATTGAACAAATATTTTGGTCGCAATTACCTGCTAACTTTGCCTTTATCCGTAGAATGTCACCATTACCCGTAGAACATATTGCTTCTCTTACCGCTCTTCATAATACTACACTCGGTAATCAATATAATCCTTGGGGTAGAGCTATCACTTTACTGCGAACTGAAAAAGGTACTCCATATTTCATGAATTTTCATGATAAAACGAATAAAGGTAATACTTGCATCTTTGGTACGGAAAAAACTGGCAAAACCGTATTATTGAACTTTCTAATATCAGAATCGACTAAATATGACCCAACAATAATTTATATCTCTAATAATAATGATTCTAAAATTTTTATTGAAGCAATAGAAGGTAAATGGTTAGAACCGGACAAACAAATTATCAATCCGTTTTTAGTAGATGATACAGAAAAATCACAAGCCTTCATTTTAGAATTTTTAAAATTAATCAGCGGTCATTATATTTCACCACTAAGTGAAATAGAGATATTTTTCCTAGAGAAGTTAAAAAATAAAATTTTATCAATTGAAAAAGAAAAACGTATTTTTTCCGATATTTTAAAATTAGAAGATTTTAAAGAGGCAGGAGGAATACAAATACTTGATAAATTTAAAGTTTTTACCGAAGGACAATTATATTATCAATTATTTGATGGACCGTCTCTTAACATTCAAGAAGGGGAAGTCATAGGGTTTAATTTATATAAACTTTCTGACGAACCATTTTCTAAACAATTTTATCCAACGGAGAGAAAATTTTTAGAACAGTTTAATAATAATTTAAAGAAACACCAAAGTATTAGTGCAGCAGTAATTTATGCTTTTACTTATCATTTAAGCATAGTCGGCACAAAACCTAAAATATTTGTTGCCGATAATTTTGATAAACTTTATAAACCTGAGGTTTATTACGATAATATAAATTTGATTTATAATAATTTATCTAAAAATAACGGTATTTTCGTCAGTAATTTCAATTTTATTTATCTTAAGTCATACCCAAAATATACTATAAAACCTTGGCTTGATTTAATTAATACTAAAATTATTCTACCGTCTGACGTTAAAATAGAAGATTTAGACAAAATTTTAGGTTTAAGCGAACCGGAAATACGAAAATTATCACAGCTAATACTTTCTGCAAGGATGTTCTTAATTAGTCAGGATAATGAATCTATAGCTTCTGAATTAAGTATTGCCGCTTTAATAGGAATTGTCCGTATTTTATCAAGCAGACAAGAGGAAATGGACATTTATAAAAAAATACTTGAACAACACCAAGGTCCTCCGGATAATTGGGTCCATTACTTATATAATGCATTAAATACGGAC
Co	GTGTTTAGTGGTTTACGAAAATTTGATAAAGATATATATAATTATAATGCTCCTAATTTTATACCTATAGCATGTCATTATAATGAAAATACTTTACTTACCAAAGACGGTAAATTACTACAAATTATCAAAATACACGGCATTACCTCAGAGAAAATAAGCGATAACATACAAAATTTACGTGAAATGGTTAGAGTTTCTATAAAAAAGAATATAACCGATTATGATTTTGCTTTTTGGCTACATACAATACGAGAAAAACAAAACTTAGACGATTCAACTCCTTACAAAAAATTATTACCGGCAAATATTCATACCTTATGGCAAAGAAAAAACCATTGGAATGATAAATTCGTTAATACTTTATATATATCTATAGTACATGATTCTGCTAAAGTTAACATCACAAATTTTAACTCTTTAATAAATTCTTTATCTCATAAATTAATTACTGATTTTGAAAATAACTACTTAGATTCAGCTTTTCAAAAATTAGACAATATCACTAATAATATTTTAAATGATTTAAACGAATTCAGTGCTGAAAAACTCGGTATAATATTTGAAAATGATAATGTTTTTTCTAATCCTTTATTTTTATATAATCGCATAGCTAACCTTAATAATAATGATTGTTTGGTACCTATAATAGATTTATCCGATGCAATAGGTAGAAGTATTTATACAATTAGCAGCGATAAAATGGTAGTTACGGATCATGAGAAAAATAATAAATTCGTTTCTTTACTATCTATAAAAGAATATCATGAAACTCCTTCTAATACACTGGATAAATTTTTACAGTTACCGATTGAATTAATAATAACTGAAATATTTTACTTTGTTAGCAAAAAACAAGTAATATCCAAATTGCGTGGTCAAGATTATATTCTAAAAATTACTAACGACTCAACTTTACTTAATCACAAAGGGATTAATAAGCTTGATGCAGCTAACTTAGATTTTCAATTTTGTAATCAGCAAATTTCAATTGCCGTTATAGAAGAAGATGAAAATAAACTAGATGCAGCCGTAGCTAAAGCATCAACCGAACTTTTTAAACTTGGTATTATTCATGTAAAAGAAGATATTAATATTGAGCAAATATTTTGGTCGCAATTACCTGCTAACTTTGCCTTTATACGTAGAATGTCGCCATTATCCGTAGAGCATATTGCTTCTCTTACCGCTCTTCATAATACTACACTCGGTAATCAATATAATCCTTGGGGTAAGGCTATAACTTTACTGCGAACCGAGAAAGGTACTCCATATTTCATGAATTTTCATGATAAAACGAATAAAGGTAATACTTGCATCTTTGGTACGGGGAAAACCGGCAAAACCGTATTATTGAACTTTTTAATATCAGAATCGACTAAATACGATCCAACAATAATTTATATCTCTAATAATAATGATTCTAAAATTTTTATCGAGGCAATAGAAGGCAAATGGTTAGAACCGGACAAACAAATTATCAATCCATTTTTAGTAGATGATACAGAAAAATCACAAGCATTCATTTTAGAATTTTTAAAATTAATCAGTGGTCATTATATTTCACCTCTTAGCGAAATAGAGATATCCTTTCTAGAGAAATTAAAAAATAAAATTTTATCAATTGAAAAAGAAAAACGTATTTTTTCCGATATTTTAAAATTAGAAGATTTTAAGGAGGAAGGAGGAATACAAATACTTGATAAACTTAAAGTTTTTACCGAAGAACAATTATATTCCGGATTATTTGACGGATCGTCTCTTAACATTGAAGAAGGGAAAGTTATAGGGTTTAATTTATATAAACTTTCTGATGAGCCGTTTTCTAAACAATTTTACCCGACGGAGAGAAAATTTTTAGAACAATTTAATAATAATTTAAAGAAACACCAAAGTATTAGTGCAGCAGTAATTTATGCTTTTACTTATCATTTAAGTCTAGTTGGCACAAAACCTAAAATATTTGCTGCCGATAATTTTGATAAACTTTACAGACCTGAGATTTATTATGATAATATAAATTTAATCTATAATAATTTGTCTCAAAATAACGGTATTTTCGTCAGTAATTTCAATTTTATTTATCTTAAGTCATATCCAAAATATACTATAAAACCTTGGCTTGATTTAATTAATACTAAAATTATTCTACCGTCTGACGTTAAAATAGAAGATTTAGATAAAATTTTAGGTTTAAGCAAGCCGGAAATACGAAAATTATCACAGCTAATACTTTCTGCAAGAATGTTCTTAATTAGTAAGGATAATGAATCGATAGCTTCTGAATTAAGTATTGCCGCTTTAATAGGAGTTGTCCGTATTTTATCAAGCAGACAGGAGGAAATGGATATTTATAAAAAAATACTTGAACAACACCAAGGTCCTCCGGATAATTGGGTTAATTACCTATATAATGAGTTAAATACGGAC
Fe	GTGTTTAGTGATTTACGAAAATTTGACAAAGATATATATAATTATAATGCTCCTAATTTTATACCTATAGCATGTCATTATAATCAAAATACTTTACTTACCAAAGACGGTAAATTACTACAAATTATAAAAATACACGGCATTAACTCAGAGAAAATAAGCGATAACATACAAAATTTACGTGAAATGGTTAGAGTTTCTATAAAAAAGAATATAACCGATTATGATTTTGCTTTTTGGCTACATACAATACGAGAAAAACAAAATTTAGATGATTCCACTCCTTACAAAAAATTATTACCGGCAAATATTCATGCACTATGGCAAAGAAAAAACCATTGGAATGATAAATTCGTTAATACTTTATATATATCTATAGTACATGATTCTGCTAAAGTTGACATCAAAAATTTTAACTCTTTAATAAATTCTTTATCTAATAAATTAATTACTGATTTTGAAAATAACTACTTAGATTCAGCTTTTCAAAAACTAGAAAATATCACTAATAATATTTTAAACGATTTAAACGAATTCGGTGCTGAAAAACTTGGTATAATATTTGAAAATGATAATATTTTTTCTAATCCTTTATTTTTATATAATCGAATAGCTAACCTTAATAATAATGATTGTTTGGTACCTATAATAGATTTATCCGATGCACTAGGTAGAAGTATTTATACAATTAGCGGCGATAAAATGGTAGTTACGGATCATGAGAAAAATAACAAATTCGCTTCTTTACTATCTATAAAAGAATATCAAGAAACTCCTTCTAATACACTGGATAAATTTTTACAGTTACCGATTGAATTAATAATAACTGAAATATTTTACTTTGTTAGCAAAAAACAAGTAATATCCAAATTGCGTGGTCAAGATCATATTCTAAAAATTACTAACGACTCAACTTTACTTAATCATAAAGGGATTAATAAGCTTGATGCAGCTAATTTAGATTTTCAATTTTGTAATCAGCAAATTTCAATTGCCGTTATAGAAGAAGATGAAAATAAACTAGATGCAGCCGTAGCTAAAGCATCAACCGAACTTTTTAAACTTGGTATTATTCATGTAAAAGAAGATCTTAATATTGAACAAATATTTTGGTCGCAATTACCTGCTAACTTTGCCTTTATCCGCAGAATGTCACCATTATCCGTAGAATATATTGCTTCTCTTACCGCTCTTCATAATACTACACTCGGTAATCAATATAATCCTTGGGGTAAGGCTATAACTTTACTGCGAACCGAGAAAGGTACTCCATATTTCATGAATTTTCATGATAAAACGAATAAAGGTAATACTTGCATCTTTGGTACGGAAAAAACCGGCAAAACCGTATTATTGAACTTTCTAATATCAGAATCAACTAAATACGATCCAACAATAATTTATATCTCTAATAATAATGATTCTAAAATTTTTATCGAGTCAATAGAAGGCAAATGGCTAGAACCGGACAAACAAATTATCAATCCATTTTTAGTAGATGATACAGAAAAATCACAAGCTTTCATTTTAGAATTTTTAAAATTAATCAGCGGTCATTATATTTCACCTCTTAGTGAAATAGAGATATCCTTTCTAGAGAAATTAAAAAATAAAATTTTATCAATTGAAAAAGAAAAACGTATTTTTTCCGATATTTTAAAATTAGAAGATTTTAAAGAGGAAGGAGGAATACAAATACTTGATAAACTTAAAGTTTTTACCGAAGGACAATTATATTTCGGATTATTTGACAGACCACCTCTTAACATTGAAGAAGGGAAAGTTATAGGATTCAATTTATATAAACTCTCTGATGAGCCGTTTTCTAAACAATTTTATCCAACGGAGAGGAAATTTTTAGAACAATTTAATAATAATTTAAAGAAACATCAAGCTATTTGTGCAGGAGTAATTTATGCTTTTACTTATCATTTAAGCCTAGTTGGCACAAAACCTAAAATATTTGCTGCCGATAATTTTGATAAACTTTACAGACCTGAAGTTTATTATGATAATATAAATTTAATCTATAATAATTTATCTCAAAATAACGGTATTTTCGTCAGTAATTTCAATTTTATTTATCTTAAGTCATATCCAAAATATACTATAAAACCTTGGCTTGATTTAATTAATACTAAAATTATTCTACCGTCTGACGTTAAAATAGAAGATTTAGATAAAATTTTAGGTTTAAGCGAGCCGGAAATACGAAAATTATCACAGCTAATACTTTCTGCAAGAATGTTCTTAATTAATAAGGATAATGAATCGATAGCTTCTGAATTAAGTATTGCCGCTTTAATAGGAATTGTCCGTATTTTATCAAGCAGACAAGAGGAAATGGATATTTATAACAAAATACTTGAACAACACCAAGGTCCTCCGGATAATTGGATTAATTACCTATATAATGAGTTAAATACGGAC
Ri	GTGTTTAGTGGTTTACGAAAATTTGACAAAGATATATATAATTATAATGCTCCTAATTTTATACCTATAGCATGTCATTATAATGAAAATACTTTACTTACCAAAGACGGTAAATTACTACAAATTATCAAAATACATGGCATTACCTCAGAGAAAATAAGCGATAATATACAAAATTTACGTGAAATGGTTAGAGTTTCTATAAAAAAGAATATAACCGATTATGATTTTGCTTTTTGGCTACATACAATAAGAGAAAAACAAAACTTAGACGATTCAACTCCTTACAAAAAATTATTACCGGCAAATATTCATACCTTATGGCAAAGAAAAAACCATTGGAATGATAAATTCGTTAATACTTTATATATATCTATAGTACATGATTCTGCTAAAGTTAACATCACAAATTTTAACTCTTTAATAAATTCTTTATCTAATAAATTAATTACTGATTTTGAAAATAACTACTTAGATTCAGCTTTTCAAAAATTAGACAATATCACTAATAATATTTTAAATGATTTAAACGAATTCGGTGCTGAAAAACTCGGTATAATATTTGAAAATGATAATGTTTTTTCTAATCCTTTATTTTTATATAATCGCATAGCTAACCTTAATAATAATGATTGTTTGGTACCTATAATAGATTTATCCGATGCAATAGGTAGAAGTATTTATACAATTAGCAGCGATAAAATGGTAGTTACGGATCATGAGAAAAATAATAAATTCGTTTCTTTACTATCTATAAAAGAATATCATGAAACTCCTTCTAATACACTGGATAAATTTTTACAGTTACCGATTGAATTAATAATAACTGAAATATTTTACTTTGTGAGCAAAAAACAAGTAATATCCAAATTGCGTGGTCAAGATTATATTCTAAAAATTACTAACGACTCAACTTTACTTAATCACAAAGGGATTAATAAGCTTAAGGCAGCTAATTTAGATTTTCAATTTTGTAATCAGCAAATTTCAATTGCCGTTATAGAAGAAGATGAAAATAAACTAGATGCAGCCGTAGCTAAAGCATCAACTGAACTTTTTAAACTTGGTATTATTCATGTAAAAGAAGATATTAATATTGAGCCAATATTTTGGTCGCAATTACCTGCTAACTTTGCCTTTATACGTAGAATGTCGCCATTATCCGTAGAGCATATTGCTTCTCTTACCGCTCTTCATAATACTACACTCGGTAATCAATATAATCCTTGGGGTAAGGCTATAACTTTACTGCGAACCGAGAAAGGTACTCCATATTTCATGAATTTTCATGATAAAACGAATAAAGGTAATACTTGCATCTTTGGTACGGGGAAAACCGGCAAAACCGTATTATTGAACTTTTTAATATCAGAATCGACTAAATACGATCCAACAATAATTTATATCTCTAATAATAATGATTCTAAAATTTTTATCGAGGCAATAGAAGGCAAATGGTTAGAACCGGACAAACAAATTATCAATCCATTTTTAGTAGATGATACAGAAAAATCACAAGCATTTATTTTAGAATTTTTAAAATTAATCAGTGGTCATTATATTTCACCTCTTAGCGAAATAGAGATATCCTTTCTAGAAAAATTAAAAAATAAAATTTTATCAATTGAAAAAGAAAAACGTATTTTTTCCGATATTTTAAAATTAGAAGATTTTAAGGAGGAAGGAGGAATACAAATACTTGATAAACTTAAAGTTTTTACCGAAGAACAATTATATTCCGGATTATTTGACGGATCGTCTCTTAACATTGAAGAAGGGAAAGTTATAGGGTTTAATTTATATAAACTTTCTGATGAGCCGTTTTCTAAACAATTTTACCCGACGGAGAGAAAATTTTTAGAACAATTTAATAACAATTTAAAGAAACACCAAAGTATTAGTGCAGCAGTAATTTATGCTTTTACTTATCATTTAAGTCTAGTTGGCACAAAACCTAAAATATTTGCTGCCGATAATTTTGATCAACTTTACAGACCTGAGATTTATTATGATAATATAAATTTAATCTATAATAATTTGTCTCAAAATAACGGTATTTTCGTCAGTAATTTCAATTTTATTTATCTTAAGTCATATCCAAAATATACTATAAAACCTTGGCTTGATTTAATTAATACTAAAATTATTCTACCGTCTGACGTTAAAATAGAAGATTTAGATAAAATTTTAGGTTTAAGCAAGCCGGAAATACGAAAATTATCACAGCTAATGCTTTCTGCAAGAATGTTCTTAATTAGTAAGGATAATGAATCGATAGCTTCTGAATTAAGTATTGCCGCTTTAATAGGAGTTGTCCGTATTTTATCAAGCAGACAGGAGGAAATGGATATTTATAAAAAAATACTTGAACAACACCAAGGTCCTCCGGATAATTGGGTTAATTACCTATATAATGAGTTAAATACGGAC
Si	GTGTTTAGTGGTTTACGAAAATTTGATAAAGATATATATAATTATAATGCTCCTAATTTTATACCTATAGCATGTCATTATAATGAAAATACTTTACTTACCAAAGACGGTAAATTACTACAAATTATCAAAATACACGGCATTACCTCAAAGAAAATAAGTGATAACATACAAAATTTACGTGAAATGGTTAGAGTTTCTATAAAAAAGAATATAACCGATTATGATTTTGCTTTTTGGCTACATACAATACGAGAAAAACAAAACTTAGACGATTCAACTCCTTACAAAAAATTATTACCGGCAAATATTCATACCTTATGGCAAAGAAAAAACCATTGGAATGATAAATTCGTTAATACTTTATATATATCTATAGTACATGATTCTGCTAAAGTTAACATCACAAATTTTAACTCTTTAATAAATTCTTTATCTCATAAATTAATTACTGATTTTGAAAATAACTACTTAGATTCAGCTTTTCAAAAATTAGACAATATCACTAATAATATTTTAAATGATTTAAACGAATTCAGTGCTGAAAAACTCGGTATAATATTTGAAAATGATAATGTTTTTTCTAATCCTTTATTTTTATATAATCGCATAGCTAACCTTAATAATAATGATTGTTTGGTACCTATAATAGATTTATCCGATGCAATAGGTAGAAGTATTTATACAATTAGCAGCGATAAAATGGTAGTTACGGATCATGAGAAAAATAATAAATTCGTTTCTTTACTATCTATAAAAGAATATCATGAAACTCCTTCTCATACACTGGATAAATTTTTACAGTTACCGATTGAATTCATAATAACTGAAATATTTTACTTTGTTAGCAAAAAACAAGTAATATCCAAATTGCGTGGTCAAGATTATATTCTAAAAATTACTAACGACTCAACTTTACTTAATCACAAAGGGATTAATAAGCTTGATGCAGCTAATTTAGATTGTCAATTTTGTAATCAGCAAATTTCAATTGCCGTTATAGAAGAAGATGAAAATAAACTAGATGCAGCCGTAGCTAAAGCATCAACCGAACTTTTTAAACTTGGTATTATTCATGTAAAAGAAGATATTAATATTGAGCAAATATTTTGGTCGCAATTACCTGCTAACTTTGCCTTTATACGTAGAATGTCGCCATTATCCGTAGAGCATATTGCTTCTCTTACCGCTCTTCATAATACTACACTCGGTAATCAATATAATCCTTGGGGTAAGGCTATAACTTTACTGCGAACCGAGAAAGGTACTCCATATTTCATGAATTTTCATGATAAAACGAATAAAGGTAATACTTGCATCTTTGGTACGGGGAAAACCGGCAAAACCGTATTATTGAACTTTTTAATATCAGAATCGACTAAATACGATCCAACAATAATTTATATCTCTAATAATAATGATTCTAAAATTTTTATCGAGGCAATAGAAGGCAAATGGTTAGAACCGGACAAACAAATTATCAATCCATTTTTAGTAGATGATACAGAAAAATCACAAGCATTCATTTTAGAATTTTTAAAATTAATCAGTGGTCATTATATTTCACCTCTTAGCGAAATAGAGATATCCTTTCTAGAGAAATTAAAAAATAAAATTTTATCAATTGAAAAAGAAAAACGTATTTTTTCCGATATTTTAAAATTAGAAGATTTTAAGGAGGAAGGAGGAATACAAATACTTGATAAACTTAAAGTTTTTACTGAAGAACAATTATATTCCGGATTATTTGACGGATCGTCTCTTAACATTGAAGAAGGGAAAGTTATAGGGTTTAATTTATATAAACTTTCTGATGAGCCGTTTTCTAAACAATTTTACCCGACGGAGAGAAAATTTTTAGAACAATTTAATAATAATTTAAAGAAACACCAAAGTATTAGTGCAGCAGTAATTTATGCTTTTACTTATCATTTAAGTCTAGTTGGCACAAAACCTAAAATATTTGCTGCCGATAATTTTGATAAACTTTACAGACCTGAGATTTATTATGATAATATAAATTTAATCTATAATAATTTGTCTCAAAATAACGGTATTTTCGTCAGTAATTTCAATTTTATTTATCTTAAGTCATATCCAAAATATACTATAAAACCTTGGCTTGATTTAATTAATACTAAAATTATTCTACCGTCTGACGTTAAAATAGAAGATTTAGATAAAATTTTAGGTTTAAGCAAGCCGGAAATACGAAAATTATCACAGCTAATACTTTCTGCAAGAATGTTCTTAATTAGTAAGGATAATGAATCGATAGCTTCTGAATTAAGTATTGCCGCTTTAATAGGAGTTGTCCGTATTTTATCAAGCAGACAGGAGGAAATGGATATTTATAAAAAAATACTTGAACAACACCAAGGTCCTCCGGATAATTGGGTTAATTACCTATATAATGAGTTAAATACGGAC
Ty	GTGTTTAGTGATTTACGGAAATTTGACAAAGATATATATAATTATAATGCGCCTAATTTTATACCTATAGCATGTCATTATAATGAAAATACTTTACTTACCAAAGACGGTAAATTACTACAAATTGTAAAAATACACGGTATTAACTCAGAGAAAATAAGCGACAATATACAAAATTTACGTGAAATGGTTAGACTTGCTATAAAAAAGCATATAACCGATTATGATTTTGCTTTTTGGCTACACACAATACGAGAAAAACAAAACTTAGACGATACCACGCCTTATAAAAAATTATTACCAGCCAATATACATACACTATGGCAAAGAAAAAACCATTGGAATGATAAATTCGTTAATACTTTATATATATCTATAATACATGATTCTGCTAAAATTCAGATCAAAAATTTTAGTTCTTTAATAAATTCATTATCTTATAAATTAATTACTAATTTTGAAAATACATACTTAGATTCAGCTTTTAAAAAACTAGAAAATATCACCAATAATATTTTGGACGATTTAAATGAATTTGGGGCTGAAAAACTTGGGATAATATTTGAAAATGATAATGTTTTTTCTAATACTTTATTTCTATATAATCGCATAGCTAATCTTAACGATAATGATTGTTTGGTGCCTATAATAGATTTATCCAATGCATTAGGTAGAAGCATTTATACAATTAGCGGCGATAAAATAGTAGTTACAGATCATGCAAAAAATAACAAATTTGTTTCTTTATTATCTATCAAAGAATATCAAGAAACTCCTTCTAATACACTGGATAAATTTTTGCAATTACCGATTGAATTAATAATAACTGAAATATTTTACTTTGTTAGCAAAAAACAAATAATATCCAAATTGCATGGTCAAGATCATATTCTTAAAATTACTAACGACTCAATTTTACTTAATCACAAAGGAATTAATAAATTTGATGAAGCTAACGTAGATTTTCAATTTTGTAACCAGCAAATTTCGATTGCAGTTATAGAAGAAGATGAAAATAAACTAGCCAAAGCTGTAGCAAAAGCATCAACAGAACTCTTTAAGCTTGGTATTATTCATGTAAAAGAAGATATTAATATCGAGCAAATATTTTGGTCACAATTACCTGCTAACTTTGCTTTTATACGCAGAATATCACCACTATCTGTTGAACATATTGCGTCTTTTACTGCTCTACATAATACTACACTCGGTAATCAATATAATCCCTGGGGCAGGGCTATAACTTTACTGCGAACTGAAAAAGGTACACCATATTTCATGAATTTTCATGATAAAACAAATAAAGGTAATACTTGCATCTTTGGTACAGAAAAAACTGGCAAAACCGTATTATTGAACTTTTTAATATCAGAATCAACCAAATATGAACCAACAATAATTTATATTTCTAATAATAATGATTCTAAAATTTTTATTGAGGCAATAGAAGGCAAATGGTTAGAACCGGACAAACAAATTATCAATCCATTTTTAGTAGATGATACAGAACAATCACAAGCTTTCATTTTAGAATTTTTAAAATTAATCAGTGGTCATTATATTTCACCACTTAGTGAAATCGAGATATCTTTTCTAGAAAAATTGAAAAATAAAATTTTATCAATTGAAAAAGAAAAACGTATTTTTTCTAACATTTTAAAATTAGCAAATTTTAAAGAGGAAGGAGGAATACAAATATTTGATAAACTTAAAGTTTTTACTGAAGGACAATTATATTACGGATTATTTGATGGGCCATCTCTTAACATTAAAGAAGGCGAAGTGATAGGGTTTAACTTATATACACTTTCTGATGAGCCGTTTTCTAAACAATTCTATCCAATGGAGAGAAAATTTTTAGAACAATTTAATCATAATTTAAAAAAACACCAAAGTATTAGTGCAGCAGTAATTTATGCTTTGAGTTATAATTTAAGCATACTTGGCACAAAACCTAAAATATTTGCTGCTGATAATTTTGATCAACTTTACAGACCTGAATCTTATTATGATAATATAAATTTAATCTATAATAATTTATCAGAAAATAATGGTATTTTTGTCAGTAATTTCAATTTTATTTATCTTAAATCATATCCAAAATATACTATAAAACCTTGGCTTGATTTAATTAATACTAAAATTATACTGCCCTCTGACGTTAAAATAGAAGATTTAGATAAAATTTTAGGTTTAAGTGAATTGGAAATACGAAAATTATCACAGCTAATACTTTCTGCAAGAATGTTCTTAATTAATAAAGATAATGAATCAATTGCTTCTGAATTAAGTATTGCAGCTTTAATAGGTATTGTACGTATTTTATCAAGCAGACAAGAGGAAATGGATATTTATAAAAAAATACTTCAAGAACATAACGGTCCTCCAGATAATTGGATTAATTATCTATATAATGCGTTAAATATATAC
Bo	GTGTTTAGTGGTTTACGAAAGTTTGATAAGGATATATATAATTATAATGCTCCGAATTTTATACCTATAGCATGTCACTATAATGAGCATACTTTGCTTACCAAGGATGGTAAGTTACTACAAATTATTAAAGTCTATGGTATCAGTTCGGAAAAAATTAGTGATAAAATACAAAATTTACGTGAAATAATTAGAGCTTCCGTAAAAAAGCATACAAATAGTTATGATTTTGCTTTTTGGATGCATACAATAAGAGAAAAACAAAATTTAGACGATCCTACTCCGTATAAAAAATTATTACCTGCTAACATCCATGCATTATGGCAGAGAAAAAACCACTGGAATGATAAATTTGTTAATACTTTATATATTTCCATAGTACATGATTCTGCCAAGATTAAGATTAAAAATTTTGGCTCTCTGATAAATTCTTTATCAACTAAATTAATCGTAGACTTTGAAAATAAATATTTAGAGTCTGCTGTTCAGAAGCTAGAAAGTCTTGCTAATAATATTTTGAATGACTTAAATGAATTTGATGCAGAAAAGCTTGGTATAACATTTGAAAATGAAAACACATTTTCTGCACCTTTATTTTTATATAACCGAATAGCTAATATTAACGATAGTGATTGTTTAGTACCTATAATAGATTTATCAAGTGCAATAGGTAGAAGTACTTATACGATTAGTGGCGATAAAATGATAGTCACGAATCAGGAACAGAATAAAAAATTTATTTCCTTGTTATCTATCAAAGAATATCAAGAATCTCCTTCTGAAGCTCTTGATAAGTTTTTGCAGCTGCCGCTTGAATTAATAATAACCGAGATATTTTACTTTGTTGATAAAAAAGTAGTGACTGCTGCTTTAAAGGGGCAGGATTATATTTTAAAAATTACTAATGATAATAACTTGATTGAGCATAAAGGGATTAATAAACTTAATGATAATAAATCTTCTTTTGAGTTTTGTAATCAACAGATTTCAATTGCTGTTATAGAAGAAGATGAAGATAAACTTACTGCTTCTGTTGCAAAAGCTGCAAGAGAGCTTTTTAAACTTGGTATTGTTCATGTAAAAGAAGATCTTAATATAGAACAAACATTTTGGGCACAATTACCGGCTAATTTTGCTTTCATACGAAGAATGTCGCCTTTATTGTCAGATCATATAGCATCTCTTGCTGCTCTGCACAACTCACCTTTAGGTAGCCAATATACTTCTTGGGGACGAGCATTAACACTACTTAGAACAGAAAGAGGTACTCCTTATTTCATGAATTTTCATGATAAAACTGGTAGGGGTAATACTTGTATTTTTGGTACAGAAAAAACTGGTAAAACAGTATTATTAAATTTTCTGGTGTCGGAATCAACTAAGTATGATCCAACAATAATTTATATCTCTAATAGCAATGATTCTAAGATTTTTATCGAAGCATTAGAGGGTACATGGTTAGAAATTGATAAGCAAATTATCAATCCATTTTTAGTAGATGATACAGAAAAATCGCAAGCTTTTATTTTAGAGTTTTTAAAGGTGTTAAGTGGTCATTATATTTCACCGCTTAATGAAGTAGAACTAACTTTTTTAGAAAAACTCAGAAGTAAAATTTTATCAATTGATAAAGAAAAGCGAATTTTTTCTGACATCTTAAAATTGGAAGATTTTAAAGAAGAGGGTGGCAGTACAATATTAGATAAATTAAAAGGCTTCACTGAGGGACAATTATATAGCGGTTTATTTGACCAGTCAGTTTTTAATATTAATGAAAGTAGTATTGTCGGTCTTAATTTATACAAGCTTTCAGATGAACCTTTTGCTAAGCAATTTTATCCAAGTGAAAGAAAATATTTAGAACAATTTAATAATAACTTAAAAAAACATCAAAGTGTTTGTGCTAGTGTAGTTTATGCACTTACTTACCATTTAAGCTTAGTAGGTACTAAACCTAAAATATTCGCTGCAGATAGTTTTGATAAACTCTATAAACCTGAAATTTATAGTGATAATATAAGCTTAATTTTTAATAATTTATCTGAAAATAATGGTGTCTTTGTAGGTAATTTTAATTTTATTTACCTTAAG---------AAATATACTTTAAAAGCATGGCTTGAAATAATTAATACTAAAATTATTTTACCGTCTGATGTAAAAATCGAAGATCTAGATGAGATTTTAGGTTTAACAGATTCAGAAATACGTAAGTTATCGCAATTAATACTTACCAGTAGAATGTTTTTAATTAATAAAGATAATGAATCTATAGCTTTAGAATTAAGTATAGCAGCATTAGTCGGGGTCGTGCGTATTTTATCAAGTAAAAAGGAAGAAATGGCTATCTATAAAGAAGTGCTAGAAAAATACCAAGGACCGCCAGATAATTGGATTAATTATCTATACGATGCACTAAACGTAGAC
Af	GTGTTTAGTGGTTTACGAAAATTTGATAAAGATCTATATAATTATAAGGCTCCTAATTTTATACCTATAGCATGTCATTATAATGAAAATACTTTACTTACCAAAGACGGTAAATTACTACAAATTATTAAAATACACGGCATTACCTCAGAGAAAATAAGCGATAACATACAAAATTTACGTGAAATGGTTAGAGTTTCTATAACAAAGAATATAACCGATTATGATTTTGCTTTTTGGCTACATACAATACGAGAAAAACAAAACTTAGACGATTCAACTCCTTACAAAAAATTATTACCGGCAAATATTCATACCTTATGGCAAAGAAAAAACCATTGGAATAATAAATTCGTTAATACTTTATATATATCTATAGTACATGATTCTACTAAAGTTAACATCACAAATTTTAACTCTTTAATAAATTCTTTATCTCATAAATTAATTACTGATTTTGAAAATAACTACTTAGATTCAGCTTTTCAAAAATTAGACAATATCACTAATAATATTTTAAATGATTTAAACGAATTCAGTGCTGAAAAACTCGGTATAATATTTGAAAATGATAATGTTTTTTCTAATCCTTTATTTTTATATAATCGCATAGCTAACCTTAATAATAATGATTGTTTGATACCTATAATAGATTTATCCGATGCAATAGGTAGAAGTATTTATACAATTAGCAGCGATAAAATGGTAGTTACGGATCATGAGAAAAATAATAAATTCGTTTCTTTACTATCTATAAAAGAATATCATGAAACTCCTTCTAATACACTGGATAAATTTTTACAGTTACCGATTGAATTAATAATAACTGAAATATTTTACTTTGTTAGCAAAAAACAAGTAATATCCAAATTGCATGGTCAAGATTATATTCTAAAAATTACTAACGACTCAACTTTACTTAATCACAAAGGGATTAATAAGCTTGATGCAGCTAATTTAGATTTTCAATTTTGTAATCAGCAAATTTCAATTGCCGTTATAGAAGAAGATGAAAATAAACTAGATGCAGCCGTAGCTAAAGCATCAACCGAACTTTTTAAACTTGGTATTATTCATGTAAAAGAAGATATTAATATTGAGCAAATATTTTGGTCGCAATTACCTGCTAACTTTGCCTTTATACGTAGAATGTCGCCATTATCCGTAGAGCATATTGCTTCTCTTACCGCTCTTCATAATACTACACTCGGTAATCAATATAATCCTTGGGGTAAGGCTATAACTTTACTGCGAACCGAGAAAGGTACTCCATATTTCATGAATTTTCATGATAAAACGAATAAAGGCAATACTTGCATCTTTGGTACGGGGAAAACCGGCAAAACCGTATTATTGAACTTTTTAATATCAGAAGCGACTAAATACGATCCAACAATAATTTATATCTCTAATAATAATGATTCTAAAATTTTTATCGAGGCAATAGAAGGCAAATGGTTAGAACCGGACAAACAAATTATCAATCCATTTTTAGTAGATGATACAGAAAAATCACAAGCATTCATTTTAGAATTTTTAAAATTAATCAGTGGTCATTATATTTCACCTCTTAGCGAAATAGAGATATCCTTTCTAGAGAAATTAAAAAATAAAATTTTATCAATTGAAAAAGAAAAACGTATTTTTTCCGATATTTTAAAATTAGAAGATTTTAAGGAGGAAGGAGGAATACAAATACTTGATAAACTTAAAGTTTTTACCGAAGAACAATTATATTCCGGATTATTTGACGGATCGTCTCTTAACATTGAAGAAGGGAAAGTTATAGGGTTTAATTTATATAAACTTTCTGATGAGCCGTTTTCTAAACAATTTTACCCGACGGAGAGAAAATTTTTAGAACAATTTAATAATAATTTAAAGAAACACCAAAGTATTAGTGCAGCAGTAATTTATGCTTTTACTTATCATTTAAGTCTAGTTGGCACAAAACCTAAAATATTTGCTGCCGATAATTTTGATAAACTTTACAGACCTGAGATTTATTATGATAATATAAATTTAATCTATAATAATTTGTCTCAAAATAACGGTATTTTCGTCAGTAATTTCAATTTTATTTATCTTAAGTCATATCCAAAATATACTATAAAACCTTGGCTTGATTTAATTAATACTAAAATTATTCTACCATCTGACGTTAAAATAGAAGATTTAGATAAAATTTTAGGTTTAAGCAAACCGGAAATACGAAAATTATCACAGCTAATACTTTCTGCAAGAATGTTCTTAATTAGTAAGGATAATGAATCGATAGCTTCTGAATTAAGTATTGCCGCTTTAATAGGAGTTGTCCGTATTTTATCAAGCAGACAGGAGGAAATGGATATTTATAAAAAAATACTTGAACAACACCAAGGTCCTCCAGATAATTGGGTTAATTACCTATATAATGAGTTAAATACGGAC
Ma	GTGTTTAGTGATTTACGAAAATTTGACAAAGATATATATAATTACAATGCTCCTAATTTTATACCTATAGCATGTCATTATAATGAAAATACTTTACTTACCAAAGACGGTAAATTACTACAAATTATCAAAATACACGGCATTAACTCAGAGAAAATAAGCGATAACATACAAAATTTACGTGAAATAGTTAGAGCTTCTATTAAAAAAAATATAAACGATTATGATTTTGCTTTTTGGCTACATACAATACGAGAAAAACAAAACTTAGACGATTCAACTCCTTACAAAAAATTATTACCGGCAAATATTCATACCCTATGGCAAAGAAAAAACCATTGGAATGATAAATTCGTTAATACTTTATATATATCTATAGTACATGATTCTGCTAAAGTTAACATCAAAAATTTTAACTCTTTAATAAATTCTTTATCTAATAAATTAATTACTGATTTTGAAAATAACTACTTAGATTCAGCTTTTCAAAAATTAGACAATATCACTAATAATATTTTAAACGATTTAAACGAATTCGGTGCTGAAAAACTCGGTATAATATTTGAAAATGATAATGTTTTTTCTAATCCTTTATTTTTATATAATCGAATAGCTAACCTTAATAATAATGATTGTTTGGTACCTATAATAGATTTATCCGATGCACTAGGTAGAAGTATTTATACAATTAGCAGCGATAAAATGGTAGTTACGGATCATGAGAAAAATAATAAATTCGCTTCTTTACTATCTATAAAAGAATATCACGAAACTCCTTCTAATACACTGGATAAATTTTTACAGTTACCGATTGAATTAATAATAACTGAAATATTTTACTTTGTTAGCAAAAAACAAGTAATATCCAAATTGCGTGGTCAAGATTATATTCTCAAAATTACTAACGACTCAACTTTACTTAATCACAAAGGGATTAATAAGCTTGATGCAGCTAATTTAGATTTTCAATTTTGTAATCAGCAAATTTCAATTGCCGTTATAGAAGAAGATGAAAATAAACTAGATGCAGCTGTAGCTAAAGCATCAACCGAACTTTTTAAACTTGGTATTATTCATGTAAAAGAAGATCTTAATATTGAGCAAATATTTTGGTCGCAATTACCTGCTAACTTTGCCTTTATACGTAGAATGTCGCCATTATCCGTAGAGCATATTGCTTCTCTTACTGCTCTTCATAATACTACACTCGGTAATCAATATAATCCTTGGGGTAAGGCTATAACTTTACTACGAACCGAGAAAGGTACTCCATATTTCATGAATTTTCATGATAAAACGAATAAAGGTAATACTTGCATCTTTGGTACGGAAAAAACCGGCAAAACCGTATTATTGAACTTTTTAATATCAGAATCGACTAAATATGATCCAACAATAATTTATATCTCTAATAATAATGATTCTAAAATTTTTATCGAGGCAATAGAAGGCAAATGGTTAGAACCGGACAAACAAATTATCAATCCATTTTTAGTAGATGATACAGAAAAATCACAAGCATTCATTTTAGAATTTTTAAAATTAATCAGTGGTCATTATATCTCACCTCTTAGCGAAATAGAGATATCATTTCTAGAGAAATTAAAAAATAAAATTTTATCAATTGAAAAAGAAAAACGTATTTTTTCCGATATTTTACAATTAGAAGATTTTAAGGAGGAAGGAGGAATACAAATACTTGATAAACTTAAAGTTTTTACCAAAGAACAATTATATTCCGGATTATTTGACGGATCGTCTCTTAACATTGAAGAAGGGAAAGTTATAGGGTTTAATTTATATAAACTTTCTGATGAGCCGTTTTCTAAACAATTTTACCCAACGGAGAGAAAATTTTTAGAACAATTTAATAATAATTTAAAGAAACACCAAAGTATTAGTGCAGCAGTAATTTATGCTTTTACTTATCATTTAAGTCTAGTTGGCACAAAACCTAAAATATTTGCTGCCGATAATTTTGATAAACTTTACAGACCTGAGGTTTATTATGATAATATAAATTTAATCTATAATAATTTGTCTCAAAATAATGGTATTTTCGTCAGTAATTTCAATTTTATTTATCTTAAGTCATATCCAAAATATACTATAAAACCTTGGCTTGATTTAATTAATACTAAAATTATTCTACCGTCTGACGTTAAAATAGAAGATTTAGATAAAATTTTAGGTTTAAGCGAGCCGGAAATACGAAAATTATCACAGCTAATACTTTCTGCAAGAATGTTCTTAATTAGTAAGGATAATGAATCGATAGCTTCTGAATTAAGTATTGCCGCTTTAATAGGAGTTGTCCGTATTTTATCAAGCAGACAGGAGGAAATGGATATTTATAAAAAAATACTTGAACAACACCAAGGTCCTCCGGATAATTGGGTTAATTACCTATATAATGAGTTAAATACGGAC
Rw	GTGTTTAGTGGTTTACGAAAATTTGACAAAGATATATATAATTATAATGCTCCTAATTTTATACCTATAGCATGTCATTATAATGAAAATACTTTACTTACCAAAGACGGTAAATTACTACAAATTATCAAAATACATGGCATTACCTCAGAGAAAATAAGCGATAATATACAAAATTTACGTGAAATGGTTAGAGTTTCTATAAAAAAGAATATAACCGATTATGATTTTGCTTTTTGGCTACATACAATAAGAGAAAAACAAAACTTAGACGATTCAACTCCTTACAAAAAATTATTACCGGCAAATATTCATACCTTATGGCAAAGAAAAAACCATTGGAATGATAAATTCGTTAATACTTTATATATATCTATAGTACATGATTCTGCTAAAGTTAACATCACAAATTTTAACTCTTTAATAAATTCTTTATCTAATAAATTAATTACTGATTTTGAAAATAACTACTTAGATTCAGCTTTTCAAAAATTAGACAATATCACTAATAATATTTTAAATGATTTAAACGAATTCGGTGCTGAAAAACTCGGTATAATATTTGAAAATGATAATGTTTTTTCTAATCCTTTATTTTTATATAATCGCATAGCTAACCTTAATAATAATGATTGTTTGGTACCTATAATAGATTTATCCGATGCAATAGGTAGAAGTATTTATACAATTAGCAGCGATAAAATGGTAGTTACGGATCATGAGAAAAATAATAAATTCGTTTCTTTACTATCTATAAAAGAATATCATGAAACTCCTTCTAATACACTGGATAAATTTTTACAGTTACCGATTGAATTAATAATAACTGAAATATTTTACTTTGTGAGCAAAAAACAAGTAATATCCAAATTGCGTGGTCAAGATTATATTCTAAAAATTACTAACGACTCAACTTTACTTAATCACAAAGGGATTAATAAGCTTAAGGCAGCTAATTTAGATTTTCAATTTTGTAATCAGCAAATTTCAATTGCCGTTATAGAAGAAGATGAAAATAAACTAGATGCAGCCGTAGCTAAAGCATCAACTGAACTTTTTAAACTTGGTATTATTCATGTAAAAGAAGATATTAATATTGAGCCAATATTTTGGTCGCAATTACCTGCTAACTTTGCCTTTATACGTAGAATGTCGCCATTATCCGTAGAGCATATTGCTTCTCTTACCGCTCTTCATAATACTACACTCGGTAATCAATATAATCCTTGGGGTAAGGCTATAACTTTACTGCGAACCGAGAAAGGTACTCCATATTTCATGAATTTTCATGATAAAACGAATAAAGGTAATACTTGCATCTTTGGTACGGGGAAAACCGGCAAAACCGTATTATTGAACTTTTTAATATCAGAATCGACTAAATACGATCCAACAATAATTTATATCTCTAATAATAATGATTCTAAAATTTTTATCGAGGCAATAGAAGGCAAATGGTTAGAACCGGACAAACAAATTATCAATCCATTTTTAGTAGATGATACAGAAAAATCACAAGCATTTATTTTAGAATTTTTAAAATTAATCAGTGGTCATTATATTTCACCTCTTAGCGAAATAGAGATATCCTTTCTAGAAAAATTAAAAAATAAAATTTTATCAATTGAAAAAGAAAAACGTATTTTTTCCGATATTTTAAAATTAGAAGATTTTAAGGAGGAAGGAGGAATACAAATACTTGATAAACTTAAAGTTTTTACCGAAGAACAATTATATTCCGGATTATTTGACGGATCGTCTCTTAACATTGAAGAAGGGAAAGTTATAGGGTTTAATTTATATAAACTTTCTGATGAGCCGTTTTCTAAACAATTTTACCCGACGGAGAGAAAATTTTTAGAACAATTTAATAACAATTTAAAGAAACACCAAAGTATTAGTGCAGCAGTAATTTATGCTTTTACTTATCATTTAAGTCTAGTTGGCACAAAACCTAAAATATTTGCTGCCGATAATTTTGATCAACTTTACAGACCTGAGATTTATTATGATAATATAAATTTAATCTATAATAATTTGTCTCAAAATAACGGTATTTTCGTCAGTAATTTCAATTTTATTTATCTTAAGTCATATCCAAAATATACTATAAAACCTTGGCTTGATTTAATTAATACTAAAATTATTCTACCGTCTGACGTTAAAATAGAAGATTTAGATAAAATTTTAGGTTTAAGCAAGCCGGAAATACGAAAATTATCACAGCTAATGCTTTCTGCAAGAATGTTCTTAATTAGTAAGGATAATGAATCGATAGCTTCTGAATTAAGTATTGCCGCTTTAATAGGAGTTGTCCGTATTTTATCAAGCAGACAGGAGGAAATGGATATTTATAAAAAAATACTTGAACAACACCAAGGTCCTCCGGATAATTGGGTTAATTACCTATATAATGAGTTAAATACGGAC


[VirB6a; 5131-8868]

Pr	ATGGCATTATTCCCTCGTAGTATACTTATAGCATTAGTACTAAGCTTTGTCCTAAATTTAGGTCTAGTTACTAAAATTCATGCTAAAGATACTCTTGATAGCATTATAGATATTTTAAGTGGCTTAACTTGTGAAACACAAGGTGTAGGTGATTTAATGCGTACTGAATTTTCGCATACATGTATTGTTGCTCCATTTTTTACTTTTGCGGTAATGAATCTTGTATCTCCCGTTTTATACATGAATACGTTTTTAAAGCTGAAAATAAACGACAGTGATTTATTTAACGATAGT---------GATTTTGGGAATTTCCCCGGAGGTCAATGTACTCGTGCAAACAGAATTGATCCTAAAAATCCAGAGTTACGCTTTGCTTTATGTAATAATGCTAAATTAATTGTATCGCGTGCAAAATCGGTTGCAGAATCGGCACTTGCTATTGCTAAAGCCGTCTTAACATGGAGTGATCCTTGGGATGATATAAAGCAAGCGTGGGAAAATAAAAAAAAGGAATATCATATTCCATATAGAGGTAAGCCTGGTGATGATGGTTTTGCATTTGATGTAGGCTTTCCTGTAATATATTGGAAAGTTATTCAAGATAGAGATAGAATATGTGTTTCAACAAAAGGATTTACAGGAGATGTTCCAGTAGGCTGTAAATATATGAAAGAGCCGTTTCCAAAATCCATATATAATAGTTTTATTGATGTAGAAGATAAGAATTTTATTAAAGATCCAACAAATGATACGCCTAGCGATCCTTTAGCCTTAGTTTCCTGTAGTGCTGCAGGAGAAGGATGTTATCAAAAAGCTTATAATGCTTCAAAAACTGCAGTAGTCATGACTTCTCCTCTTATAGAATGTATCAAGCAAATGATTGCTAGATTACTAATTAGTAAAGATGTTTGTAGTTTTGATAATGTAGATCAAGTTGTTAATTTGTCATCAAGACAAGATAGTGCATTATTTCAGTTCCAAGTAGGTATGTATAAAATAGTTACGGCTTTTCTAACTTTATATGTTATGTTTTTTGGTTTTAAGTTATTACTTGCAGGTAAAGTGCCGCCAAAAAGTGAGTATATAAATTTTATATTGAAAATAATATTCGTCACTTATTTTTCAATAGGAATTAATATAAATCCTGCTAATGGTTCTCAGTATGATCGGTTAGATGGGATGATTCAGTGGGCGTTTCCTTTCTTACTTAACGGTATAAATGGTTTAGCAAGTTGGGTTATGAATGCTGCTCCGTCTGGTTTATGTAAATTTAAT------AATATTCATTATGATGGAAGTGTTTCGTATATTGCATTATGGGATGCATTAGATTGTAGAGTTGCTCATTATTTAGGACTTGATATATTATCTACTCTACTTGTAGAAAATACTTATCGAAGCCATGATTTTTTAAATTTTGATTTTTTTAGTTTTAGTGCCCCCCCATATATTTATTTGTTAATTCCAGCGATAATCTCTGGTAATATGATGTTGGTATCACTTGCACTTTCTTACCCATTACTTGTGATTTCTGTTGCTGCCTTTATGGTTAATGCAACAATTATGTGTATGATATCTATAGTCATACTAGGTATTCTAGCTCCTCTTTTTGTGCCTATGTTTTTATTTGCGTATACACGAAATTATTTTGATAGCTGGGTTAAGCTGATGATTTCATTCTTGCTACAGCCTATGGTAGTAGTCACTTTTATGATTACGATGTTTGCAGTATATGATTATGGTTTTTACGGTAAATGTCAATATAAGAGCAAGTTAATTCATAATAGTATAGAAGATAAAATTCAAGGTGGGCTTAAGTCTAAGAGAGATGTTTTAATATTTTACATTAATAATGATTGGGATGATACATCACAATATCCTGATAAAGATTCAGTAGAGAGTTGTAAAAATAGTTTAGGGTATATGTTAAATAACCCTATTAATATGGCATTTAACTTTGCAAAAGATAATATCAGTGAAATAGTTAATAGTAAACCT---------------------------------------------------------GGTGAGACCACTACTGATGAATTTCTTTCAAAGTTTCAGTTTTTATCAGGAGTTGTTTTGGGGCCTGGTATGTTTTTTATGTCACCAAAAGTGCTTTTTGAGAAAATTAAAAATATTTTGCTTGCGTTAGTTACTGCATGTTTTACTTTGTATTTAATGTATAATTTTAGTAGTCAACTAGCTGAATTCGCTGCAGATATGACGGAAGGAGTTGCTCTTAATAATGTTGCTATAAAGCCACAAGCAATATTTAAGGCAGCTATGGCAGCGCTTTCTACT---GCTGGTACTGCAACTAAGGGGATAGATCAGATGGCAAGCCGT------GGAGGAGGAGCGCGTGATTTA---GGTGGAGCT------------------------------AAAGGATTTGTAAGTGATAAT---------ACAGCTTCAAGTGGAAGTGCTGTTGGTGATAATATTGCTGTGAGTAGAGGT---------------------GCGTCGACACCTACAGTAACAACTACTACAGATTCGTCTTCGATAACAAATTCTATTACGAAAACTGTAAGTAGTGATGTAAGATCAGATATTGTTACT---CCTCATTCT------------------------------------------------------------------------------------------------------------------------------------------CCTACAACAGCTTTTTCACAGCAT---TCTAGCATTAGTTCTACTATTCCTACATCTGTACATAAT------ATTAAACCTACAAGTATTAAGGAAATTGTGAGC---AATAATCGAGAAAGTAAAAAAGAGATCAATAATACTATGCGTTCACAAGAA------------------------------------------------------AAAATTAAAAGTGCAAGTAAAGCTTTAGGACTAATTGATTATAGTTTTAACTTAAAGGAACATGATAATCCGATAGGAGTAAAACAGATAAGAGAAAATGCAGAGATTCGTGATAAACGTGTAGAAGTAGAGAAAGCATGGAACGAATTAGTGGCAAGTGGGAGAGGAAGAATAAGAGATCAACAAAGCGAAGCAACATCGGAGCGACGTACTAATGCAGAAAAGAAATGGAAAGAGTTGGTTGATAGCGGTGTAGTAACTGAAATAAGAGAAAGGGATAATAGTGTCACTAATCAATTTGATAAATTAGCTGATGAACTGGACAAGTCAAAAAAATCAAAGGTAGAAGAAAATAAAAATATAACAAAAGACATAAAAGTCGATAATACTAATACGTTACCACAAGAAAAAGTCGATAATACAAATAGAAGGTCAGGACTAATTGATTATAGTTTTAACTTAAAGGAA---CATGATAATCCGATAGGA------------GTAAAGCAGATAAGGGAAAATGCAGAGATTCGTGATAAACGTGTAAAAGTAGAAAAAGCATGGAATGAACTAGTAGCAAGTGGAGGTGGAAGAGTACAAGAACAAGCAGGTGTAAAAATAACAGAACGACGTGCAAATGCAGAAAAGGTATGGGATGAGTTAGTTAAAAGTGGTGTAGTAACAGAAAAAAGAGATAATAGTTCTAATGAAAACTCT
Ak	ATGAAATTATTTTCTCGTAGTATACTTATAACATTAGTATTAAGCTTCGCACTAAATTTAGGGCTAGTTACTAAAAGCCATGCCGAGGATACTCTTGATAGCATTGTAGATATTTTGAGTGGCTTAACTTGCGAAACCCAAGGCGTAGGCGATTTGCTGCGTACTGAATTTTCTCATACATGTATTGTTGCTCCGTTCTTTACTTTCGCTGTCATGAATCTTGTCTCTCCTGTTTCATACATGAATACGTTTTTGAAGCTTAAAATAAACGACGGTGATTTATTTAACGATAGT---------AATTTTGGAAATTTCCCCGGAGGTCAATGTACTCGTGAAAACAGAATAGATCCTAAAAATCCAGAATTGCGTTTTGCTTTATGTAGTAATGCTAAATTAATTGTATCTCGGGCAAAATCTGTTACTGAATCAGCACTTGCTATTGCTAAAGCCGTCTTAACAGGGAGTGACCCTTGGGATGATATAAAGAAAGCGTGGGAAAATAAAAAAAAGGAATATCATGTTCCATATAGCGGTAAGCCCGGTGATGACGGTTTTGCATTTGATGTAGGCTTCCCTGTAATATATTGGAAAATTATTCAAGATAAAGATAGAATATGCGTATCGACAAAAGGATTTACAGGAGACGTCCCTGTCGGCTGTAAATATATGAAAGAGCCGTTTCCGAAATCCATGTATAATAGTTTTATGGATGTAGCAGATAAGGATTTTATTGCAGATCCT---AAGGAAACGCCTACCGATCCTTTAGCTTTAGTTTCTTGTAGTGCAGCAGGCGGCGGATGTTATCAAAAAGCTTATAATGCTTCAAAAACTGCAGTAGTTATGACTTCTCCTCTTATAGAATGTATGAGGCAAATGATTGCTAGATTACTAATTAGTAAAGATGTTTGTAGTTTTGATAATGTAGATCAAGTGGTTAATTTGGCTTCAAGGCAAGATAGTGCATTATTTCAGTTCCAAGTAGGAATGTATAAAATAGTGACGGCTTTTCTGACTTTATATGTTATGTTTTTTGGCTTTAAACTATTACTTGCAGGTGAAGTGCCGCCAAAAAGTGATTATATAAATTTTATATTGAAAATGATATTCGTAACTTATTTTTCAATAGGAATTAATATAACCCCTGGTAATGGCTCTCCGTATGACAGGCTAGACGGTATGATTCAGTGGGCGTTTCCTTTCTTACTTAATGGTATAAACGGTTTAGCCAGTTGGGTTATGAATGCTGCTCCATCCGGTTTATGTAAATTTAAC------AACCTTTCTTATGACGGTACCGTTTCTTATATTGCATTATGGGATGCGTTAGATTGTAGGGTAGCTCATTATTTAGGACTTGATATATTATCTACGTTACTTGTCGAAAATGCTTATCGAAGCCATGATTTTTTAAATTTTGATTTCTTTAGTTTTAGTGCTCCACCATATATTTATTTGCTAATTCCGGCGATAATATCCGGTAATATGATGTTGGTATCACTCGCTCTTTCTTATCCGTTACTTGTGATTTCGGTTGCTGCCTTTATGGTTAATGCAACGATTATGTGTATGATATCGATAGTAATACTTGGTATTTTAGCTCCTCTTTTCGTGCCTATGTTTTTGTTCACATATACACGAAATTATTTTGACAACTGGGTTAAGCTAATGATTTCGTTCTTGCTACAGCCTATGGTGGTAGTTACTTTTATGATTACGATGTTTTCTGTATATGATTATGGTTTCTACGGTAAATGTCAATATAAGAGCAAGTTAATTCACAATAGTATAGAAGACAAAATTCAAGGTGGTATTGCTTCTAATAGGGATGTTTTAATATTTTATATTAATAATGATTGGGATGATACGTCACAATATCCTGATAAAGATGCAGTAGAAAGCTGTCAAAATAGTTTAGGTTATATGTTAAATAACCCTATTACCACGGCATTTAATTTTACAAAAGATAGTATAAGTGAAATCGTTAATAGTAAACCA---------------------------------------------------------GGAGATACCCCTACCGATAAATTTCTTGCTAAATTCCAGTTTTTATCGGGAGTAGTTTTGGGACCAGGAATGTTTTTCATGTCTCCAAAAGTGCTTTTTGAGAAAATTAAAAATATTTTGCTTGCGTTAGTTACGGCATGTTTTACATTGTATTTGATGTATAATTTTAGTAGTCAGCTAGCTGAATTTGCTGCAGATCTTACGGAAGGAGTAGCTCTTAATAATGTTGCTATAAAACCGCAAGCAATATTTAAGGTAGGTATGGCAGCACTTGCTGCT---GCGGGTGGGGCAACTAAGGGGGGCGATCAGATAGCAAGTAGA---------GGAGGAGTTGGTGATTTACAAGCTGGTCAA------------------------------GGTGGAGGAGTAAGTGATAATATT------GCTACGAGCGGAGGCGGAATGTCAAATGATAATATTGCTGCAATTGGAGGT---------------------ATGTCGGCACCTGCGGTAACAACACCGACAGTTTCGTCTTCTGTAGCAACTTCTAGCTCAAACACAGTAAGTAGTGAAGCAATATCAGATGTTGTTACT---ACTACTGCT------------------------------------------------------------------------------------------------------------------------------------------CCTCCAGAAGCTGTTTCACTACCGCCTGCTAGTATTAGAACTTCTATTTCTACACCTGCACCACAAAGTAATATTGACATTGAAAGTGTTGGAAAAATCATAAGATATAATAATCACGAAAGTAAAAAAGAGATTGATAATACTCCGCCTCCAAAAGAGATTGATAATACTCCGCCTCGAAAGAAAAAAGTTGATAATGCAGCTCCACAAGAAAAAGTTGACAGTACAAGTAAAGGTACAGGAGTA------------------------------------------------------------------------------------------------------------------------------------------------------------------------------------------------------------------------------------------------------------------------------------------------------------------------------------------------------------------------------------------------------------------------ATTGATTATAGTTTTAACTTAAAGGAA---CATGGAAATCCGGCAGGA------------GTAAAGCAAATACGAGAAAATGCAGAGATTCGAGATAAACGTGTAAAAGTAGAAACAGCATGGAATGAACTAGTAGCAAGCGGAGTAGGAAGA------GAACAAGAAGGAGGAGAAAGATCAGAACGACGTGTAAATGCTGAAAAGGTATGGGATGAGTTAGTAAAAAGCGGCGTAGTAACAGAAAAAAAAGATAATAGTTCTAATGAAAACTCT
Br	ATGAAATTATTTCCTCGTACTTTACTTAAAATTCTAGTGGTCAGTTTTATCCTCAATTTTGGGGTTACAAGCAAGTCATATGCCGATGATACCCTCGATACTATTGTTAATACACTACAGAATTTAACTTGTGAAACACAAGGAGTCGGTGACTTATTACGTACCGAATTTTCTCAAACCTGTATTGTCGCTCCATTTTTTACTTTTGCTATAATGAATCTTGTATCTCCTGTTTTATACATGAATACATTCTTAAAGCTTAGAATAAATGACAATGAATTATTTGGTACACAA---------------------TTTCCGGGAGGGCAATGTACGCGTGAAAACAGAGCTGACCCAAATGATCTTAAATTAACTTTTGGTTTATGTAGTAATTTAAAACTGGCAGGGGTAAGAGCAAAAGCAGTTGTAGATTCAGCACTTGCTATTGCTAAGGCTGTATTAACCGGCAATGATCCATGGGATGATATAAAGGAAGCTTGGAAAAACAATAAAGCAGATTATTATAATATATATACCCAAAAACCAGAAGATAGCGGTACAATGTGGGATTTAGGGGTACCA---ATTTTTTGGAAAGTTGTTCAAGATAATGATCGTATATGTGTTGGGACATATGGTTTTACGGGTGTAGTACCAGTAGGATGTAAATATATAAAAGAGCCATTTCCAAAATCTATGTATAATAGCTTTATGGATGTAAACGATACAAATTTTATTGACGATCCT---AATAATAAAGCTGTTGATCCTTTAGCATTGGTTTCTTGTAGTGCAGCAGGTGGAGGTTGCTATCAAAAAGCTTATAACGCTTCAAGAACTGCAGTAGTTATGACTTCTCCGCTTATAGAATGCATAAGACAAATGATCGCAAGATTATTGATTAGTGAAGATGTATGTAGCTTTGATGATGTAAACGCAGTAGTTAATTCAGCTTCAAGGCAGACTAGTGCTTTATTCCAGTTTCAAGTAGGAATGTATAGAATAGTTACGGCTTTCTTAACTTTATATGTTATGCTTTTTGGTGCTAAAATACTTCTTGCAGGTCAAGTTCCCCCAAAAAATGAGTATATAAACTTTATATTAAAAATAATATTTGTAACTTATTTTTCAATAGGATTAAACATAACACCAGGTAGTACTTCCCCTTATGATCGTATGGATGGGATGATTCAATGGGCATTTCCTTTCTTGCTTAATGGTATAAACGGATTAGCAAGTTGGGTTATGAATGCTGCCCCATCTGGGTTATGTAAATTTAATGGTCCGGATATTTCATATGACAATAGTGTTGCATATATTGCATTATGGGATGCTTTAGATTGTCGGGTAGCCCATTATTTGGGGCTAGATATGTTATCTACACTATTAGTTGAGAATACTTATAAAAGCCATAATTTTGCAAATTTCGACTTTTTTAGCTTTAGTGCTCCTCCATATATTTACTTACTAATACCCGCTATAATATCTGGCAATATGATGCTAGTATCTCTAGCTCTTGCCTATCCGTTGCTTGTGATCTCAGTGGCTGCCTTTATGGTTAATGCCACCGTTATGTGCATGGTATCTATAGTAATACTTGGTATTTTAGCCCCTCTTTTCGTGCCAATGTTTTTATTTGACTATACACGAGGCTATTTTGATAGCTGGGTTAAGCTAATGATTTCGTTTTTACTTCAGCCTATGGTAGTAGTTACTTTTATGATTACTATGTTTTCGGTTTATGATTTTGGTTTTTACGGAAAATGCCAATATCAAAGTAAATTGATTCATAATAGTATAGAGGGTGCCTTACAGGGACAA---ACTTTTAAAAGGGATGTTTTAGTATTTTTTGTTGATAATGATTGG---------ACAAAATATAGTAAAGAAGATGCA---GAAAGTTGTCAAAATAGCTTAGGCTATATGTTAAATAATCCGATTTCAACAGCTTTTAACTTTGCCAAAGACAGTGTAGAACAAATAGTTGGCAGTAAGCCAAACCAGACTTGCGATCCAAAGGCAGCCGATGCAGATACTAAATGTAATCCAAAACCTGGAGATAGTAGTACAAGTAGTTTCCTCTCTAAATTCCAGTTTTTATCAGGAGTAATTTTAGGTCCGGGAATGTTCTTTGTTTCTCCTAAATTACTTTTTGAGAAGATTAAAGATATTTTACTTGCTCTAGTTACAGCCTGTTTTACCTTATATTTAATGTATAATTTTAGCAGCCAGCTAGCTAATTTTGCAGCAGATATGACGGAAGGGGTAGCTCTTAGCAGCGTTGCCATAAAACCGCAAGCGGTATTTAAAGCCGCAATGGCTGCACTTGCCGCT---GCAGGTAATGCAACCAAAGGTCTTGACCAATTCGCTACCAAA------GGTGGAGGTGGTGGTGATTTACTCAGCACTAAA------------------------------GGTGGAAGAGCCGGTGATTTAGTAAAAGGTAGCGGCGGTGGCGGTGGTAGTGAAGGAGGTGATTCTTTCACATCAGGTGGTCTTAGAGAAACGTCTAGTACGGCTGCAACTCCATCTTCTGCACTAAGTTCTGTTGGTAAAAGTGTAGGCGGCACAGCAACACCAAGTAGTGCTTCTGAAGAAATGCTTGATACTAGCTTTAGTAATAGAAAA------------------------------------------------------------------------------------------------------------------------------------------CCTATAGAAGCACCTGTGTCTCAACCAACGACAGTTTCAACGCAAATTGATACTGCTATTAAAACT---GAGCCACCGAAAGTAAGTGCAGCAGAAGTTGTAAGAAATACTGCAGAAGATAAGCTTGAAGATTTATCAAGTAAGCTTAATGTTACAAAA---------------------------GAAATTAAAGAAGCTGTACCTGAATCTCAGAAAGAAGAACCAAAAGAGCCAAGA---------------------------------------------------------------------------------------------------------------------------------------------------------------------------GTAAAACATACTACTGAGGTGGAACCGGAACTTAATTTAGACGAAAACCTTGGAGTTACACGTACTATCAGAGGGCTTGAT------------------------------------------------------------------------------------------------------------------------------------------------------------------AAGGACAGAAAATTTACCGAACAAGAAAGTCACGAATTAAAGATAGGTGAGGCAGGATACGTAAAGCAAGAGATGAGAAATGCTCAAATTCGTGATAGAAGAGCAGCATTTGAAAAAGAAACGGAGGAATTATATCGTAGTGTGGGTGGTAGAGCAAAAGATAAAGCG------------ACCGAGCGAAAT---------------------GATGGAACGATTGAAAATAGA------AGCAAGAAAATAGATAGTGGTTCCGATGAAAATCCA
Ca	ATGCAATTATTTCCTCGTAGTATAATTATAACATTAGTAATAAGCTTTGTCATAAATTTAGGACTAGTCACTAAAACTCATGCCAAAGATACTCTTGATAGCATTATAGATGTTTTAAGCGGCTTAACTTGTGAAACTCAAGGAGTCGGTGATTTATTGCGTAGTGAATTCTCTCATACATGTATTGTTGCCCCGTTCTTTACTTTTGCAGTAATGAATCTTGTTTCTCCCGTTTTATACATGAATACATTTTTAAAGCTTAAAATAAACGATAACGATTTATTTAGTAAGAATGAGCATGATGATTTTGGGTATTTCCCTGGAGGTCAATGTACTCGTGAAAACAGAATTGATCCTAACAAGCCGGAATTACGTTTTGCTTTATGTAGTAATGCTAAATTAATTGTAGCTCGAGCAGAGGCTGTAGCAAAATCAGCACTTGCTATTGCTAAAGCTGTATTAACAGGGAGCGATCCTTGGGACGATATAAAAGAAGCATGGAAAAATAATAAAAAGGATTATTATGTTCCATATAGCGGTAAGCCAGGTGATGATGGTTTTGCCTTTGATGTCGGTTTCCCTGTAATATATTGGAAAGTTATTCAAGATAAAGATAGAATATGTGTCTCAACAAAGGGGTTTACAGGAGATGTTCCTGTCGGTTGTAAATATATGAAAGAGCCGTTTCCGAAATCCATGTATAATAGTTTTATGGATGTAGGAGATAAGGATTTGATTGAGAATACA---AATAAAACTCCTACAGATCCTTTAGCCCTAGTTTCATGCAGTAGTGCAGGTGGAGGATGTTATCAAAAAGCTTATAATGCTTCAAAAACTGCAGTAGTCATGACCTCTCCTCTTATAGAATGTATAAGGCAAATGATTGCTAGGTTACTAATTAGTAAAGATGTTTGTAGTTTTGATAATGTAAGTCAAGTGATTAATCTTGCTTCAAGGCAAGATAGTGCATTATTTCAGTTTCAAGTAAGAATGTATAAAATAGTTGCAGCTTTCTTAACTTTATATGTTATGTTTTTTGGTTTTAAACTATTACTTGCAGGTGAAGTACCACCAAAAAGTGAGTATATAAATTTTATATTGAAAATGATATTCGTGACTTATTTTTCAATAGGAATTAATATAACCCCTGGTAGTGGTTCTCCGTATGACCGGCTAGATGGTATGATTCAGTGGGCGTTTCCTTTCTTACTTGACGGTATAAATGCTTTAGCAAGTTGGGTTATGAATGCTGCTCCGTCTAATTTATGTAAATTTAACGGTCCTGGTATTTCCTATGATGGCAGTGTTTCCTATATTGCATTATGGGATGCATTAGATTGTAGGGTAGCTCATTATTTAGGGCTTGATATATTATCTACGTTACTTGTCGAAAATGCTTATCGAAGCCATGATTTTTTAAATTTTGATTTCTTTAGTTTTAGTGCACCGCCATATATTTATTTGTTAATTCCAGCGATAATCTCCGGTAATATGATGTTAGTGTCACTCGCTCTTGCTTATCCGTTACTTGTGATTTCGGTTGCTGCATTTATGGTTAATGCAACGATTATGTGTATGATATCTATAGTAATACTCGGTATTTTAGCTCCTCTTTTTGTACCAATGTTTTTATTCACGTATACAAGAAATTATTTTGATAGCTGGGTTAAACTAATGATTTCGTTCTTGCTACAGCCTATGGTGGTAGTTACTTTTATGATCACGATGTTTTCGGTATATGATTATGGTTTCTACGGTAAATGTCAATATAAGAGCAAGTTAATTCACAATAGTATAGAAAATCTTGCACAGGGCAGT---ACTTCAAGTCGTGATGTTTTGATATTTTATATTAATAATGATTGGAATGATAAGTCACAATATCCTACTGATGAGGATGTGGAAAGTTGTCAAAATAGTTTAGGTTATATGTTAAATAACCCTATTACCACAGCATTTAATTTTACAAAAAATAGTGTAAGTGAAATTGTCGGTAGTAAATCG---------------------------------------------------------GGCGATACCTCTACCGATAAATTTCTTGCCAAATTTCAATTTTTATCGGGAGTGATTTTAGGTCCAGGGATGTTTTTTATGTCACCAAAAGTCGTTTTTGAGAAAATTAAAAATATTTTGCTTGCGTTAGTTACGGCATGTTTTACATTGTACTTGATGTATCATGTTAGTAGTCAACTGGCTGAATTTGCTGCAGATATGACGGAAGGAGTAGCTCTGAATAATGTTGCTATAAAGCCGCAAGCAATATTTAAGGCAGCTATGGCATTATCTGCTACTGTTGCGGGTGCTGCAACTAAGGGTCTAGATCAGGTAGCAAGTAGG------AGAGGAGGTGTAAGTGATTTAGCAGGTGGTTTA------------------------------GGTGGCGGAGTAAGGGAT------------------------------------------AATGTTGCTGCAAGCGGAGGT---------------------GTGTCGGCACCTAAGGTAATGCAGACAACTTTG---TCTTCTGTAGCCACTGCTAGCCCAAAAACTGTAAGTAGTGAAGCAAGATCGGATGTTGTTACTACTACTCCTGCT------------------------------------------------------------------------------------------------------------------------------------------TCTCCAGAAGTTGTATCACTTCCT---TCTAGTATTAGAAGTGCTATTTCTATATCTGAACCACAAAGTAATATTAAATCTGAAAGTGCTGGAAAAATCATAAGTGATAATAATCAAGAAAGTAAAAAAGAGATCGATAATACTCCGCCTTTACAAGAA---------------------------AAAGTTGATAATGCAAGTAAGGGTTCAGGAGTAAGTGATTTAGCAGGTGGTTTAGGTGGT------------------------------------------GGAGTAAGGGATAATGTTGCTGCAAGCGGAGGTGTGTCGGCACCTAAGGTAATGCAGACAACTTTGTCTTCTGTAGCCACTGCTAGCCCAAAAACTGTAAGTAGTGAAGCAAGATCGGATGTTGTTACTACTACTCCTGCTTCTCCAGAAGTTGTATCACTTCCTTCTAGTATTAGAAGTGCTATTTCTATATCTGAACCACAAAGTAATATT------------------------------------AAATCTGAAAGTGCTGGAAAAATCATAAGTGATAATAATCAAGAAAGTAAAAAAGAGATCGATAATACTCCGCCTTTACAAGAAAAAGTTGATAATGCAAGTAAGGGTTCAGGAGTAATTGATTATAGTTTTAACTTGAAGGAA---CATGATAATCCGACAGGA------------GTAAAGCAGATACGGGAAAATGCAGAGATTCGGGATAAACGTGCAGAAGTAGAGAAAGCATGGAATGAATTAGTAGCAAGTGGAGGAGGAAGAATAAGAGACCAGCAAGGTGAAGAAATATCAGAACGACGTGCAAATGCCGAAAAAGTATGGGATGAGTTAGTAAAAAACGGTGTAGTAACAGAAAAAAAAGATAATAGTTCTAATGAAAACTCT
Co	ATGAAATTATTTCCTCGTAGTATACTTATAACATTAGTATTAAGCTTTGCCCTAAATTTAGGGATAGTTACTAAAATTCATGCTAAAGATACTCTTGATAGCATTGTAGATATTTTGAGTGGCTTAACTTGCGAAACCCAAGGCGTAGGCGATTTGCTGCGTACTGAATTTTCTCATACATGTATTGTTGCTCCGTTCTTTACTTTTGCGGTAATGAATCTTGTCTCTCCCGTTTTATACATGAATACGTTTTTAAAGCTTAAAATAAACGACAGTGATTTATTTAACGATAGT---------AACTTTGGGAATTTTCCCGGAGGTCAATGTACTCGTGAAAACAGAATTGATCCTAAAAATCCAGAATTACGCTTTGCTTTATGTAATAATGCTAAATTAATTGTATCTCGGGCAAAATCTGTTGCAGAATCGGCACTTGCTATTGCTAAAGCCGTCTTAACAGGGAGCGACCCTTGGGATGATATAAAGACAGCATGGGCAAATAAAAAAAAGGAATATCATGTTCCATATAGTGGTAAGCCCGGTGATGACGGTTTTGCATTTGATTTAGGCTTTCCTGTAATATATTGGAAAGTTATTCAAGATAAAGATAGAATATGCGTATCGACAAAAGGATTTACAGGAGACGTTCCCGTTGGCTGTAAATATATGAAAGAGCCGTTTCCAAAATCCATGTATAATAGCTTTATGGATGTAGCAGATAAGGATTTTATTGAGGATCCA---AATAAAACTCCTACCGATCCTTTAGCTTTAGTTTCCTGTAGTGCAGCGGGTGATGGATGTTATCAAAAAGCTTATAATGCTTCAAAAACTGCAGTAGTCATGACTTCTCCTCTTATAGAATGTATGAGGCAAATGATTGCTAGATTACTAATTAGTAAAGATGTTTGTAGTTTTGATAATGTAAGCCAAGTGGTTAATTTGGTTTCAAGGCAAGATAGTGTATTCTTTCAGTTTCAAGTAGGAATGTATAAAATAGTTACGGCTTTTCTAACTTTATATGTTATGTTTTTTGGCTTTAAACTATTACTTGCAGGTGAAGTGCCGCCAAAAAGTGAGTATATAAATTTTATATTGAAAATGATATTCGTAACTTATTTTTCAATAGGAATTAATATAACCCCTGGTAATGGTTCTCCGTATGACCGGTTAGACGGCATGATTCAGTGGGCGTTTCCTTTCTTACTTGACGGTATAAACGGTTTAGCAAGCTGGGTTATGAATGCTGCTCCGTCCGGTTTATGTAAATTTAAC------AATCTTTCTTATGACGGTACCGTTTCTTATATTGCATTATGGGATGCATTAGATTGTAGGGTAGCTCATTATTTAGGGCTTGATATATTATCTACGTTACTTGTCGAAAATGCTTATCGCAGTCATGATTTTTTAAATTTTGATTTCTTTAGTTTTAGTGCTCCACCATATATTTATTTGCTAATTCCGGCGATAATCTCCGGTAATATGATGTTGGTGTCACTCGCTCTTTCTTATCCGTTACTTGTGATTTCGGTTGCTGCCTTTATGGTTAATGCAACGATTATGTGTATGATATCTATAGTAATACTCGGTATTTTGGCTCCTCTTTTTGTACCTATGTTTTTATTCGCATATACAAGAAATTATTTTGAGAGCTGGGTTAAACTAATGATCTCGTTCTTGCTACAACCTATGGTGGTAGTTACTTTTATGATCACAATGTTTTCGGTATATGATTATGGTTTCTACGGTAAATGTCAATATAAGAGCAAGTTAATTCACAATAGTATAGAAGACAAAATTCAAGGTGGCATTACTTCTAAGAGGGATGTTTTAATATTTTACATTAATAATGATTGGGATGATACGTCACAGTATCCTGATAAAGATGCCGTAGAAAGCTGTCAAAATAGTTTAGGTTATATGTTAAATAACCCTATTACCACGGTATTTAACTTTACAAAAGATAGTGTAAGTGAAATTGTCGGTAGTAAACCG---------------------------------------------------------GGTAGTACCCCTACCGATAAATTTCTTGCTAAATTCCAGTTTTTATCAGGAGTAGTTTTAGGGCCCGGAATGTTTTTCATGTCTCCAAAAGTGCTTTTTGAGAAAATTAAAAATATTTTGCTTGCGTTAGTTATGGCATGTTTTACATTGTATTTGATGTATAATTTTAGTAGTCAGCTAGCTGAATTTGCTGCAGATATGACGGAAGGAGTAGCTCTTAATAATGTTGCTATAAAACCGCAAGCAATATTTAAGGCAGCTATGGCAGTACTTGCTACT---GCGGGTGCTGCAACTAAGGGGGGCGATCAGATAGCAAGTAGA---------GGAGGAGTTGGTGATTTAAAAGCTGGTCAA------------------------------GGTGGAGGAGCAAGTGATTTA---------GAGGTAGGGAAAGGCGGACTACCAAATGATAATATTGCTGCAAGTGGAGGT---------------------ACGTCGGCACCTGCGGTAACAACGCCGACAGCTTCGTCTTCTGTAGCAAGTTCTAGCCCAAAAACTGTAAGTAGTGAAGCAAGATCAGATGTTGTTACT---CCTCCTGCT------------------------------------------------------------------------------------------------------------------------------------------CCTACAGAAGCTGTTTCACCACCGCCTGCTAGTATTAGAACTTCTATTTCTACACTTGCACCACGT---------------------GTTGGAAAAATCATAAGAGATAATAATCAAGAAAGTAAAAAAGAGATTGATAATACTCCGCCTTCACAGGAA---------------------------AAAGTTGATAATGCAGCTCCACAAGAAAAAGTTGACAGCACAAGTAAAGGTACAGGAGTA------------------------------------------------------------------------------------------------------------------------------------------------------------------------------------------------------------------------------------------------------------------------------------------------------------------------------------------------------------------------------------------------------------------------ATTGATTATAGTTTTAACTTAAAGGAA---CATGATAATCCGACAGGC------------GTAAAACAGATACGGGAAAATGCAGAGATTCGAGATAAACGTGTAAAAGTAGAAAAAGCATGGAATGAACTAGTAGCAAGAGGAGGAGGAAGAGTCAGAGAACAAGAAGGAGGAGAAATATCAGAACGACGTGCAAATGCTGAAAAGGCATGGGATGAGTTAGTAAAAAGCGGCGTAGTAACAGAAAAAAAAGATAATAGTTCTAATGAAAACTCT
Fe	ATGAAATTATTTCCTCGTAGTATACTTATAATATTAGTATTAAGCTTTGCCCTAAATTTAGGGCTAGTTACTAAAACCCATGCCAAGGATACTCTTGATAGCATTGTAGATATTTTGAGTGGCTTAACTTGCGAAACCCAAGGCGTAGGGGATTTGCTGCGTACTGAATTTTCTCATACCTGTATTGTTGCTCCGTTCTTTACTTTTGCGGTAATGAATCTTGTCTCTCCCGTTTTATACATGAATACGTTTTTAAAGCTTAAAATAAACGACAGTGATTTATTTAACGATAGT---------AATTTTGGAAATTTCCCCGGAGGTCAATGTACTCGTGAAAACAGAATTGATCCTAAAAATCCAGAATTACGCTTTGCTTTATGTAATAATGCTAAATTAATTGTATCTCGGGCAAAATCTGTTGCTGAATCGGCACTTGCTATTGCTAAAGCCGTCTTAACAGGGGGCGACCCTTGGGATGATATAAAGAAAGCGTGGGAAAATAAAAAAAAGGAATATCATATTCCATATAGTGGTAAGCCCGGTGATGACGGTTTTGCATTTGATGCAGGCTTCCCTGTAATATATTGGAAAATTATTCAAGATAAAGATAGAATATGTGTTTCAACAAAGGGGTTTACAGGAGATGTTCCCGTCGGCTGTAAATATATGAAAGAGCCGTTTCCGAAATCCATGTATAATAGTTTTATGGATGTAGCAGATAAGGACTTTATTCAGGATCCT---AAGGAAACGCCTACTGATCCTTTAGCTTTAGTTTCCTGTAGTGCAGCAGGCGGCGGATGTTATCAAAAAGCTTATAATGCTTCAAAAACTGCAGTAGTCATGACTTCTCCTCTTATAGAATGTATGAGGCAAATGATTGCTAGATTACTAATTAGTAAAGATGTTTGTAGTTTTGATAATGTAGAACAAGTGGTTAATTTGGCTTCAAGGCAAGATAGTGCATTATTTCAGTTCCAAGTAGGAATGTATAAAATAGTTACGGCTTTTCTAACTTTATATGTTATGTTTTTTGGCTTTAAACTATTACTTGCAGGTGAAATACCGCCAAAAAGTGAGTATATAAATTTTATATTGAAAATGATATTTGTAACTTATTTTTCAATAGGAATTAATATAACCCCTGGTAATGGCTCTCCGTATGACCGACTAGACGGTATGATTCAGTGGGCGTTTCCTTTCTTACTTGACGGTATAAACGGTTTAGCAAGTTGGGTTATGAATGCTGCTCCGTCCGGTTTATGTAAATTTAAC------AATCTTTCTTATGACGGTACCGTTTCTTATATTGCATTATGGGATGCGTTAGATTGTAGGGTAGCTCATTATTTAGGGCTTGATATATTATCTACGTTACTTGTCGAAAATGCTTATCGAAGCCATGATTTTTTAAATTTTGATTTCTTTAGTTTTAGTGCTCCACCATATATTTATTTGCTAATTCCGGCGATAATCTCCGGTAATATGATGTTAGTGTCACTCGCTCTTTCTTATCCGTTACTTGTGATTTCGGTTGCTGCCTTTATGGTTAATGCAACGATTATGTGTATGATATCTATAGTAATACTCGGTATTTTAGCTCCTCTTTTTGTACCTATGTTTTTATTCACATATACACGAAATTATTTTGACAGCTGGGTTAAGCTGATGATTTCGTTCTTGCTACAGCCTATGGTGGTAGTTACTTTTATGATTACGATGTTTTCGGTATATGATTATGGTTTCTACGGTAAATGTCAATATAAGAGCAAGTTAATTCACAATAGTATAGAAAATCTTGCACAGAGCGGCGGTACTTCAAGTCGTGATGTTTTGATATTTTATATTAATAATGATTGGGATGATATATCACAATATCCTGATAAAGATGCCGTAGAAAGCTGTCAAAATAGTTTAGGTTATATGTTAAATAACCCTATTACCACGGCATTTAATTTTGCAAAAGATAGTGTAAGTGAAATCGTCGATAGTAAACCG---------------------------------------------------------GGAGATACCCCTACCGATAAATTTCTTGCTAAATTCCAGTTTTTATCGGGAGTAGTTTTGGGGCCCGGAATGTTTTTCATGTCTCCAAAAGTGCTTTTTGAGAAAATTAAAAATATTTTACTTGCGTTAGTTACGGCATGTTTTACATTGTATTTGATGTATAATTTTAGTAGTCAGCTAGCTGAATTTGCTGCAGATATGACAGAAGGAGTAGCTCTTAATAATGTTGCTATAAAACCGCAAGCAATATTTAAGGCAGGCATGGCAGCCCTTGCTGCT---GCGGGTGCGGCAACTAAGGGAGTAGATCAGATAGCAAGTAGA---------GGAGGAGTTGGTGATTTAAAAGCTGGTCAA------------------------------GGTGGAGGTGTAAGTGATAATATT------GCTAAGAGCGGAGGCGGAGGACCAAATGATAATATTGCTGCAAGTGGAGGT---------------------ACATCGGCACCTACGGTAACAACACCGACAGCTTCGTCTTCTGTAGCAACTTCTAGCCCAAAAACAGTAAGTAGTGAAGCAAGATCAGATGTTGTTACTCCTCCTCCTGCT------------------------------------------------------------------------------------------------------------------------------------------CCTTCAGAAGCTGTTTCACCACCGCCTGCTAGTATTAGAACTTCTATTTCTACACCTGCACCGCAAAGTAATATTGAAACTGAAAGTGTTGGAAAAATTATAAGAGATAATAATCAAGAAAGTAAAAAAGAGATTGATAATACTCCGCCTCCACAGGAA---------------------------AAAGTTGATAATGCAGCTCCACAAGAAAAAGTTGACAGCACAAGTAAAGGTACAGGAGTAATTGATTATAGTTTTAACTTAAAGGAACATGAAAATCCGGCAGGAGTAAAGCAAATACGGGAAAATGCAGAGATTCGGGATAAACGTGCAGAAGTAGAGAAAGCATGGAACGAATTAGTAGCAAGCGGCGGAGGAAGAATAAGAGATCAGCAAGGTGAAGAAACATCGGAGCGACGTACGAATGCAGAAAAGAAATGGAATGAATTAGTCGATAGCGGTGTAGTAACTGAAATAAGAGAAAGAGATAATAGTGTAACTAATAAATTTGATAAATTAGCTGATGAACTTAATAAGTCAGAAAAAGCAAAGGTAGAAGAAAATAAAAATATAGAAAATGACAGAAAAGAAAATAATACTACTACGTCACCGCAAGAAAAAGTTGACAGTACAAGTAGGGGTTCAGGAGTAATTGATTATAGTTTTAACTTAAAGGAA---CATGAAAATCCGACGGGA------------GTAAAGCAAATACGGGAAAATGCAGAGATTCGGGATAAACGTGTAAAAGTAGAAACAGCATGGAATGAACTAGTAGCAAGCGGAGGAGGAAGAGTAAGAGAACAAGAAGGAGGAGAAGTATCAGAACGACGTGCGAATGCTGTAAAAACATGGGATGAGTTAGTAAAAAGCGGCGTAGTAACAGAAAAAAAAGATAATAGTTCTAATGAAAACTCT
Ri	ATGAAATTATTTCCTCGTAGTATACTTATAACATTAGTATTAAGCTTTGCCCTAAATTTAGGGATAGTTACTAAAACTCATGCTAAAGATACTCTTGATAGCATTGTAGATATTTTGAGTGGCTTAACTTGCGAAACCCAAGGCGTAGGCGATTTGCTGCGTACTGAATTTTCTCATACATGTATTGTTGCTCCGTTCTTTACTTTTGCGGTAATGAATCTTGTCTCTCCCGTTTTATACATGAATACGTTTTTAAAGCTTAAAATAAACGACAGTGATTTATTTAACGATAGT---------AACTTTGGGAATTTTCCCGGAGGTCAATGTACTCGTGAAAACAGAATTGATCCTAAAAATCCAGAATTACGCTTTGCTTTATGTAATAATGCTAAATTAATTGTATCTCGGGCAAAATCTGTTGCAGAATCGGCACTTGCTATTGCTAAAGCCGTCTTAACAGGGAGTGACCCTTGGGATGATATAAAGACAGCGTGGGCAAATAAAAAAAAGGAATATCATGTTCCATATAGTGGTAAGCCCGGTGATGACGGTTTTGCATTTGATTTAGGCTTTCCTGTAATATATTGGAAAGTTATTCAAGATAAAGATAGAATATGCGTATCGACAAAAGGATTTACAGGAGATGTTCCCGTTGGCTGTAAATATATGAAAGAGCCGTTTCCAAAATCCATGTATAATAGCTTTATGGATGTAGCAGATAAGGATTTTATTGAGGATCCA---AATAAAACTCCTACCGATCCTTTAGCTTTAGTTTCCTGTAGTGCAGCGGGTGATGGATGTTATCAAAAAGCTTATAATGCTTCAAAAACTGCAGTAGTAATGACTTCTCCTCTTATAGAATGTATGAGGCAAATGATTGCTAGATTACTAATTAGTAAAGATGTTTGTAGTTTTGATAATGTAAGCCAAGTGGTTAATTTGGTTTCAAGGCAAGATAGTGCATTCTTTCAGTTTCAAGTAGGAATGTATAAAATAGTTACGGCTTTTCTCACTTTATATGTTATGTTTTTTGGCTTTAAACTATTACTTGCAGGTGAAGTGCCGCCAAAAAGTGAGTATATAAATTTTATATTGAAAATGATATTCGTAACTTATTTTTCAATAGGAATTAATATAACCCCTGGTAATGGTTCTCCGTATGACCGGTTAGACGGCATGATTCAGTGGGCGTTTCCTTTCTTACTTGACGGTATAAACGGTTTAGCAAGTTGGGTTATGAATGCTGCTCCGTCCGGTTTATGTAAATTTAAC------AATCTTTCTTATGACGGTACCGTTTCTTATATTGCATTATGGGATGCATTAGATTGTAGGGTAGCTCATTATTTAGGGCTTGATATATTATCTACGTTACTTGTCGAAAATGCTTATCGCAGTCATGATTTTTTAAATTTTGATTTCTTTAGTTTTAGTGCTCCACCATATATTTATTTGCTAATTCCGGCGATAATCTCCGGTAATATGATGTTGGTGTCACTCGCTCTTGCTTATCCATTACTTGTGATTTCGGTTGCTGCCTTTATGGTTAATGCAACGATTATGTGTATGATATCTATAGTAATACTCGGTATTTTGGCTCCTCTTTTTGTACCTATGTTTTTATTCGCATATACAAGAAATTATTTTGAGAGCTGGGTTAAACTAATGATCTCGTTCTTGCTACAACCTATGGTGGTAGTTACTTTTATGATCACGATGTTTTCGGTATATGATTATGGTTTCTATGGTAAATGTCAATATAAGAGCAAGTTAATTCACAATAGTATAGAAGACAAAATTCAAGGTGGCATTACTTCTAAGAGGGATGTTTTAATATTTTACATTAATAATGATTGGGATGATACGTCACAGTATCCTGATAAAGATGCCGTAGAAAGCTGTCAAAATAGTTTAGGTTATATGTTAAATAACCCTATTACCACGGTATTTAACTTTACAAAAGATAGTGTAAGTGAAATTGTCGATAGTAAACCG---------------------------------------------------------GGTAATACCCCTACCGATAAATTTCTTGCTAAATTCCAGTTTTTATCAGGAGTAGTTTTAGGGCCCGGAATGTTTTTCATGTCTCCAAAAGTGCTTTTTGAGAAAATTAAAAATATTTTGCTTGCGTTAGTTATGGCATGTTTTACATTGTATTTGATGTATAATTTTAGTAGTCAGCTAGCTGAATTTGCTGCAGATATGACGGAAGGAGTAGCTCTTAATAATGTTGCTATAAAACCGCAAGCAATATTTAAGGCAGCTATGGCAGTACTTGCTACT---GCGGGTGCTGCAACTCAGGGGGGCGATCAGATAGCAAGTAGA---------GGAGGAGTTGGTGATTTAAAAGCTGGTCAA------------------------------GGTGGAGGAGCAAGTGATTTA---------GAGGTAGGGAAAGGCGGACTACCAAATGATAATATTGCTACAAGCGGAGGT------------------------------------ATGTCGACGCCGACAGCTTCGTCTTCTGTAGCAACTTCTAGCCCAAAAACTGTAAGTAGTGAAGCAAGATCAGATGTTGTGACT---CCTCCTGCT------------------------------------------------------------------------------------------------------------------------------------------CCTACAGAAGCTGTTTCACCACCGCCTGCTAGTATTAGAACTTCTATTTCTACACCTGCACCACGT---------------------GTTGGAAAAATCATAAGAGATAATAATCAAGAAAGTAAAAAAGAGATTGATAATACTCTGCCTTCACAAGAA---------------------------AAAGTTGAT------GCTCCACAAGAAAAAGTTAACAGCACAAGTAAAGGTACAGGAGTA------------------------------------------------------------------------------------------------------------------------------------------------------------------------------------------------------------------------------------------------------------------------------------------------------------------------------------------------------------------------------------------------------------------------ATTGATTATAGTTTTAACTTAAAGGAA---CATGATAATCCGACAGGC------------GTAAAACAGATACAGGAAAATGCAGAGATTCGAGATAAACGTGTAAAAGTAGAAAAAGCATGGAATGAACTAGTAGCAAGCGGAGGAGGAAGAGTAAGAGAACAAGAAGGAGGAGAAATATCAGAACGACGTGCAAATGCTGAAAAGGCATGGGATGAGTTAGTAAAAAGCGGCGTAGTAACAGAAAAAAAAGATAATAGTTCTAATGAAAACTCT
Si	ATGAAATTATTTCCTCGTAGTATACTTATAACATTAGTATTAAGCTTTGCCCTAAATTTAGGGATAGTTACTAAAACTCATGCTAAAGATACTCTTGATAGCATTGTAGATATTTTGAGTGGCTTAACTTGCGAAACCCAAGGCGTGGGTGATTTGCTGCGTACTGAATTTTCTCATACATGTATTGTTGCTCCGTTCTTTACTTTTGCGGTAATGAATCTTGTCTCTCCCGTTTTATACATGAATACGTTTTTAAAGCTTAAAATAAACGACAGTGATTTATTTAACGATAGT---------AACTTTGGGAATTTTCCCGGAGGTCAATGTACTCGTGAAAACAGAATTGATCCTAAAAATCCAGAATTACGCTTTGCTTTATGTAATAATGCTAAATTAATTGTATCTCGGGCAAAATCTGTTGCAGAATCGGCACTTGCTATTGCTAAAGCCGTCTTAACAGGGAGCGACCCTTGGGATGATATAAAGACAGCGTGGGCAAATAAAAAAAAGGAATATCATGTTCCATATAGTGGTAAGCCCGGTGATGACGGTTTTGCATTTGATTTAGGCTTTCCTGTAATATATTGGAAAGTTATTCAAGATAAAGATAGAATATGCGTATCGACAAAAGGATTTACAGGAGACGTTCCCGTTGGCTGTAAATATATGAAAGAGCCGTTTCCAAAATCCATGTATAATAGCTTTATGGATGTAGCAGATAAGGATTTTATTGAGGATCCA---AATAAAACTCCTACCGATCCTTTAGCTTTAGTTTCCTGTAGTGCAGCGGGTGATGGATGTTATCAAAAAGCTTATAATGCTTCAAAAACTGCAGTAGTCATGACTTCTCCTCTTATAGAATGTATGAGGCAAATGATTGCTAGATTACTAATTAGTAAAGATGTTTGTAGTTTTGATAATGTAAGCCAAGTGGTTAATTTGGTTTCAAGGCAAGATAGTGTATTCTTTCAGTTTCAAGTAGGAATGTATAAAATAGTTACGGCTTTTCTAACTTTATATGTTATGTTTTTTGGCTTTAAACTATTACTTGCAGGTGAAGTGCCGCCAAAAAGTGAGTATATAAATTTTATATTGAAAATGATATTCGTAACTTATTTTTCAATAGGAATTAATATAACCCCTGGTAATGGTTCTCCGTATGACCGGTTAGACGGCATGATTCAGTGGGCGTTTCCTTTCTTACTTGACGGTATAAACGGTTTAGCAAGTTGGGTTATGAATGCTGCTCCGTCCGGTTTATGTAAATTTAAC------AATCTTTCTTATGACGGTACCGTTTCTTATATTGCATTATGGGATGCATTAGATTGTAGGGTAGCTCATTATTTAGGGCTTGATATATTATCTACGTTACTTGTCGAAAATGCTTATCGCAGTCATGATTTTTTAAATTTTGATTTCTTTAGTTTTAGTGCTCCACCATATATTTATTTGCTAATTCCGGCGATAATCTCCGGTAATATGATGTTGGTGTCACTCGCTCTTTCTTATCCGTTACTTGTGATTTCGGTTGCTGCCTTTATGGTTAATGCAACGATTATGTGTATGATATCTATAGTAATACTCGGTATTTTGGCTCCTCTTTTTGTACCTATGTTTTTATTCGCATATACAAGAAATTATTTTGAGAGCTGGGTTAAACTAATGATCTCGTTCTTGCTACAACCTATGGTGGTAGTTACTTTTATGATCACGATGTTTTCGGTATATGATTATGGTTTCTACGGTAAATGTCAATATAAGAGCAAGTTAATTCACAATAGTATAGAAGACAAAATTCAAGGTGGCATTACTTCTAAGAGGGATGTTTTAATATTTTACATTAATAATGATTGGGATGATACGTCACAGTATCCTGATAAAGATGCCGTAGAAAGCTGTCAAAATAGTTTAGGTTATATGTTAAATAACCCTATTACCACGGTATTTAACTTTACAAAAGATAGTGTAAGTGAAATTGTCGATAGTAAACCG---------------------------------------------------------GGTAATACCCCTACCGATAAATTTCTTGCTAAATTCCAGTTTTTATCAGGAGTAGTTTTAGGGCCCGGAATGTTTTTCATGTCTCCAAAAGTGCTTTTTGAGAAAATTAAAAATATTTTGCTTGCGTTAGTTATGGCATGTTTTACATTGTATTTGATGTATAATTTTAGTAGTCAGCTAGCTGAATTTGCTGCAGATATGACGGAAGGAGTAGCTCTTAATAATGTTGCTATAAAACCGCAAGCAATATTTAAGGCAGCTATGGCAGTACTTGCTACT---GCGGGTGCTGCAACTAAGGGGGGCGATCAGATAGCAAGTAGA---------GGAGGAATTGGTGATTTAAAAGCTGGTCAA------------------------------GGTGGAGGAGCAAGTGATTTA---------GAGGTAGGGAAAGGCGGACTACCAAATGATAATATTGCTGCAAGCGGAGGT---------------------ACGTCGGCACCTGCGGTAACAACGCCGACAGCTTCGTCTTCTGTAGCAACTTCTAGCCCAAAAACTGTAAGTAGTGAAGCA---TCAGATGTTGTTACT---CCTCCTGCT------------------------------------------------------------------------------------------------------------------------------------------CCTACAGAAGCTGTTGCACCACCGTCTGCTAGTATTAGAACTTCTATTTCTACACCTGCACCACGT---------------------GTTGGAAAAATCATAAGAGATAATAATCAAGAAAGTAAAAAAGAGATTGATAATACTCCGCCTTCACAGGAA---------------------------AAAGTTGATAATGCAGCTCCACAAGAAAAAGTTGACAGCACAAGTAAAGGTACAGGAGTA------------------------------------------------------------------------------------------------------------------------------------------------------------------------------------------------------------------------------------------------------------------------------------------------------------------------------------------------------------------------------------------------------------------------ATTGATTATAGTTTTAACTTAAAGGAA---CATGATAATCCGACAGGC------------GTAAAACAGATACGGGAAAATGCAGAGATTCGAGATAAACGTGTAAAAGTAGAAAAAGCATGGAATGAACTAGTAGCAACCGGAGGAGGAAGAGTAAGAGAACAAGAAGGAGGAGAAATATCAGAACGACGTGCAAATGCTGAAAAGGCATGGGATGAGTTAGTAAAAAGCGGCGTAGTAACAGAAAAAAAAGATAATAGTTCTAATGAAAACTCT
Ty	ATGGCATTATTCCCTCGTGGTATACTGATAGCATTAGTACTGAGCTTTGTCCTAAATTTAGGTCTAGTGACTAAAATTCATGCTAAAGATACTCTTGATAGCATTATAGATATTTTGAGTGGCTTAACTTGCGAAACACAAGGTGTAGGTGATTTAATGCGTACTGAATTTTCACATACATGTATTGTCGCTCCGTTTTTTACTTTTGCGGTAATGAATCTTGTATCTCCCGTTTTATACATGAATACATTTTTAAAGCTTAAAATAAATGACAGTGATTTATTTAACGATAGT---------AATTTTGGGAATTTTCCCGGAGGTCAATGTACTCGTGAAAACAGAATTGATCCTAAAAATCCAGAATTACATTTTGCTCTATGTAGTAATGCTAAATTAATTGTATCGCGTGCAAAATCAGTTACAGAATCGGCACTTGCTATTGCTAAAGCCGTCTTAACATGGAGTGATCCTTGGGATGATATAAAGCAAGCGTGGGAAAATAAAAAAAAGGAATATCATATTCCATATAGAGGTAAGCCTGGTGATGACGGTTTTGCATTTGATGTAGGCTTCCCTGTAATATATTGGAAAGTTATTCAAGATAGAGATAGAATATGTGTCTCAACAAAAGGGTTTACAGGAGATGTGCCAGTCGGCTGTAAATATATGAAAGAGCCGTTTCCAAAATCCATATATAATAGTTTTATTGATGTAGAAGATAAGAATTTTATTAAAGATTCAACAAATGACACACCTAGCGATCCTTTAGCTTTAGTTTCCTGTAGTGCTGCAGGAGATGGGTGTTATCAAAAAGCTTATAATGCTTCAAAAACTGCAATAGTCATGACTTCTCCTCTTATAGAATGTATAAGGCAAATGATTGCTAGATTACTAATTAGTAAAGATGTTTGTAGTTTTGATAATGTAGATCAAGTTGTGAATTTGGCATCAAGACAAGATAGTGCATTATTTCAGTTCCAAGTAGGCATGCATAAAATAGTTACGGCTTTTTTAACTTTATATGTTATGTTTTTTGGTTTTAAGTTATTACTTGCAGGTAAAGTGCCGCCAAAAAGTGAGTATATAAATTTTATATTGAAAATAATATTTGTAACTTATTTTTCAATAGGAATTAATATAAATCCTTCTAATGGTTCTCAGTATGATCGGTTAGATGGAATGATTCAGTGGGTGTTTCCTTTCTTACTTAACGGTATAAGCGGTTTAGCAAATTGGGTTATGAATGCTGCTCCGTCTGGTTTATGTAAATTTAAT------AATATTTCTTATGATAAAAGTGTTTCATATATTGCATTATGGGATGCATTAGATTGTAGAGTTGCTCATTATTTAGGACTTGATATATTATCTACTTTACTTGTAGAAAATTCGTATCGAAGCCATGATTTTTTAAATTTTGATTTCTTTAGTTTTAGTGCCCCACCATATATTTATTTAATAATTCCAGCAATAATCTCTGGTAATATGATGTTGGTATCACTTGCACTTTCTTACCCGTTACTGGTGATTTCTGTCGCTGCATTTATGGTTAATGCAACAATTATGTGTATGATATCTATAGTCATACTCGGTATTCTAGCTCCTCTTTTCGTGCCTATGTTCTTATTTGCGTATACACGAAATTATTTTGATAGCTGGGTTAAGCTGATGATTTCATTCTTGCTACAGCCTATGGTAGTAGTCACGTTTATGATTACGATGTTTGCAGTATATGATTATGGCTTTTATGGTAAATGTCAATATAAGAGCAAGTTAATTCATAATAGCATAGAAGATAAAATGCAAGGTGGTATAAAATCTAAGAGAGATGTTTTAATATTTTATATTAATAATGATTGGGATGACACATCACAATATCCTGATAAAGATTCAGTAGAGAGTTGTAAAAATAGTTTAGGGTATATGTTAAATAACCCTATTAATACAGCATTTAACTTTGCAAAAGATAATATCAGTGAAATAGTTAATAGTAAACCT---------------------------------------------------------GGTGAGACCACTACTGATGAATTTCTTTCTAAATTTCAGTTTTTATCAGGAGTTGTTTTGGGTCCTGGTATGTTTTTTATGTCGCCAAAAGTGCTTTTTGAGAAAATTAAAAATATTTTTCTTGCATTAATTACTGCATGTTTTACATTGTATTTAATGTATAATTTTAGTAGTCAACTAGCTGAATTTGCTGCAGATATGACAGAAGGAGTTGCGCTTAATAATGTTGCTATCAAGCCACAAGCAATATTTAAGGCAGCTATGGCAGCGCTTGCTAAT---GCTGGTACTGCAACTAAGGGTATAGATCAGATAGCAAGCCGTGGAGGAGGTGGAGGTGCACGTGATTTAATTGGAGCTAAAGGATTGGTAAGTGATAATATAGCTTCAAGTGGAGGTGCTGTCGGTGATAAT---------ATAGCTTCAAGTGGAGGTGCTGTCGGTGATAATATTGCTGTGAGTGGAGCT---------------------GCGTCAACACCTACAGTAACAACAACTACAGCTTCGTCTTCAATAGCAAATTCTATGACAAAAACTATAGGTGATGATGTAAGATCAGATATTGTCACT---CCTCATGCT------------------------------------------------------------------------------------------------------------------------------------------TCTACAACAGCTGTTCCACAGCAT---TCTAGCATTAATACTACTATTCCTACATCTGTATCACCT---AATATTAAATCTACAAGTCTTAAGGAAATTATTAGA---GATAATCAAGAAAATGAAAAAGAGATCGATAATACTACGCGTGCACAAGAA------------------------------------------------------AAAATTAAAAGTTCAAGTAAAGTTTCAGGACTAATTGATTATAGTTTTAACTTAAAGGAACATGATAATCCAACAGGAATAAAACAGATAAGGGAAAATGCAGAGATTCGTGATAAACGTGTAGAAGTAGAGAAAGCATGGAACGAATTAGTGGCAAGTGGTGGAGGCAGAATAAGAGATCAACAAAGTGAAGAAACATCGGAGCAACGTACTAATGCAGAAAAGAAATGGAATGAATTTGTTGATAGCGGTGTAGTAACTGAAATAAGAGAAATTGATAATAGTGTCAATAAT---------AAATTAGCTGATAAACTTGATAAATCAGAAAAATCAAAGATAGAAGAAAATAAAAATATAGAAAATAACATTAAAGTCTATAATACTAATACGTTGCCACAAGAAAAAGTCAATAATACAGATAAAAGTTCAGGACTAATTGATTATAGTTTTAACTTAAAAGAA---CATGATAATCCAACAGGA------------GTAAAACAGATAAGGGAAAATGCAGAAATTCGTGATAAACGTGTAAAAGTAGAAAAAGCATGGAATGAACTAGTCGCAAGTGGAGGTGGAAGAGTAAAAGAACAAGCAGGAGGAAAAATAACAGAACGACGTGCAAATGCAGAAAAGGTATGGGATGATTTAGTTAAAAGTGGTGTAGTAAAAGAAAAAAAAGATAATAGTTCTAATGAAAACTCT
Bo	ATGAAATTATTTCCTCGTACTTTACTTAAAATTCTAGTGGTCAGTTTTATCCTCAATTTTGGGGTTACAAGCAAGTCATATGCCGATGATACCCTCGATACTATTGTTAATACACTACAGAATTTAACTTGTGAAACACAAGGAGTCGGTGACTTATTACGTACCGAATTTTCTCAAACCTGTATTGTCGCTCCATTTTTTACTTTTGCTATAATGAATCTTGTATCTCCTGTTTTATACATGAATACATTCTTAAAGCTTAGAATAAATGACAATGAATTATTTGGTACACAA---------------------TTTCCGGGAGGGCAATGTATGCGTGAAAACAGAGCTGACCCAAATGATCTTAAATTAACTTTTGGTTTATGTAGTAATTTAAAACTGGCAGGGGTAAGAGCAAAAGCAGTTGTAGATTCAGCACTTGCTATTGCTAAGGCTGTATTAACCGGCAATGATCCATGGGATGATATAAAGGAAGCTTGGAAAAACAATAAAGCAGATTATTATAATATATATACCCAAAAACCAGAAGATAGCGGTACAATGTGGGATTTAGGGGTACCA---ATTTTTTGGAAAGTTGTTCAAGATAATGATCGTATATGTGTTGGGACATATGGTTTTACGGGTGTAGTACCAGTAGGATGTAAATATATAAAAGAGCCATTTCCAAAATCTATGTATAATAGCTTTATGGATGTAAACGATACAAATTTTATTGACGATCCT---AATAATAAAGCTGTTGATCCTTTAGCATTGGTTTCTTGTAGTGCAGCAGGTGGAGGTTGCTATCAAAAAGCTTATAACGCTTCAAGAACTGCAGTAGTTATGACTTCTCCGCTTATAGAATGCATAAGACAAATGATCGCAAGATTATTGATTAGTGAAGATGTATGTAGCTTTGATGATGTAAACGCAGTAGTTAATTCAGCTTCAAGGCAGACTAGTGCTTTATTCCAGTTTCAAGTAGGAATGTATAGAATAGTTACGGCTTTCTTAACTTTATATGTTATGCTTTTTGGTGCTAAAATACTTCTTGCAGGTCAAGTTCCCCCAAAAAATGAGTATATAAACTTTATATTAAAAATAATATTTGTAACTTATTTTTCAATAGGATTAAACATAACACCAGGTAGTACTTCCCCTTATGATCGTATGGATGGGATGATTCAATGGGCATTTCCTTTCTTGCTTAATGGTATAAACGGATTAGCAAGTTGGGTTATGAATGCTGCCCCATCTGGGTTATGTAAATTTAATGGTCCGGATATTTCATATGACAATAGTGTTGCATATATTGCATTATGGGATGCTTTAGATTGTCGGGTAGCCCATTATTTGGGGCTAGATATGTTATCTACACTATTAGTTGAGAATACTTATAAAAGCCATAATTTTGCAAATTTCGACTTTTTTAGCTTTAGTGCTCCTCCATATATTTACTTACTAATACCCGCTATAATATCTGGCAATATGATGCTAGTATCTCTAGCTCTTGCCTATCCGTTGCTTGTGATCTCAGTGGCTGCCTTTATGGTTAATGCCACCGTTATGTGCATGGTATCTATAGTAATACTTGGTATTTTAGCCCCTCTTTTCGTGCCAATGTTTTTATTTGACTATACACGAGGCTATTTTGATAGCTGGGTTAAGCTAATGATTTCGTTTTTACTTCAGCCTATGGTAGTAGTTACTTTTATGATTACTATGTTTTCGGTTTATGATTTTGGTTTTTACGGAAAATGCCAATATCAAAGTAAATTGATTCATAATAGTATAGAGGGTGCCTTACAGGGACAA---ACTTTTAAAAGGGATGTTTTAGTATTTTTTGTTGATAATGATTGG---------ACAAAATATAGTAAAGAAGATGCA---GAAAGTTGTCAAAATAGCTTAGGCTATATGTTAAATAATCCGATTTCAACAGCTTTTAACTTTGCCAAAGACAGTGTAGAACAAATAGTTGGCAGTAAGCCAAACCAGACTTGCGATCCAAAGGCAGCCGATGCAGATACTAAATGTAATCCAAAACCTGGAGATAGTAGTACAAGTAGTTTCCTCTCTAAATTCCAGTTTTTATCAGGAGTAATTTTAGGTCCGGGAATGTTCTTTGTTTCTCCTAAATTACTTTTTGAGAAGATTAAAGATATTTTACTTGCTCTAGTTACAGCCTGTTTTACCTTATATTTAATGTATAATTTTAGCAGCCAGCTAGCTAATTTTGCAGCAGATATGACGGAAGGGGTAGCTCTTAGCAGCGTTGCCATAAAACCGCAAGCGGTATTTAAAGCCGCAATGGCTGCACTTGCCGCT---GCAGGTAATGCAACCAAAGGTCTTGACCAATTCGCTACCAAA------GGTGGAGGTGGTGGTGATTTACTCAGCACTAAA------------------------------GGTGGAAGAGCCGGTGATTTAGTAAAAGGTAGCGGCGGTGGCGGTGGTAGTGAAGGAGGTGATTCTTTCACATCAGGTGGTCTTAGAGAAACGTCTAGTACGGCTGCAACTCCATCTTCTGCACTAAGTTCTGTTGGTAAAAGTGTAGGCGGCACAGCAACACCAAGTAGTGCTTCTGAAGAAATGCTTGATACTAGCTTTAGTAATAGAAAA------------------------------------------------------------------------------------------------------------------------------------------CCTATAGAAGCACCTGTGTCTCAACCAACGACAGTTTCAACGCAAATTGATACTGCTATTAAAACT---GAGCCACCGAAAGTAAGTGCAGCAGAAGTTGTAAGAAATACTGCAGAAGATAAGCTTGAAGATTTATCAAGTAAGCTTAATGTTACAAAA---------------------------GAAATTAAAGAAGCTGTACCTGAATCTCAGAAAGAAGAACCAAAAGAGCCAAGA---------------------------------------------------------------------------------------------------------------------------------------------------------------------------GTAAAACATACTACTGAGGTGGAACCGGAACTTAATTTAGACGAAAACCTTGGAGTTACACGTACTATCAGAGGGCTTGAT------------------------------------------------------------------------------------------------------------------------------------------------------------------AAGGACAGAAAATTTACCGAACAAGAAAGTCACGAATTAAAGATAGGTGAGGCAGGATACGTAAAGCAAGAGATGAGAAATGCTCAAATTCGTGATAGAAGAGCAGCATTTGAAAAAGAAACGGAGGAATTATATCGTAGTGGGGGTGGTAGAGCAAAAGATAAAGCG------------ACCGAGCGAAAT---------------------GATGGAACGATTGAAAATAGA------AGCAAGAAAATAGATAGTGGTTCCGATGAAAATCCA
Af	ATGAAATTATTTCCTCGTAGTATACTTATAACATTAGTATTAAGCTTTGCCCTAAATTTAGGGATAGTTACTAAAACTCATGCTAAAGATACTCTTGATAGCATTGTAGATATTTTGAGTGGCTTAACTTGCGAAACCCAAGGCGTAGGCGATTTGCTGCGTACTGAATTTTCTCATACATGTATTGTTGCTCCGTTCTTTACTTTTGCGGTAATGAATCTTGTCTCTCCCGTTTTATACATGAATACGTTTTTAAAGCTTAAAATAAACGACAGTGATTTATTTAACGATAGT---------AACTTTGGGAATTTTCCCGGAGGTCAATGTACTCGTGAAAACAGAATTGATCCTAAAAATCCAGAATTACGCTTTGCTTTATGTAATAATGCTAAATTAATTGTATCTCGGGCAAAATCTGTTGCAGAATCGGCACTTGCTATTGCTAAAGCCGTCTTAACAGGGAGCGACCCTTGGGATGATATAAAGACAGCGTGGGCAAATAAAAAAAAGGAATATCATGTTCCATATAGTGGTAAGCCCGGTGATGACGGTTTTGCATTTGATTTAGGTTTTCCTGTAATATATTGGAAAGTTATTCAAGATAAAGATAGAATATGCGTATCGACAAAAGGATTTACAGGAGACGTTCCCGTTGGCTGTAAATATATGAAAGAGCCGTTTCCAAAATCCATGTATAATAGCTTTATGGATGTAGCAGATAAGGATTTTATTGAGGATCCA---AATAAAACTCCTACCGATCCTTTAGCTTTAGTTTCCTGTAGTGCAGCGGGTGATGGATGTTATCAAAAAGCTTATAATGCTTCAAAAACTGCAGTAGTCATGACTTCTCCTCTTATAGAATGTATGAGGCAAATGATTGCTAGATTACTAATTAGTAAAGATGTTTGTAGTTTGGATAATGTAAGCCAAGTGGTTAATTTGGTTTCAAGGCAAGATAGTGTATTCTTTCAGTTTCAAGTAGGAATGTATAAAATAGTTACGGCTTTTCTAACTTTATATGTTATGTTTTTTGGCTTTAAACTATTACTTGCAGGTGAAGTGCCGCCAAAAAGTGAGTATATAAATTTTATATTGAAAATGATATTCGTAACTTATTTTTCAATAGGAATTAATATAACCCCTGGTAATGGTTCTCCGTATGACCGGTTAGACGGCATGATTCAGTGGGCGTTTCCTTTCTTACTTGACGGTATAAACGGTTTAGCAAGTTGGGTTATGAATGCTGCTCCGTCCGGTTTATGTAAATTTAAC------AATCTTTCTTATGACGGTACCGTTTCTTATATTGCATTATGGGATGCATTAGATTGTAGGGTAGCTCATTATTTAGGGCTTGATATATTATCTACGTTACTTGTCGAAAATGCTTATCGCAGTCATGATTTTTTAAATTTTGATTTCTTTAGTTTTAGTGCTCCACCATATATTTATTTGCTAATTCCGGCGATAATCTCCGGTAATATGATGTTGGTGTCACTCGCTCTTTCTTATCCGTTACTTGTGATTTCGGTTGCTGCCTTTATGGTTAATGCAACGATTATGTGTATGATATCTATAGTAATACTCGGTATTTTGGCTCCTCTTTTTGTACCTATGTTTTTATTCGCATATACAAGAAATTATTTTGAGAGCTGGGTTAAACTAATGATCTCGTTCTTGCTACAACCTATGGTGGTAGTTACTTTTATGATCACGATGTTTTCGGTATATGATTATGGTTTCTACGGTAAATGTCAATATAAGAGCAAGTTAATTCACAATAGTATAGAAGACAAAATTCAAGGTGGCATTACTTCTAAGAGGGATGTTTTAATATTTTACATTAATAATGATTGGGATGATACGTCACAGTATCCTGATAAAGATGCTGTAGAAAGTTGTCAAAATAGTTTAGGTTATATGTTAAATAACCCTATTACCACAGTATTTAACTTTACAAAAGATAGTGTAAGTGAAATTGTCGATAGTAAACCG---------------------------------------------------------GGTAGTACCCCTACCGATAAATTTCTTGCTAAATTCCAGTTTTTATCGGGAGTAGTTTTAGGGCCCGGAATGTTTTTCATGTCTCCAAAAGTGCTTTTTGAGAAAATTAAAAATATTTTGCTTGCGTTAGTTATGGCATGTTTTACATTGTATTTGATGTATAATTTTAGTAGTCAGCTAGCTGAATTTGCTGCAGATATGACGGAAGGAGTAGCTCTTAATAATGTTGCTATAAAACCGCAAGCAATATTTAAGGCAGCTATGGCAGTACTTGCTACT---GCGGGTGCTGCAACTAAGGGGGGCGATCAGATAGCAAGTAGA---------GGAGGAGTTGGTGATTTAAAAGCTGGTCAA------------------------------GGTGGAGGAGCAAGTGATTTA---------GAGGTAGGGAAAGGCGGACTACCAAATGATAATATTGCTGCAAGCGGAGGT---------------------ACGTCGGCACCTGCGGTAACAACGCCGACAGCTTCGTCTTCTGTAGCAACTTCTAGCCCAAAAACTGTAAGTAGTGAAGCAAGATCAGATGTTGTTACT---CCTCCTGCTCCTACAGAAGCTGTTTCACCACCGTCTGCTAGTATTAGAACTTCTATTTCTACGCCGACAGCTTCGTCTTCTGTAGCAACTTCTAGCCCAAAAACTGTAAGTAGTGAAGCAAGATCAGATGTTGTTATTCCTCCTGCTCCTACAGAAGCTGTTTCACCACCGTCTGCTAGTATTAGAACTTCTATTTCTACACCTGCACCACGT---------------------GTTGGAAAAATCATAAGAGATAATAATCAAGAAAGTAAAAAAGAGATTGATAATACTCCGCCTTCACAGGAA---------------------------AAAGTTGATAATGCAGCTCCACAAGAAAAAGTTGACAGCACAAGTAAAGGTACAGGAGTA------------------------------------------------------------------------------------------------------------------------------------------------------------------------------------------------------------------------------------------------------------------------------------------------------------------------------------------------------------------------------------------------------------------------ATTGATTATAGTTTTAACTTAAAGGAA---CATGATAATCCGACAGGC------------GTAAAACAGATACGGGAAAATGCAGAGATTCGAGATAAACGTGTAAAAGTAGAAAAAGTATGGAATGAACTAGTAGCAAGTGGAGGAGGAAGAGTAAGAGAACAAGAAGGAGGAGAAATATCAGAACGACGTGCAAATGCTGAAAAGGCATGGGATGAGTTAGTAAAAAGCGGCGTAGTAACAGAAAAAAAAGATAATAGTTCTAATGAAAACTCT
Ma	ATGAAATTATTTCCTCGTAGTATACTTATAACATTAGTATTAAGCTTTGCCCTAAATTTAGGGCTAGTTACTAAAACGCATGCTAAAGATACTCTTGATAGCATTGTAGATATTTTGAGTGGCTTAACTTGCGAAACCCAAGGCGTAGGCGATTTGCTGCGTACTGAATTTTCTCATACATGTATTGTTGCTCCGTTCTTTACTTTTGCGGTAATGAATCTTGTCTCTCCCATTTTATACATGAATACGTTTTTAAAGCTTAAAATAAACGATAGTGATTTATTTAACGATAGT---------AATTTTGGGAATTTCCCCGGAGGTCAATGTACTCGTGAAAACAGAATTGATCCTAAAAATCCAGAATTACGCTTTGCTTTATGTAATAATGCTAAATTAATTGTATCTCGGGCAAAATCTGTTGCAGAATCGGCACTTGCTATTGCTAAAGCGGTCTTAACAGGGAGCGACCCTTGGGATGATATAAAGAAAGTGTGGGTAAATAAAAAAAAGGAATATCATGTTCCATATAGTGGTAAGCCCGGTGATGACGGTTTTGCATTTGATGTAGGCTTTCCTGTAATATATTGGAAAGTTATTCAAGATAAAGATAGAATATGCGTATCGACAAAAGGATTTACAGGAGACGTTCCCGTCGGCTGTAAATATATGAAAGAGCCGTTTCCAAAATCCATGTATAATAGCTTTATGGATGTAGCAGATAAGGATTTTATTGAGGATCCA---AATGACACTCCTACCGATCCTTTAGCTTTAGTTTCCTGTAGTGCAGCGGGTGATGGATGTTATCAAAAAGCTTATAATGCTTCAAAAACTGCAGTAGTCATGACTTCTCCTCTTATAGAATGTATGAGGCAAATGATTGCTAGATTAATAATTAGTAAAGATGTTTGTAGTTTTGATAATGTAAGCCAAGTGGTTAATTTAGCTTCAAGGCAAGATAGTGCATTCTTTCAGTTTCAAGTAGGAATGTATAAAATAGTTACGGCTTTTCTAACTTTATATGTTATGTTTTTTGGCTTTAAACTATTACTTGCAGGTGAAGTACCGCCAAAAAGTGAGTATATAAATTTTATATTGAAAATGATATTCGTAACTTATTTTTCAATAGGAATTAATATAACCCCTGGTAATGGTTCTCCGTATGACCGGTTAGACGGCATGATTCAGTGGGCGTTTCCTTTCTTACTTGACGGTATAAACGTTTTAGCAAGTTGGGTTATGAATGCTGCTCCGTCCGGTTTATGTAAATTTAAC------AATCTTTCTTATGACGGTACCGTTTCTTATATTGCATTATGGGATGCATTAGATTGTAGGGTAGCTCATTATTTAGGGCTTGATATATTATCTACGTTACTTGTCGAAAATGCTTATCGCAGTCATGATTTTTTAAATTTTGATTTCTTTAGTTTTAGTGCTCCACCATATATTTATTTGCTAATTCCGGCGATAATCTCCGGTAATATGATGTTGGTGTCACTCGCTCTTTCTTATCCGTTACTTGTGATTTCGGTTGCTGCCTTTATGGTTAATGCAACGATTATGTGTATGATATCTATAGTAATACTCGGTATTTTGGCTCCTCTTTTTGTACCTATGTTTTTATTCGCATATACAAGAAATTATTTTGATAGCTGGGTTAAACTAATGATCTCGTTCTTGCTACAACCTATGGTGGTAGTTACTTTTATGATCACGATGTTTTCGGTATATGATTATGGTTTCTACGGTAAATGTCAATATAAGAGCAAGTTAATTCACAATAGTATAGAAGACAAAATTCAAGGTGGCATTACTTCTAAGAGGGATGTTTTAATATTTTACATTAATAATGATTGGGATGATACATCACAATATCCTGATAAAGATGCCGTAGAAAGCTGTCAAAATAGTTTAGGTTATATGTTAAATAACCCTATTACCACGGCATTTAACTTTGCAAAAGATAGTGTAAGTGAAATTGTCGATAGTAAACCG---------------------------------------------------------GGTAATACCACTACCGATAAATTTCTTGCTAAATTCCAGTTTTTATCGGGAGTAGTTTTGGGTCCCGGAATGTTTTTCATGTCTCCAAAAGTGCTTTTTGAGAAAATTAAAAATATATTGCTTGCGTTAGTTACGGCATGTTTTACATTGTATTTAATGTATAATTTTAGTAGTCAGCTAGCTGAATTTGCTGCAGATATGACGGAAGGAGTAGCTCTTAATAATGTTGCTATAAAGCCGCAAGCAATATTTAAGGCAGCTATGGCAGTACTTGCTACT---GCGGGTGCTGCAACTAAGGGGGGCGATCAGATAGCAAATAGA---------GGAGGAGTTGGTGATTTAAAAGCTGGTCAA------------------------------GGTGGAGGAGCAAGTGATTTA---------GAGGTAGGGAAAGGCGGACTACCAAAGGATAATATTGCTGCAAGCGGAGGT---------------------ACGTCGGCACCTGCGGTAACAACGCCGATAGCTTCGTCTTCTGTAGCAACTTCTAGCCCAAAAACTGTAAGTAGTGAAGCAAGATCAGATGTTGTTACT---CCTCCTGCT------------------------------------------------------------------------------------------------------------------------------------------CCTACAGAAGCTGTTTCACCACCGCCTGCTAGTATTAGAACTTCTATTTCTACACCTGCACCACAAAGTAATATTGAAGCTGAAAGTGTTGGAAAAATCATAAGAGCTAATAATCAAGAAAGTAAAAAAGAGATTGATAATACTCCGCCTTCACAGGAA---------------------------AAAGTTGATAATGCAGCTCCACAAGAAAAAGTTGACAGCACAAGTAAAGGTACAGGAGTAATTGATTATAGTTTTAACTTACAGAAACATGATAATCCGACAGGAGTAAAGCAAATACGGGAAAATGCGGAGATTCGTGATAAACGTGCAGAAGTAGAGAAAGCGTGGAACGAATTAGTAGCAAGCGGGGGAGGAAGAATAAGAGACCAGCAAGGCGAAGAAACATCGGAGCGACGTGCGAATGCAGCAAAGAAATGGAATGAATTAGTCGATAGTGGTGTAGTAACTGAGATAAGAGAAAGGGATAATAGTGTCACTCATAAATTTGATAAATTAGCTGATGAACTTAATAAGTCAGAAAAAGCAAAGGTAGAAGAAAATAAAAATATAGAAGACGACAGAAAAGAAGATAATACTACTACGTCACCGCAAGAAAAAGTTGACAGTACAAGTAAGGGGTCAGGAATAATTGATTATAGTTTTAACTTAAAGGAA---CATGATAATCCGACAGGT------------GTAAAACAGATACGGGAAAATGCAGAGATTCGAGATAAACGTGTAAAAGTAGAAAAAGCATGGAATGAACTAGTAGCAAGCGGAGGAGGAAGAGTAAGAGAACAAGAAGGAGGAGAAATATCAGAACGACGTGCAAATGCTGAAAAGGCATGGGATGAGTTAGTAAAAAGCGGTGTAGTCACAGAAAAAAAAGATAATAGTTCTAATGAAAACTCT
Rw	ATGAAATTATTTCCTCGTAGTATACTTATAACATTAGTATTAAGCTTTGCCCTAAATTTAGGGATAGTTACTAAAACTCATGCTAAAGATACTCTTGATAGCATTGTAGATATTTTGAGTGGCTTAACTTGCGAAACCCAAGGCGTAGGCGATTTGCTGCGTACTGAATTTTCTCATACATGTATTGTTGCTCCGTTCTTTACTTTTGCGGTAATGAATCTTGTCTCTCCCGTTTTATACATGAATACGTTTTTAAAGCTTAAAATAAACGACAGTGATTTATTTAACGATAGT---------AACTTTGGGAATTTTCCCGGAGGTCAATGTACTCGTGAAAACAGAATTGATCCTAAAAATCCAGAATTACGCTTTGCTTTATGTAATAATGCTAAATTAATTGTATCTCGGGCAAAATCTGTTGCAGAATCGGCACTTGCTATTGCTAAAGCCGTCTTAACAGGGAGTGACCCTTGGGATGATATAAAGACAGCGTGGGCAAATAAAAAAAAGGAATATCATGTTCCATATAGTGGTAAGCCCGGTGATGACGGTTTTGCATTTGATTTAGGCTTTCCTGTAATATATTGGAAAGTTATTCAAGATAAAGATAGAATATGCGTATCGACAAAAGGATTTACAGGAGATGTTCCCGTTGGCTGTAAATATATGAAAGAGCCGTTTCCAAAATCCATGTATAATAGCTTTATGGATGTAGCAGATAAGGATTTTATTGAGGATCCA---AATAAAACTCCTACCGATCCTTTAGCTTTAGTTTCCTGTAGTGCAGCGGGTGATGGATGTTATCAAAAAGCTTATAATGCTTCAAAAACTGCAGTAGTAATGACTTCTCCTCTTATAGAATGTATGAGGCAAATGATTGCTAGATTACTAATTAGTAAAGATGTTTGTAGTTTTGATAATGTAAGCCAAGTGGTTAATTTGGTTTCAAGGCAAGATAGTGCATTCTTTCAGTTTCAAGTAGGAATGTATAAAATAGTTACGGCTTTTCTCACTTTATATGTTATGTTTTTTGGCTTTAAACTATTACTTGCAGGTGAAGTGCCGCCAAAAAGTGAGTATATAAATTTTATATTGAAAATGATATTCGTAACTTATTTTTCAATAGGAATTAATATAACCCCTGGTAATGGTTCTCCGTATGACCGGTTAGACGGCATGATTCAGTGGGCGTTTCCTTTCTTACTTGACGGTATAAACGGTTTAGCAAGTTGGGTTATGAATGCTGCTCCGTCCGGTTTATGTAAATTTAAC------AATCTTTCTTATGACGGTACCGTTTCTTATATTGCATTATGGGATGCATTAGATTGTAGGGTAGCTCATTATTTAGGGCTTGATATATTATCTACGTTACTTGTCGAAAATGCTTATCGCAGTCATGATTTTTTAAATTTTGATTTCTTTAGTTTTAGTGCTCCACCATATATTTATTTGCTAATTCCGGCGATAATCTCCGGTAATATGATGTTGGTGTCACTCGCTCTTGCTTATCCATTACTTGTGATTTCGGTTGCTGCCTTTATGGTTAATGCAACGATTATGTGTATGATATCTATAGTAATACTCGGTATTTTGGCTCCTCTTTTTGTACCTATGTTTTTATTCGCATATACAAGAAATTATTTTGAGAGCTGGGTTAAACTAATGATCTCGTTCTTGCTACAACCTATGGTGGTAGTTACTTTTATGATCACGATGTTTTCGGTATATGATTATGGTTTCTATGGTAAATGTCAATATAAGAGCAAGTTAATTCACAATAGTATAGAAGACAAAATTCAAGGTGGCATTACTTCTAAGAGGGATGTTTTAATATTTTACATTAATAATGATTGGGATGATACGTCACAGTATCCTGATAAAGATGCCGTAGAAAGCTGTCAAAATAGTTTAGGTTATATGTTAAATAACCCTATTACCACGGTATTTAACTTTACAAAAGATAGTGTAAGTGAAATTGTCGATAGTAAACCG---------------------------------------------------------GGTAATACCCCTACCGATAAATTTCTTGCTAAATTCCAGTTTTTATCAGGAGTAGTTTTAGGGCCCGGAATGTTTTTCATGTCTCCAAAAGTGCTTTTTGAGAAAATTAAAAATATTTTGCTTGCGTTAGTTATGGCATGTTTTACATTGTATTTGATGTATAATTTTAGTAGTCAGCTAGCTGAATTTGCTGCAGATATGACGGAAGGAGTAGCTCTTAATAATGTTGCTATAAAACCGCAAGCAATATTTAAGGCAGCTATGGCAGTACTTGCTACT---GCGGGTGCTGCAACTCAGGGGGGCGATCAGATAGCAAGTAGA---------GGAGGAGTTGGTGATTTAAAAGCTGGTCAA------------------------------GGTGGAGGAGTAAGTGATTTA---------GAGGTAGGGAAAGGCGGACTACCAAATGATAATATTGCTACAAGCGGAGGT------------------------------------ATGTCGACGCCGACAGCTTCGTCTTCTGTAGCAACTTCTAGCCCAAAAACTGTAAGTAGTGAAGCAAGATCAGATGTTGTGACT---CCTCCTGCT------------------------------------------------------------------------------------------------------------------------------------------CCTACAGAAGCTGTTTCACCACCGCCTGCTAGTATTAGAACTTCTATTTCTACACCTGCACCACGT---------------------GTTGGAAAAATCATAAGAGATAATAATCAAGAAAGTAAAAAAGAGATTGATAATACTCTGCCTTCACAAGAA---------------------------AAAGTTGAT------GCTCCACAAGAAAAAGTTAACAGCACAAGTAAAGGTACAGGAGTA------------------------------------------------------------------------------------------------------------------------------------------------------------------------------------------------------------------------------------------------------------------------------------------------------------------------------------------------------------------------------------------------------------------------ATTGATTATAGTTTTAACTTAAAGGAA---CATGATAATCCGACAGGC------------GTAAAACAGATACAGGAAAATGCAGAGATTCGAGATAAACGTGTAAAAGTAGAAAAAGCATGGAATGAACTAGTAGCAAGCGGAGGAGGAAGAGTAAGAGAACAAGAAGGAGGAGAAATATCAGAACGACGTGCAAATGCTGAAAAGGCATGGGATGAGTTAGTAAAAAGCGGCGTAGTAACAGAAAAAAAAGATAATAGTTCTAATGAAAACTCT


[VirB6b; 8869-10911]

Pr	ATGAAAACTCTTAAAGTTTTAAAGATATTTATTATAGTTTATATATCGTCTGTAAGCTTAGAAAGCTTTGCTGGATTTGGAGAATCATGTTCTAATCTACCAATTACTTCAGATGGGTATTTAGAAACATACACGGCATATGGATATATAATTCGTAGTATTGATATGAAAGATCCAAGAGGAAATTGTAACCCATCTACATCTAGTATAACGTTTTGTTTTAAAAATGTAGAAGGTAGCGCTAGTCCTTGTACCATATATACTTTAAATGAAGGTGACACTAGGAAGATTAGTGATTTAAGTACTGATAATAATCCTGATCTTGGCGCAAATACTGTATTAAAGAATATCGTTTTAACAGTTAAAAAATTTGGTAATGATCTATGTTTAGCTATGCCCACATCAAGGGGACCTATGCCGGTAGCATGTAAATCTTTGAGTGTTACTCCTACTGCAACTAAGCCTAAGGATGAGAATTGTAATATAGGCAAAAGTTGTTATACAGGAGCAAATTATAGTCAATCATTAATTAATTTTTCTGGTCTTGCAGTGCAGTGTTTAAGTGAAACTCTTAATAAAATATTTTTTACAGGAAGTAGTTGTAGTGCTCAAGATCAAAATTCTAGAATAACTCATCTTGCATCTTTTGCTACATTTCAAGGTTATTTAAAGAGAATTATAGGTGCGGCATTAATTCTTTATACTATGTTTTTTGCCTTTAATATGGCTCTTAATAAGGAATATGCAACTACTGAAAAAATAACTCTTTTTATAATAAAATTCTTATTTGTTGTATATTTTTCTATAGGTTTGGGACCTTTAGATTTTAGTGGTGGTCAGCCGGTAAAAGAAAACGGTATGTTAAAATATGGATTGCCTCTTTTGACTGGAGCAGCACCTGACTTTGCAGGTATGATATTTAATGCGGCAGGTTCTAGAGGATTATGTCAGTTTGATAATACAAAGTATAAGGATGGTTATAAATTTTATGGTTTATGGGATGCGATTGATTGTCGTATAGGTTATTATCTTGGTTTAGATTTACTGTATAATATCGATAAGAATGGAATTTTAGGGCGTCCAGTCAGTAATGGTACAAGCGGTAATAATAAA---------CCTATACCTAATTTT---GATCCTGATGGTAAAAAAGATAGGCCACACGATTTAAGTAAAGCAGGAGCACTTAGATTTTTTACTGTTATGTTTGGATTCTTTATGTCTGGCCACGTTATTATACTTGTGGCAGGTATGGTATTTTCTGTAATATTTTTATCTATACTGTTGTATTTTATTACGCATTATTTAGTTTGTATGGTTACTATTTATGTTATGACATATATTTCACCTATATTCATTCCTATGGTTTTATTCACTCGTACAAAAGCTTATTTTGATGGGTGGTTAAAAGTATGTATCTCATGCGCATTGCAACCTGCGGTAGTAGCAGGTTTTATAGCCTTATTAATAACTATGTATGATTCTGCAATATTTAAAAATTGTGAATTCTTAAGATATGATTATGAAAAAGGTGATATTAGATTTAGTACTTTTGAGTTAAGGCTCCCTAGCATTGATGCAGATAAATGTCAGGAAAGCTTTGGGTATAAAATGTTAAAATATTATGCCGGTGAAGGTTGGGAAGAACATTTATTGATACTTTTCCCAATAAAATCAATTGTTCGAGATGTTGTATCTATTTTAGCAGAACTTTTGTGTGTATTAATATTTTCGGTTATTTTTTATTACTTCTCTAAATCTATAGGACGCTTTGCTGCTGATTTAACTAATGGTCCTAATATGGATGCAGTAACGGCAAGTCCAACTAAAATTGTTGATTTAGTAAAAAAAGGAGCAGCTTTCCTGAAGGATGCT---TCAGTGCATGAACACGGTAAGTCGTCTTTG---GGAGATAAGCCAGATATTGGTAATAAGCGTAAAGATGGAGCGCAGCAAGGTGAAGATGCTGTAAATAGTTCCGGC------GGAGAGGTAGCTGATTTAGCAAGCGGTTCTGGTGGAGGCAAA---
Ak	ATGAAAACTCTTAAAACCTTAAAGATATTTATTATAGTTTATATAGTGTCTGTAAACTTAACAAGCTTTGCAGGCTTTGGAGAATCATGTTCTAGTTTACCAACTACTTCAGATGGGTATTTAGAAACGGACACGGCATATGGCTATATAATTCGTAGTATTGATATGAAAGATCCGAGAGGTAATTGTAATTCAGTTGCATCTAGTATAACGTTTTGTTTTAAAAATGTAGAAGGTAGTAGTAGTCCTTGCACCATATATAATTTAAATGAAGGTGACTCTAAGAAGATTAGTGAGTTAAGTACTGATAATAATCCTGATCTTGGAGCAAATCCTATATTAAAGAATATCGTTTTAACGGTTAAAAAATGGGATAATGATCTATGTTTAGTTATGCCTACGTCAAGAGGGCCGAGGCCGGTAGCATGTAAATCTTTAAGTGCTACTCCGCAGCCTGCTCCGCATAATGATGAAAATTGTAATATAGGAAAAAGTTGCTATACGGGAGCAAATTATAGTCAATCGTTAATTAATTTTTCCGGTCTTGCAGTTCAGTGTGTGAGTGAAACGCTTAATAAAATATTTTTTGCCGGAAATGGTTGTAGCTCTCAAGATCACAATTCTAGAATAACTCATCTTGCTGCTTTTTCTACATTTCAAGGTTATTTAAAGAGAATTATAGGTGCGGCATTAATTCTTTATACTATGTTTTTTGCCTTTAATATGGTTCTAAATAAAGCATATGCAAGTACTGAAAAAATAACTCTTTTTGTAATAAAGTTCTTATTTGTTACGTATTTTTCTGTTGGTCTTGGACCTTTAGATTTTAGCGGTGGTCAGCCGACAAAAGAAAACGGTATGTTAAAATATGGATTACCTCTTTTGACGGGAGCAGCACCGGACTTTGCACAGATGATCTTTAATGCAGTAGGTTCTAGAGGATTATGTCAATTTGATCATTCAAAGTATAAGGATGGTTATAAATTTTACGGTTTATGGGACGCGATTGATTGCCGTATAGGTTATTATCTTGGCTTGGATTTACTTTATAATATAGATAAGAATGGAGTTTTAGGGAATTCAGTCGGTAATGGTCCCGGCGGTAATAATACA---------CCTATACCTAATTTT---GATACTGACGGCAAAAAAGATAGACCGAAAGATTTAAGTAAAGCAGGAGCACTTAGATTTTTTACCGTTATGTTTGGATTCTTGATGGCCGGAAACGTTATTATACTTGCAGCAGGTTTAGTATTTTCTGTAATATTTTTATCTATACTTTTATATTTTATTACGCATTATTTAGTTTGCATGATTACTATTTATGTTATGACATATATTTCTCCTGTATTCATTGCTATGGCTCTATTTACTCGTACAAAATCTTATTTTGATGGGTGGTTCAAAGTATGTATTTCATGTGCATTGCAGCCGGCAGTAGTAGCAGGTTTTATAGCTTTATTAATAACTATGTATGATTCCGCAATATTTAAAAATTGTGAATTCCTTAGATATGATTATGAAAAAGGGGATATTAGATTTAGCACTTTTGAGTTAAGGCTCCCTAATAGCGAAGCAGATAAATGTCAGGAAAGTTTTGGATATAAAATGTTACAATATTATGCAGGTGAAGGTTGGGAAGAGCATTTATTGATACTTTTCCCAATAAAATCAATTGTTAGAGATGTTGTATCTATTTTAGCGGAACTTTTGTGCGTATTAGTATTTTCGGTTATTTTTTATTATTTCTCTAAATCTATAGGGCGATTTGCTGCTGATTTAACTAATGGTCCTAATATGGATGCAGTAACGGCAAGTCCCACTAAAATCGTTGATTTAGTAAAGAAAGGAGCAGCTTTCCTTAAGGATGCG---GACATAGCTTCACAAGGTAAGCCGTCGGTA---GGAGATAAGCCGGATGTTGGAGGTAAGCGTAAAGATGGAAAACAGCAAGGCTGGGATTCAGAAAGCGGTGCAGGT------GGAGGATTAGCTGATTTAGCAAGTGGTGCGGGTGGAGGTAAA---
Br	ATGAAAATCCATAATATTATAAAAATTATTATTGTCGTTTGTTTGGAAGGTTTTGCTTTAACTAGTTTTGCCGGCTTTGGAGATTCTTGTGCCTCGTTGCCAACTACTACAGATGGGTATTTAGAATCTGATACGGCATATGGTTACATAATTCGTAGTATTGATATGAAAGCACCCGGAGGAAATTGTGATGCAAACAAGCCGGGTATAACTTTTTGCTTTAAGAATAAAGATGGTAGTAGTGACCCTTGTACTATGTATACTTTAAATCAAGGTGATTCTAAAAAAATTAGCGATTTAAGCAAGGATAATAATCCTGATCTTGGTGCAAATCCTATATTAAAAAATATAGTCCTAACAGTACAAACATGGCAAAATGATATATGTTTGCTTATGCCAACGTCAAGAGGACCAATGCCGGTGGCATGTAAAGCATTAAGTAATCCTCCTGCTCCT---CCTTCTGTTCCTAGCTGTAGTAATATAGGACAAAGTTGCTATACTGGAGCAAATTATAGTCAATCATTAATTAATTTTTCTGGTCTTGCTGTCCAGTGTTTAAAAGAAACTCTTGATAAAATATTTTTTGTAGGAAATAGTTGCGGTTCACAAAGTCAAAGTTCTGAAATAACTAATCTTACTGCTTTCCCTACCTTTCAAGGATATTTAAAAAATGCTATTGGTGCTGCTCTGATTCTGTACGTAATGTTTTTTGCATTTAATATGGTGCTTAATAAAGAATATGGCAACCCAGATAAAATAGCCCTTTTTGTAATAAAACTTTTATTTGTTACTTATTTTTCTATAGGGCTTGGTCCTCTGAATTTTAATAGCAGTCAGCCAACTCAAGAGAATGGTATGTTAAAATATGGGTTACCTCTCTTAACAGGGATAGCACCGGAATTCGCACAAATTATTTTTAATGCTGCGGGTTCAAAAGGATTATGCGTATTTGATACTTCAAAATACCAAAGTGGATATCAATTTTATGCTTTATGGGATTCTATAGATTGCCGTATAGGTTATTATCTTGGTCTAGATTTGCTTTATAATATAGATAAAAATGGCGTATTG---AGCAGTTTTGCAAGAGGTGATGGTGGTAATAGTAGTGGCAGTATACCTATACCAAATCTCGGAAATCCTGAT------AAAAACAGTCCAAATGCTTTAACTTCAGTAGGATCTTTAAGGTTTTTTACTGTTATGTTTGGTTTCTTTATGGCAGGAAACGTCATTATTCTTATAAGTGGTTTAGTATTTGCGGTAATATTCCTTTCTATACTTTTATATTTTATCACACATTATTTAGTTTGTATGATTACTATTTATGTGATGACATATGTGTCACCAATATTTATTCCTATGATGTTATTTAATCGTACAAAGGGTTATTTCGATGGATGGTTGAAAGTATCATTGTCATGTGCATTACAACCAGCTGTAGTAGCAGGCTTTATAGCTTTATTAATTACCATGTATGATTCAGCAATATTTAAAAATTGTGAGTTCTTAAGGTATGATTACGAAAAAAATAATGTAAAATTTAGTACTTTTGAATTAAGGTTGCCAGCTAGTAGTGCAGAGGTGTGTCAAGAAAGCTTTGGATATAAAATGCTAAATTATTATGCTGGTAAAGGTTGGGAAGAACATTTAGTCATACTTTTCCCTATAAAATCAATTGCTAAAGATGTTGTGTCCATTCTTGCTGAGCTGTTGTGCGTTTTGGTATTTTCGGTAATTTTTTATTATTTCTCTAAATCGATAAGTCAATTTGCTGCTGATTTAACTAATGGTCCAAAAATGGATGCGGTAACAGCAAGCCCAACTAAAATCGTTGATTTAGTAAAGCAAGGGGCAGCTTTTATTAAAGATGCC---GCACAAGCAACGCAAGGTAAACCTCCGAGCAGTGGTGATATGCCGGGCGATGGAGGAAGTAAACGTTCAGAAGGACAAAAAGGTGATGATTCATTTATCTCAAGCGGA------GGAAATAGCAGCGGAGATTCACTATCATCGAGTGGAGGTAAA---
Ca	ATGAAAACTCTTAAAACCTTAAAGATATTTATTATGGTTTGTATAGCGTCTGTAAGCTTAGCTAGCTTTGCAGGTTTTGGGGAATCATGTTCTAGTTTACCGGCTACTTCAGACAAATATTTAGAAACAGATACAGCATATGGCTATATAATTCGTAATATTGATATGAAAGATCCGAGAGGTAATTGTGACTCAGCTGTGCCTGGTATAACGTTTTGTTTTAAAAATATAGAAGGTAGTAGTAGTCCTTGTACCATGTATACTTTAAATGAAGGTGATTCTAAGAAGATTAGTGATTTAAGTACTGATAATAATCCTGATCTTGGAGCAAATCCTGTATTACAGAATATCGTTTTAACGGTTAAAAAATTGGATAATGATTTATGTTTAATTATGCCTACATCAAGGGGTCCGATGCCGGTAGCATGTAAATCTTTAAGTGCTAATCCGCCGCCTAATCCGTCTGATTATGAAAATTGTAATATAGGTAAAAATTGTTATACGGGAGCAAGTTATAGTCAATCGTTAATTAATTTTTCCGGTCTTGCAGTTCAGTGTTTGAGTGAAACACTTAATAAAATATTTTTTGTTGGAAATAGCTGTAGTTCTCAAGATCAAAATTCTAGAATAACTAATCTTGCCGCTTTTTCTACGTTTCAAGGTTATTTAAAGAGAACTATAGGTGCAGCACTAATTCTCTATATTATGTTTTTTGCCTTTAATATGGCTCTAAATAAAGAATATGCAAGTACTGAAAAAATAGCTCTTTTTATAATAAAATTCTTATTTGTTGCTTATTTTTCTATCGGTCTTGGACCTTTAGATTTTAGCAGCGGTCAGCCGACAAAAGAAAACGGTATGTTAAAATACGGACTACCTCTTTTGACGGGAGCAGCACCAGACTTTGCACAGATGATCTTTAATGCAGCAGGTGCTAGAGGATTATGTCAGTTTGATAATTCAAAGTATAAGGACGGTTATAAATTTTACGGTTTATGGGACGCTATTGATTGCCGTATAGGTTATTATCTTGGTTTGGATTTACTTTATAATATAGATAAGAATCGAGTTTTAGGGCGTTCGGTCGGCAATGGTCCCAGTGGTAATAATGAG---------AAGATACCTAACCTTGGTAATCCGGAT------AAAAATAGTCCAAATGATTTAAGTAAAGCAGGATCACTGAGGTTTTTTACAGTTATGTTTGGATTTTTTATGGCTGGCAACGTCATTATATTTGCAGCAGGTTTAGTATTTTCTGTAATATTTTTATCTATACTTTTATATTTTATTACGCATTATTTAGTTTGCATGGTTACTATTTACGTTATGACATATGTTTCTCCTATATTCATTCCTATGGCTCTATTTACTCGTACAAAAGCTTATTTTGATGGGTGGTTAAAAGTATGTATTTCATGTACATTGCAGCCGTCAGTAATAGCAGGTTTTATAGCTTTATTAATAACTATGTATGATTCCGCAATATTTAAAAATTGTGAATTCCTTAGACATGATTATGAAAAAGGAGATATTAGATTTAGTACTTTTGAATTAAGGCTCCCTATTAGTGCTGCAGACAAATGTCAGGAAAGTTTTGGATATAAAATGTTACAATATTATGCAGGTGAAGGTTGGGAAGAGCATTTATTGATACTTTTCCCAATAAAATCAATTGTTAGAGATGTTGTGTCTATTTTAGCGGAACTTTTGTATGTATTAGTATTTTCAGTTATTTTTTATTATTTCTCTAAATCTATAGGGCGTTTTGCTGCTGATTTAACTAACGGTCCTAATATGGACGCAGTAAATGCACGTTCAACTAAAATAGTTGATTTAGTAAAGAAAGGAGCTGCGTTCCTTAAGGATGCT---GCTATAGCTTCACAAGGCAAGCCACTGGTA---GGACATAAGCTGAGT---GGAGGAAGTAGACGTAAAGGTAGGGTGCAAAGTGATGATACACTTGGTTCACACGGAAGAAGTAGTGATAATGCCAAAGATGCTTTATCGACAAGTAGAGGTAAA---
Co	ATGAAAACTCTTAAAACCTTAAAGATATTTATTATAGTTTTTATAGCGTCTGTAAGCTTAGCTAGCTTTGCCGGCTTTGGAGAATCATGTTCTAGTTTACCGACTACTTCAGATGGGTATTTAGAAACGGACACGGCATATGGCTATATAATTCGTAATATTGATATGAAGGATCCGAGAGGTAATTGTAACTCAGTTGCGTCTAGTATAACGTTTTGTTTTAAAAATGTAGAAGGTAGTAGTAGCCCTTGCACCATGTATACTTTAAATGAAGGTGACTCTAAAAAGATTAGTGATTTAAGTACCGATAATAATCCTGATCTTGGAGCAAATCCTGTATTAAAGAATATCGTTTTAACGGTTAAAAAATGGGATAATGATCTATGTTTAGTTATGCCTACGTCAAGGGGACCGATGCCGGTAGCATGTAAATCTTTGAGTGCTACACCGACTCCACCTCCTTCTGAGGATAAGAATTGTAATATAGGCAAAAGTTGCTATACGGGAGCAAATTATAGTCAATCGTTAATTAATTTTTCCGGTCTTGCAGTTCAGTGTTTGAGTGAAACGCTTAATAAAATATTTTTTGCTGGAAAGAGTTGTAGTGCTCAAGATCAAAATTCTAGAATAACTAATCTTGCTGCTTTTTCTACGTTTCAAGGTTATTTAAAGAGAATTATAGGTGCGGCATTAATTCTTTATACTATGTTTTTTGCCTTTAATATGGCTCTAAATACAGAATATGCAAGTACTGAAAAAATAGCTCTTTTTGTAATAAAATTCTTATTTGTTGCTTATTTTTCTATCGGTCTTGGACCTTTAGATTTTAGCGGCGGTCAGCCGACAAAAGAAAACGGTATGTTAAAATATGGATTACCTCTTTTGACAGGAGCAGCACCGGACTTTGCACAGATGATCTTTAATGCAGCAGGTTCTAGAGGATTATGTCAATTTGATAATTCAAAGTATAAGGACGGTTATAAATTTTACGGTTTATGGGATGCGATTGATTGCCGTATAGGTTATTATCTTGGCTTGGATTTACTTTATAATATAGATAAGAATCGAGTGTTAGGGAATGTGGTCGGCAATGGTCCCCGTGGTAATAATACA---------CCTATACCTAATTTT---GATCCTGAAGGCAAAAATGACAGACCGAAGGATTTAAGTAAAGCAGGAGCACTTAGATTTTTTACCGTTATGTTTGGATTCTTTATGGCCGGAAATGTTATTATACTTGCAGCAGGTTTAGTATTTTCTGTAATATTTTTATCTATACTTTTATATTTTATTACGCATTATTTAGTTTGCATGATTACTATTTACGTTATGACATATATTTCTCCTATATTCATTCCTATGGCTCTATTTACTCGTACAAAAGCTTATTTTGACGGGTGGCTAAAAGTATGTATTTCATGTGCATTGCAGCCGGCAGTAGTAGCAGGTTTTATAGCTTTATTAATAACTATGTATGATTCCGCAATATTTAAAAATTGTGAATTCCTGAGATATGATTATGAAAGAGGGGATATTAGATTTAGTACTTTTGAGTTAAGGCTTCCTGTTGGTGGGGCAGATAAATGTCAGGAAAGTTTTGGATATAAAATGTTAGAATATTATGCAGGTAAAGGTTGGGAAGAGCATTTATTGATACTTTTTCCAATAAAATCAATTGTTAGAGATGTTGTATCTATTTTAGCAGAACTTTTATGCGTATTAGTATTTTCGGTTATTTTTTATTACTTCTCTAAATCTATAGGGCGATTTGCTTCTGATTTAACTAATGGTCCTAATATGGATGCAGTAACGGCAAGTCCCACTAAAATCGTTGGTTTAGTAAAGAAAGGAGCAGCTTTCCTTAAGGATGCT---GCTATGGCTTCGCAAGGTAAGCCGCTGGTA---GGAGATAAGCCGGGTGTTGGAGGTAAGCGTAAAGAGGGAGAGCAGCAAGGCGGGGAT---------------------------------------TTAGCAAGCGGTTCGGGTGGAGGTAAA---
Fe	ATGAAAACTCTTAAAACCTTAAAGATATTTATTATAATTTGTATAGCGTCTGTAAGCTTAGCTAGCTTTGCCGGCTTTGGAGAATCATGTTCTAGTTTACCGACTACTTCAGATGGGTATTTAGAAACGGACACGGCATATGGCTATATAATTCGTAATATTGATATGAAAGATCCGAGAGGTAATTGTAACTCAGCTGCGTCTAGTATAACGTTTTGTTTTAAAAATATAGAAGGTAGTAGTAGCCCTTGCACCATATATAATTTAAATGAAGGGGACTCTAAGAAAATTAGTGATTTAAGTACTGATAATAATCCTGATCTTGGAGCAAATCCTGTATTAAAGGATATCGTTTTAACGGTTAAAAAATGGGATAATGATCTATGTTTAGTTATGCCGACGTCAAGAGGACCGATGCCAGTAGCATGTAAATCTTTAAGTGCTACTCCGACGCCTACTCCGCCTGATGATGAAAATTGTAATATAGGAAAAAGTTGCTATACGGGAGCAAATTATAGTCAATCGTTAATTAATTTTTCCGGTCTTGCAGTTCAGTGTTTGAGCGAAACGCTTAATAAAGTATTTTTTGCTGGAAATAGTTGTAGTTCTCAAGATCAAAATTCTAGAATAACTAATCTTGCAGCTTTTTCTACGTTTCAAGGTTATTTAAAGAGGATTATAGGTGCGGCATTAATTCTTTATACTATGTTTTTTGCCTTTAATATGGCTCTAAATAAAGAATATGCAAGTACTGAAAAAATAGCTCTTTTTGTAATAAAGTTCTTATTGGTTGCTTATTTTTCTATCGGTCTTGGACCTTTAGATTTTAGCGGCGGTCAGCCGACAAAAGAAAACGGTATGTTAAAATATGGATTACCTCTTTTGACGGGAGCAGCACCGGACTTTGCACAGATGATCTTTAATGCAGCAGGTTCTAGAGGATTATGTCAATTTGATAATTCAAAGTATAAGGATGGTTATAAATTTTACGGTTTATGGGACGCAATTGATTGCCGTATAGGTTATTATCTTGGCTTGGATTTACTTTATAATATAGATAAGAATGGAGTTTTAGGGAATTCAATCGGCAATGGTCCGGGTGGTAATAATACA---------CCTATACCTAATTTT---GATCCTGACGGCAAAAAAGACAGACCGAAAGATTTAAGTAAAGCAGGAGCACTTAGATTTTTTGCTGTTATGTTTGGATTCTTTATGGCTGGAAACGTTATTATACTTGCAGCAGGTCTAGTATTTTCTGTAATATTTTTATCTATACTTTTATATTTTATTACGCATTATTTAGTTTGCATGATTACTATTTACGTTATGACATATATTTCTCCTATATTCATTCCTATGGCTCTATTTACTCGTACAAAAGCTTATTTTGACGGGTGGTTAAAAGTATGTATTTCATGTGCATTGCAGCCGGCAGTAGTAGCAGGTTTTATAGCTTTATTAATAACTATGTATGATTCTGCAATATTTAAAAATTGTGAATTCCTTAGATATGATTATGAAAAAGGGGATATTAGATTTAGCACTTTTGAGTTAAGGCTACCTAACGGAGGAGCAGATAAATGTCAGGAAAGTTTTGGATATAAAATGTTACAATATTATGCAGGTGAAGGTTGGGAAGAGCATTTATTGATACTTTTCCCAATAAAATCAATTGTTAAAGATGTTGTATCTATTTTAGCGGAACTTTTGTGCGTATTAGTATTTTCGGTTATTTTTTATTATTTCTCTAAATCTATAGGGCGATTTGCTTCTGATTTAACTAACGGTCCTAATATGGATGCAGTAACGGCAAGTCCAACTAAAATCGTTGATTTAGTAAAGAAAGGAGCAGCTTTCCTTAAGGATGCG---GCCATGGCTTCACAAGGTAAGCCGTCGGTA---GGAGATAAGCCGGATGTTGGAGGTAAGCGTAAAGAGGGAGAGCAGCAAGGCGGGGATTCAGAAAGCGGTGCAGGC------GGAGGATTAGCTGATTTAGCAAGCGGTTCGGGTGGAGGTAAA---
Ri	ATGAAAACTCTTAAAACCTTAAAGATATTTATTATAGTTTGTATAACGTCTGTAAGCTTAGCTAGCTTTGCCGACTTTGGAGAATCATGTTCTAGTTTACCGATTACTTCAGATTGGTATTTAGAAATGAACACGGCATATGGCTATATAATTCGTAATATTGATATGAAAGATCCGAGAGGTAATTGTAACTCAGTTGCGTCTAGTATAACGTTTTGTTTTAAAAATGTAGAAGGTAGTAGTAGCCCTTGCACCATGTATACTTTAAATGAAGGTGACTCTAAAAAGATTAGTGATTTAAGCACCGATAATAATCCTGATCTTGGAGCAAATCCTGTATTAAAGAATATCGTTTTAACGGTTAAAAAATGGGATAATGATCTATGTTTAGTTATGCCTACGTCAAGGGGACCGATGCCGGTAGCATGTAAATCTTTGAGTGCTACACCGACTCCACCTCCTCCTGAGGATGAGAATTGTAATATAGGAAAAAGTTGCTATACGGGAGCAAATTATAGTCAATCGTTAATTAATTTTTCCGGTCTTGCAGTTCAGTGTTTGAGTGCAACGCTTAATAAAATATTTTTTGCTGGAAAGAGTTGTAGTGCTCAAGATCAAAATTCTAGAATAACTAATCTTGCTGCTTTTTCTACGTTTCAAGGTTATTTAAAGAGAATTATAGGTGCGGCATTAATTCTTTATACTATGTTTTTTGCTTTTAATATGGCTCTAAATACAGAATATGCAAGTACTGAAAAAATAGCTCTTTTTGTAATAAAATTCTTATTTGTTGCTTATTTTTCTATCGGTCTTGGACCTTTAGATTTTAGTGGTGGTCAGCCGACAAAAGAAAACGGTATGTTAAAATATGGATTACCTCTTTTGACAGGAGCAGCACCGGACTTTGCACAGATGATCTTTAATGCAGCAGGTTCTAGAGGATTATGTCAATTTGATAATTCAAAGTATAAGGACGGTTATAAATTTTACGGTTTATGGGACGCGATTGATTGCCGTATAGGTTATTATCTTGGCTTGGATTTACTTTATAATATAGATAAGAATGGAGTGTTAGGGAATGTGGTCGGCAATGGTCCCCGTGGTAATAATACA---------CCTATACCTAATTTT---GATCCTGAAGGCAAAAATGACAGACCGAAGGATTTAAGTAAAGCAGGAGCACTTAGATTTTTTACCGTTATGTTTGGATTCTTTATGGCCGGAAATGTTATTATATTTGCAGCAGGTTTAATATTTTCTGTAATATTTTTATCTATACTTTTATATTTTATTACGCATTATTTAGTGTGCATGATTACTATTTATGTTATGACATATATTTCTCCTATATTCATTCCTATGGCTCTATTTACTCGTACAAAAGCTTATTTTGACGGGTGGCTAAAAGTATGTATGTCATGTGCATTGCAGCCGGCAGTATTAGCAGGTTTTATAGCTTTATTAATAACTATGTATGATTCCGCAATATTTAAAAATTGTGAATTCCTTAGATATGATTATGAAAAAGGGGATATTAGATTTAGTACTTTTGAGTTAAGGCTTCCTGTTGGCGGGGCAGATCAATGTCAGGAAAGTTTTGGATATAAAATGTTAGAATATTATGCAGGTAAAGGTTGGGAAGAGCATTTATTGATACTTTTCCCAATAAAATCAATTGTTAGAGATGTTGTATCTATTTTAGCAGAACTTTTATGCGTATTAGTATTTTCGGTTATTTTTTATTACTTCTCTAAATCTATAGGGCGATTTGCTTCTGATTTAACTAATGGTCCTAATATGGATGCAGTAACGGCAAGTCCCACTAAAATTATTGGTTTAGTAAAGAAAGGAGCAGCTTTCCTTAAGGATGCT---GCTATGGCTTCGCAAGGTAAGCCGCTGGTA---GGAGATAAGCCGGGTGTTGGAGGTAAGCGTAAAGAGGGGCAGCAGCAAGGCAGGGAT---------------------------------------TTAGCAAGCGGTTCGGGTGGAGGTAAA---
Si	ATGAAAACTCTTAAAACCTTAAAGATATTTATTACAGTTTGTATAGCATCTGTAAGCTTAGCTAGCTTTGCCGGCTTTGGAGAATCATGTTCTAGTTTACCGACTACTTCAGATGGGTATTTAGAAACGGACACGGCATATGGCTATATAATTCGTAATATTGATATGAAGGATCCGAGAGGTAATTGTAACTCAGTTGCGTCTAGTATAACGTTTTGTTTTAAAAATGTAGAAGGTAGTAGTAGCCCTTGCACCATGTATACTTTAAATGAAGGTGAATCTAAAAAGATTAGTGATTTAAGTACCGATAATAATCCTGATCTTGGAGCAAATCCTGTATTAAAGAATATCGTTTTAACGGTTAAAAAATGGGATAATGATCTATGTTTAGTTATGCCTACGTCAAGGGGACCGATGCCGGTAGCATGTAAATCTTTGAGTGCTACACCGACTCCACCTCCTTCTGAGGATGAGAATTGTAATATAGGAAAAAGTTGCTATACGGGAGCAAATTATAGTCAATCGTTAATTAATTTTTCCGGTCTTGCAGTTCAGTGTTTGAGTGAAACGCTTAATAAAATATTTTTTGCTGGAAAGAGTTGTAGTGTTCAAGATCAAAATTCTAGAATAACTAATCTTGCTGCTTTTTCTACGTTTCAAGGTTATTTAAAGAGAATTATAGGTGCGGCATTAATTCTTTATACTATGTTTTTTGCCTTTAATATGGCTCTAAATACAGAATATGCAAGTACTGAAAAAATAGCTCTTTTTGTAATAAAATTCTTATTTGTTGCTTATTTTTCTATCGGTCTTGGACCTTTAGATTTTAGCGGCGGTCAGCCGACAAAAGAAAACGGTATGTTAAAATATGGATTACCTCTTTTGACAGGAGCAGCACCGGACTTTGCACAGATGATCTTTAATGCAGCAGGTTCTAGAGGATTATGTCAATTTGATAATTCAAAGTATAAGGACGGTTATAAATTTTACGGTTTATGGGACGCGATTGATTGCCGTATAGGTTATTATCTTGGCTTGGATTTACTTTATAATATAGATAAGAATGGAGTGTTAGGGAATGTGGTCGGCAATGGTCCCCGTGGTAATAATACA---------CCTATACCTAATTTT---GATCCTGAAGGCAAAAATGACAGACCGAAGGATTTAAGTAAAGCAGGAGCACTTAGATTTTTTACCGTTATGTTTGGATTCTTTATGGCCGGAAATGTTATTATACTTGCAGCAGGTTTAGTATTTTCTGTAATATTTTTATCTATACTTTTATATTTTATTACGCATTATTTAGTTTGCATGATTACTATTTACGTTATGACATATATTTCTCCTATATTCATTCCTATGGCTCTATTTACTCGTACAAAAGCTTATTTTGACGGGTGGCTAAAAGTATGTATTTCATGTGCATTGCAGCCGGCAGTAGTAGCAGGTTTTATAGCTTTATTAATAACTATGTATGATTCCGCAATATTTAAAAATTGTGAATTCCTTAGATATGATTATGAAAAAGGGGATATTAGATTTAGTACTTTTGAGTTAAGGCTTCCTGTTGGCGGGGCAGATCAATGTCAGGAAAGTTTTGGATATAAAATGTTAGAATATTATGCAGGTAAAGGTTGGGAAGAGCATTTATTGATACTTTTTCCAATAAAATCAATTGTTAGAGATGTTGTATCTATTTTAGCAGAACTTTTATGCGTATTAGTATTTTCGGTTATTTTTTATTACTTCTCTAAATCTATAGGGCGATTTGCTTCTGATTTAACTAATGGTCCTAATATGGATGCAGTAACGGCAAGTCCCACTAAAATCGTTGGTTTAGTAAAGAAAAGAGCAGCTTTCCTTAAGGATGCT---GCTATGGCTTTGCGAGGTAAGCCGCTGGTA---GGAGATAAGCCGGGTGTTGGAGGTAAGCGTAAAGAGGGAGAGCAGCAAGGCGGGGAT---------------------------------------TTAGCAAGCGGTTCGGGTGGAGGTAAA---
Ty	ATGAAAACTCTTAAAGCTTTAAAGATATTTATTATAGTTTATATATCGTCTGTAAGCTTAGAAAGCTTTGCTGGATTTGGAGAATCATGCTCTAATTTACCGATTACTTCAGATGGGTATTTAGAAACATACACGGCATATGGGTATATAATTCGTAGTATTGATATGAAAGATCCGAGAGGTAATTGTAACCCATATACGTCTAGTATAACGTTTTGTTTTAAAAATGTAGAAGGTAGCACTAGTCCTTGTACCATATATACTTTAAATGAAGGTGATGCTAGGAAGATTAGTGATTTAAGTACTGATAATAATCCTAATCTTGGTGCAAATACTGTATTAAAGAATATCGTTTTAACAGTTAAAAAATTTGGTAATGATCTATGTTTAGCTATGCCTACATCAAGGGGACCTATGCCAGTAGCATGTAAATCTTTGAATGCTACTCCTGCTCCCACTAATCCTAAGTATGAGAATTGTAATATAGGCAAAAGCTGTTATACAGGAGCAAATTATAGTCAATCATTAATTAATTTTTCTGGTCTTGCAGTTCAGTGTTTAAGTGAAACCCTTAATAAAATATTTTTTACAGGAAATAGTTGTAGTTCTCAAGATCAAAATTCTAGAATAACTCATCTTGCCGCTTTTTCTACATTTCAAGGTTATTTAAAGAGAATTATAGGTGCGGCATTAATTCTTTATACTATGTTTTTTGCCTTTAATATGGCTCTTAATAAGGAATATGCAACTACTGAAAAAATAACTCTTTTTATAATAAAATTCTTATTTGTTGTATATTTTTCGATCGGTCTTGAACCTTTAAATTTTAGTGGTGGTCAGACAGTAAAAGAAAACGGTATGTTAAAATATGGACTGCCTCTTTTGACTGGGGCAGCACCTGATTTTGCAGAAATGATCTTTAATGCGGCAGGTTCTAGAGGGTTATGTCAGTTTGATAATTCAAAGTATAAGGACGGTTATAAATTTTATGGTTTATGGGATGCGATTGATTGCCGTATAGGTTATTATCTTGGTTTGGATTTACTTTATAATATTGATAAAAATGGAATTTTAGGGCATTCAGTCGGTAATGGTCCTGGCGGTAATAATAAA---------CCTATACCTAATTTT---GATCCTGATAGCAAAAAAGATAGACCACACGATTTAAGTAAAGCAGGAGCACTGAGATTTTTTACTGTTATGTTTGGATTTTTGATGTCTGGACACATTATTATACTTGTGGCAGGTATAGCATTTTCTGTAATATTTTTATCTATACTTTTGTATTTTATTACACATTATTTAGTTTGTATGATTACCATTTACGTTATGACATATATTTCGCCTATATTCATTCCTATGGTTTTATTTACTCGTACAAAAGCTTATTTTGACGGGTGGGTAAAAGTATGTATTTCATGTGCATTACAACCTGCAGTAGTAGCAGGTTTTATAGCTCTATTAATAACTATGTATGATTCTGCAATATTTAAAAATTGTGAATTCTTAAGATATGATTATGAAAAAGGTGATATTAGATTTAGTACTTTTGAGTTAAGGCTCCCTAGCATTGATGCAGATAAATGTCAAGAAAGCTTTGGGTATAAAATGTTAAAATATTATGCAGGTGAAGGTTGGGAAGAACATTTATTGATACTCTTTCCAATAAAATCAATTGTTCGAGATGTTGTATCTATTTTAGCAGAACTTTTGTGTGTATTAGTATTTTCGGTTATTTTTTATTACTTCTCTAAATCTATAGGACGCTTTGCTGCTGATTTAACTAATGGTCCTAATATGGATGCAGTAACGGCGAGTCCAACTAAAATTGTTGATTTAGTAAAAAAAGGAGCAGCATTCCTGCAGGATGCTTCTTCAGTACATGCACAAGGTAAGTCACCTGTG---GAAGATAAGCCAGATATTGGTAGTAAGCGTAAAGATGGAGTGCAACAAGGTGAAGATTCTGAAAACAGTTCTGGA------GGAGAGTTAGCTGATTTAGCAAGCGGTTCTGGTGGAGGCAAATTA
Bo	ATGAAAATCCATAATATTATAAAAATTATTATTGTTGTTTGTTTGGAAGGTTTTGCTTTAACTAGTTTTGCCGGCTTTGGAGATTCTTGTGCCTCGTTGCCAACTACTACAGATGGGTATTTAGAATCTGATACGGCATATGGTTACATAATTCGTAGTATTGATATGAAAGCACCCGGAGGAAATTGTGATGCAAACAAGCCGGGTATAACTTTTTGCTTTAAGAATAAAGATGGTAGTAGTGACCCTTGTACTATGTATACTTTAAATCAAGGTGATTCTAAAAAAATTAGCGATTTAAGCAAGGATAATAATCCTGATCTTGGTGCAAATCCTATATTAAAAAATATAGTCCTAACAGTACAAACATGGCAAAATGATATATGTTTGCTTATGCCAACGTCAAGAGGACCAATGCCGGTGGCATGTAAAGCATTAAGTAATCCTCCTGCTCCTCCTCCTGTTGATCCTAGCTGTAGTAATATAGGACAAAGTTGCTATACTGGAGCAAATTATAGTCAATCATTAATTAATTTTTCTGGTCTTGCTGTCCAGTGTTTAAAAGAAACTCTTGATAAAATATTTTTTGTAGGAAATAGTTGCGGTTCACAAAGTCAAAGTTCTGAAATAACTAATCTTACTGCTTTCCCTACCTTTCAAGGATATTTAAAAAATGCTATTGGTGCTGCTCTGATTCTGTACGTAATGTTTTTTGCATTTAATATGGTGCTTAATAAAGAATATGGCAACCCAGATAAAATAGCCCTTTTTGTAATAAAACTTTTATTTGTTACTTATTTTTCTATAGGGCTTGGTCCTCTGAATTTTAATAGCAGTCAGCCAACTCAAGAGAATGGTATGTTAAAATATGGGTTACCTCTCTTAACAGGGATAGCACCGGAATTCGCACAAATTATTTTTAATGCTGCGGGTTCAAAAGGATTATGCGTATTTGATACTTCAAAATACCAAAGTGGATATCAATTTTATGCTTTATGGGATTCTATAGATTGCCGTATAGGTTATTATCTTGGTCTAGATTTGCTTTATAATATAGATAAAAATGGCGTATTG---AGCAGTTTTGCAAGAGGTGATGGTGGTAATAGTAGTGGCAGTATACCTATACCAAATCTCGGAAATCCTGAT------AAAAACAGTCCAAATGCTTTAACTTCAGTAGGATCTTTAAGGTTTTTTACTGTTATGTTTGGTTTCTTTATGGCAGGAAACGTCATTATTCTTATAAGTGGTTTAGTATTTGCGGTAATATTCCTTTCTATACTTTTATATTTTATCACACATTATTTAGTTTGTATGATTACTATTTATGTGATGACATATGTGTCACCAATATTTATTCCTATGATGTTATTTAATCGTACAAAGGGTTATTTCGATGGATGGTTGAAAGTATCATTGTCATGTGCATTACAACCAGCTGTAGTAGCAGGCTTTATAGCTTTATTAATTACCATGTATGATTCAGCAATATTTAAAAATTGTGAGTTCTTAAGGTATGATTACGAAAAAAATAATGTAAAATTTAGTACTTTTGAATTAAGGTTGCCAGCTAGTAGTGCAGAGGTGTGTCAAGAAAGCTTTGGATATAAAATGCTAAATTATTATGCTGGTAAAGGTTGGGAAGAACATTTAGTCATACTTTTCCCTATAAAATCAATTGCTAAAGATGTTGTGTCCATTCTTGCTGAGCTGTTGTGCGTTTTGGTATTTTCGGTAATTTTTTATTATTTCTCTAAATCGATAAGTCAATTTGCTGCTGATTTAACTAATGGTCCAAAAATGGATGCGGTAACAGCAAGCCCAACTAAAATCGTTGATTTAGTAAAGCAAGGGGCAGCTTTTATTAAAGATGCC---GCACAAGCAACGCAAGGTAAACCTCCGAGCGGTGGTGATATGCCGGGCGATGGAGGAAGTAAACGTTCAGAAGGACAAAAAGGTGATGATTCATTTATCTCAAGCGGA------GGAAATAGCAGCGGAGATTCACTATCATCGAGTGGAGGTAAA---
Af	ATGAAAACTCTTAAAACCTTAAAGATATTTATTACAGTTTGTATAGCGTCTGTAAGCTTAGCTAGCTTTGCCGGCTTTGGAGAATCATGTTCTAGTTTACCGACTACTTCAGATGGGTATTTAGAAACGGACACGGCATATGGCTATATAATTCGTAATATTGATATGAAGGATCCGAGAGGTAATTGTAACTCAGTTGCGTCTAGTATAACGTTTTGTTTTAAAAATGTAGAAGGTAGTAGTAGCCCTTGCACCATGTATACTTTAAATGAAGGTGACTCTAAAAAGATTAGTGATTTAAGTACCGATAATAATCCTGATCTTGGAGCAAATCCTGTATTAAAGAATATCGTTTTAACGGTTAAAAAATGGGATAATGATCTATGTTTAGTTATGCCTACGTCAAGGGGACCGATGCCGGTAGCATGTAAATCTTTGAGTGCTACACCGACTCCACCTCCTTCTGAGGATGAGAATTGTAATATAGGAAAAAGTTGCTATACGGGAGCAAATTATAGTCAATCGTTAATTAATTTTTCCGGTCTTGCAGTTCAGTGTTTGAGTGAAACGCTTAATAAAATATTTTTTGCTGGAAAGAGTTGTAGTGCTCAAGATCAAAATTCTAGAATAACTAATCTTGCTGCTTTTTCTACGTTTCAAGGTTATTTAAAGAGAATTATAGGTGCGGCATTAATTCTTTATACTATGTTTTTTGCCTTTAATATGGCTCTAAATACAGAATATGCAAGTATTGAAAAAATAGCTCTTTTTGTAATAAAATTCTTATTTGTTGCTTATTTTTCTATCGGTCTTGGACCTTTAGATTTTAGCGGCGGTCAGCCGACAAAAGAAAACGGTATGTTAAAATATGGATTACCTCTTTTGACAGGAGCAGCACCGGACTTTGCACAGATGATCTTTAATGCAGCAGGTTCTAGAGGATTATGTCAATTTGATAATTCAAAGTATAAGGACGGTTATAAATTTTACGGTTTATGGGACGCGATTGATTGCCGTATAGGTTATTATCTTGGCTTGGATTTACTTTATAATATAGATAAGAATGGAGTGTTAGGGAATGTGGTCGGCAATGGTCCCCGTGGTAATAATACA---------CCTATACCTAATTTT---GATCCTGAAGGCAAAAATGACAGACCGAAGGATTTAAGTAAAGCAGGAGCACTTAGATTTTTTACCGTTATGTTTGGATTCTTTATGGCCGGAAATGTTATTATACTTGCAGCAGGTTTAGTATTTTCTGTAATATTTTTATCTATACTTTTATATTTTATTACGCATTATTTAGTTTGCATGATTACTATTTACGTTATGACATATATTTCTCCTATATTTATTCCTATGGCTCTATTTACTCGTACAAAAGCTTATTTTGACGGGTGGCTAAAAGTATGTATTTCATGTGCATTGCAGCCGGCAGTAGTAGCAGGTTTTATAGCTTTATTAATAACTATGTATGATTCCGCAATATTTAAAAATTGTGAATTTCTTAGATATGATTATGAAAAAGGGGATATTAGATTTAGTACTTTTGAGTTAAGGCTTCCTGTTGGCGGGGCAGATCAATGTCAGGAAAGTTTTGGATATAAAATGTTAGAATATTATGCAGGTAAAGGTTGGGAAGAGCATTTATTGATACTTTTTCCAATAAAATCAATTGTTAGAGATGTTGTATCTATTTTAGCAGAACTTTTATGCGTATTGGTATTTTCGGTTATTTTTTATTACTTCTCTAAATCTATAGGGCGATTTGCTTCTGATTTAACTAATGGTCCTAATATGGATGCAGTAACGGCAAGTCCCACTAAAATCGTTGGTTTAGTAAAGAAAGGAGCAGCTTTCCTTAAGGATGCT---GCTATGGCTTTGCAAGGTAGGCCGTTGGTA---GGAGATAAGCCGGGTGTTGGAGGTAAGCGTAAAGAGGGAGAGCAGCAAGGCAGGGAT---------------------------------------TTAGCAAGCGGTTCGGGTGGAGGTAAA---
Ma	ATGAAAACTCTTAAAACCTTAAAGATATTTATTATAGTTTGTATAGCGTCTGTAAGCTTAGCTAGCTTTGCTGGCTTTGGAGAATCATGTTCTAGTTTACCGACTACTTCAGATGGGTATTTAGAAACGGACACGGCATATGGCTATATAATTCGTAATATTGATATGAAAGATCCGAGAGGTAATTGTAACTCAGTTGCGTCTAGTATAACGTTTTGTTTTAAAAATGTAGAAGGTAGTAGTAGCCCTTGCACCATGTATACTTTAAATGAAGGTGACTCTAAAAAGATTAGTGATTTAAGTATCGATAATAATCCTGATCTTGGAGCAAATCCTGTATTAAAGAATATCGTTTTAACGGTTAAAAAATGGGGTAATGATTTATGTTTAGTTATGCCTACGTCAAGGGGACCGATGCCGGTAGCATGTAAATCTTTGAGTGCTACACCGACTCCACCTCCTCCTGAGGATGAGAATTGTAATATAGGAAAAAGTTGCTATATGGGAGCAAATTATAGTCAATCGTTAATTAATTTTTCCGGTCTTGCAGTTCAGTGTTTGAGCGAAACGCTTAATAAAATATTTTTTGCTGAAAAGAGTTGTAGTGTTCAAGATCACAATTCTAGAATAACTAATCTTGCTGCTTTTTCTACGTTTCAAGGTTATTTAAAGAGAATTATAGGTGCGGCATTAATTCTTTATACTATGTTTTTTGCCTTTAATATGGCTCTAAATACAGAATATGCAAGTACTGAAAAAATAGCTCTTTTTGTAATAAAATTCTTATTTGTTGCTTATTTTTCTATCGGTCTTGGACCTTTAGATTTTAGCGGCGGTCAGCCGACAAAAGAAAACGGTATGTTAAAATATGGATTGCCTCTTTTGACAGGAGCAGCACCGGACTTTGCGCAGATGATCTTTAATGCAGCAGGTTCTAGAGGATTATGTCAATTTGATAATTCAAAATATAAGGACGGTTATAAATTTTACGGTTTATGGGACGCGATTGATTGCCGTATAGGTTATTATCTTGGTTTGGATTTACTTTATAATATAGATAAAAATGGAGTGTTAGGGAATGTGGTCGGCAATGGTCCCCGTGGTAATAATACA---------CCTATACCTAATTTT---GAGCCTGACGGCAAAAATGACAGACCGAAGGATTTAAGTAAAGCAGGAGCACTTAGATTTTTTACCGTTATGTTTGGATTCTTTATGGCCGGAAACGTTATTATACTTGCAGCAGGTTTAGTATTTTCTGTAATATTTTTATCTATACTTTTATATTTTATTACGCATTATTTAGTTTGCATGATTACTATTTACGTTATGACATATATTTCTCCTATATTCATTCCTATGGCTCTATTTACTCGTACAAAAGCTTATTTTGACGGGTGGCTAAAAGTATGTATTTCATGTGCATTGCAGCCGGCAGTAATAGCAGGTTTTATAGCTTTATTAATAACTATGTATGATTCCGCAATATTTAAAAATTGTGAATTCCTTAGATATGATTATGAAAAAGGGGATATTAGATTTAGTACTTTTGAGTTAAGGCTTCCTGTCGGCGGGGCAGATAAATGTCAGGAAAGTTTTGGATATAAAATGTTAGAATATTATGCAGGTGAAGGTTGGGAAGAGCATTTATTGATACTTTTTCCAATAAAATCAATTGTTAGAGATGTTGTATCTATTTTAGCGGAACTTTTATGCGTATTAGTATTTTCGGTTATTTTTTATTACTTCTCTAAATCTATAGGGCGATTTGCTTCTGATTTAACTAATGGTCCTAATATGGATGCAGTAACGGCAAGTCCAACTAAAATCGTTGATTTAGTAAAGAAAGGAGCAGCTTTCCTTAAGGATGTT---GCTATGGCTTCGCAAGGTAAGCCGCCGGTA---AGAGATAAGCCGGATGTTAGAGGTAAGCGTAAAGCGGGAGAGCAGCAAGGCGGGGAT---------------------------------------TTAGCAAGCGGTTCGGGTGGAGGTAAA---
Rw	ATGAAAACTCTTAAAACCTTAAAGATATTTATTATAGTTTGTATAACGTCTGTAAGCTTAGCTAGCTTTGCCGACTTTGGAGAATCATGTTCTAGTTTACCGATTACTTCAGATTGGTATTTAGAAATGAACACGGCATATGGCTATATAATTCGTAATATTGATATGAAAGATCCAAGAGGTAATTGTAACTCAGTTGCGTCTAGTATAACGTTTTGTTTTAAAAATGTAGAAGGTAGTAGTAGCCCTTGCACCATGTATACTTTAAATGAAGGTGACTCTAAAAAGATTAGTGATTTAAGCACCGATAATAATCCTGATCTTGGAGCAAATCCTGTATTAAAGAATATCGTTTTAACGGTTAAAAAATGGGATAATGATCTATGTTTAGTTATGCCTACGTCAAGGGGACCGATGCCGGTAGCATGTAAATCTTTGAGTGCTACACCGACTCCACCTCCTCCTGAGGATGAGAATTGTAATATAGGAAAAAGTTGCTATACGGGAGCAAATTATAGTCAATCGTTAATTAATTTTTCCGGTCTTGCAGTTCAGTGTTTGAGTGCAACGCTTAATAAAATATTTTTTGCTGGAAAGAGTTGTAGTGCTCAAGATCAAAATTCTAGAATAACTAATCTTGCTGCTTTTTCTACGTTTCAAGGTTATTTAAAGAGAATTATAGGTGCGGCATTAATTCTTTATACTATGTTTTTTGCTTTTAATATGGCTCTAAATACAGAATATGCAAGTACTGAAAAAATAGCTCTTTTTGTAATAAAATTCTTATTTGTTGCTTATTTTTCTATCGGTCTTGGACCTTTAGATTTTAGTGGTGGTCAGCCGACAAAAGAAAACGGTATGTTAAAATATGGATTACCTCTTTTGACAGGAGCAGCACCGGACTTTGCACAGATGATCTTTAATGCAGCAGGTTCTAGAGGATTATGTCAATTTGATAATTCAAAGTATAAGGACGGTTATAAATTTTACGGTTTATGGGACGCGATTGATTGCCGTATAGGTTATTATCTTGGCTTGGATTTACTTTATAATATAGATAAGAATGGAGTGTTAGGGAATGTGGTCGGCAATGGTCCCCGTGGTAATAATACA---------CCTATACCTAATTTT---GATCCTGAAGGCAAAAATGACAGACCGAAGGATTTAAGTAAAGCAGGAGCACTTAGATTTTTTACCGTTATGTTTGGATTCTTTATGGCCGGAAATGTTATTATATTTGCAGCAGGTTTAATATTTTCTGTAATATTTTTATCTATACTTTTATATTTTATTACGCATTATTTAGTGTGCATGATTACTATTTATGTTATGACATATATTTCTCCTATATTCATTCCTATGGCTCTATTTACTCGTACAAAAGCTTATTTTGACGGGTGGCTAAAAGTATGTATGTCATGTGCATTGCAGCCGGCAGTATTAGCAGGTTTTATAGCTTTATTAATAACTATGTATGATTCCGCAATATTTAAAAATTGTGAATTCCTTAGATATGATTATGAAAAAGGGGATATTAGATTTAGTACTTTTGAGTTAAGGCTTCCTGTTGGCGGGGCAGATCAATGTCAGGAAAGTTTTGGATATAAAATGTTAGAATATTATGCAGGTAAAGGTTGGGAAGAGCATTTATTGATACTTTTCCCAATAAAATCAATTGTTAGAGATGTTGTATCTATTTTAGCAGAACTTTTATGCGTATTAGTATTTTCGGTTATTTTTTATTACTTCTCTAAATCTATAGGGCGATTTGCTTCTGATTTAACTAATGGTCCTAATATGGATGCAGTAACGGCAAGTCCCACTAAAATTATTGGTTTAGTAAAGAAAGGAGCAGCTTTCCTTAAGGATGCT---GCTATGGCTTCGCAAGGTAAGCCGCTGGTA---GGAGATAAGCCGGGTGTTGGAGGTAAGCGTAAAGAGGGGCAGCAGCAAGGCAGGGAT---------------------------------------TTAGCAAGCGGTTCGGGTGGAGGTAAA---


[VirB6c; 10912-13887]

Pr	ATGCAGAGTAACTTATTAAAAGTTTTAGGAGTACTCGCTATAGTAGCAACTTTAGTTTGCTTTATTTTTGCAGCACTTGGTATGATAGGAGCAGTAAGAGTAGGTAACGGCTGTTATATGAGATATTCTAAGGACGGTAATGGAAGTACTGATTCAATAACAAGTACTATAACCCTTAATGCTAATGCTAATTATGTAAATATTTCTAAGATGTTGCCAGATGGCACGACTAAGCTTATTCCAGATCCTAATCGTTACGGTGAATGGTTAAATACTCAGGTACTAGTAGAAAAAAATCAATCGGTAAATTTACAAGTGGTCGGTCAGGTTAGTTTATGTTTAGCTTATTTACCAAAAAATAATTTACAATTTACTGAACGTACAAGACCCGGTAAATCTAATCTAGACGATAGCGGTCAAATGATTCCAATCCCACGTGTTCAAGATGCAAATAGTCCACCTATTTCTCTAATAATGGATGCAAAAAATAATGAATGGCGTAATATCGCTGAATTATACGCTAATGATAAAGTTTTAGTATCTGTATCTCCTAATTTT---------GCTAATACTGATGCAACAGTTGATGATGTTTTTAAGGGTGTAAAGGTTACAAAAGATTGTACACAAGGAAAAACTTCTTACTATCCGATTTGTGGAAAATATTCTATTTATTCCGGTAAATATGTTACTGCTTGTGAATTGAAGCAAAATTATTGGAAGGGTAATGTGCATCGT------GAAGAATGTTAT---------TGTGTTTTTGGATGTATTTATAAAGAAGACAGTGACCCATGGGTGTGTGATATGGCTAATGCTGCTTCTCATTGTTGTACTAGTTTGGTTTGTGACTCCTTACCTGCTTGGATCAATCACTATAGTAATATGCCAGAAGCTTATAAAGACGATGGTAGTTTTACATTTAGTTGGTCAGATAAGAGTAAGAATTTATTAATAGAGTATGAGGATCTTCAATGTTCTAATAATGTAAATATTCCTCCAAACGGTCAATGTCCTGATATTGTTAATAATCGTAGTCCTAAAGATAAAAATTATATAGGAGGGGTA------------------------AGTTGTACTTCAGGAATATGTAAAGACGGAGATTTTCAAAAAAATCGAAAATTTTGGTATACGGCAGATGGTAAAGGCGGAAAAGGTCCAACCGGATTGATATATCAAATGAATGATATTGGTTCTGTCAGTCAAGCGCTGCCTTCTAAACTAGAATTTGCTAAGTTTGTTCCAGAGACAGAACAACCGCCTGAATATAAAGATAAAAACGGTAAATATTTATATAAAGTTATATATAATATACCTTTTAACAGTAATATTGAAAAAAGTTATTTACAATATAGGCTTTGGTCGCCTACTTCACAAGATGCTAGTAAGAATACTGGAGGATATGTTTTAAATATTAAACAGACTAAATGTTATAGAGAGAATGGTAATAGTTTTAAAGATATTTTTGATGATCGTGGACGAGTGCAATACATAATAGTCAAGTCTTCAGAAAATCCGAATACTAGCGGTAAAACTTATTCACCTCAAGGAATTAATGTTGATAGTGATGGCAAATCTCACTTTAACGCAAATGAGTCTGGTTACATATGGATGAAAATCTTAAATGATCCTAGTAATAATTTAAAGGACTATAAAGATAGTGAAGGTAGCTATAAAGTGCATTTCTCAACATCATTAAAAGTAGGCAGTTTTACTATTAAAGTAATGAATCCATTACTTCAGTTATTTAAAACTAAAGTTCAAGATGCAGCTACTTCTATTTTTAAAAATATGGTATGTTATAAAGCTACTGATAATTCATCCTGCACTAACTTTTTTACCTATATTAAAGCGATTTTAATCCTATATGTGATGACTTACGGAGCAATGTTCTTGCTTGGTTTTGCTAAGATCAATCAAAAAGAGTTAGTAATTAGAATAGCAAAAATTGGAGTGGTTAGCGGACTTATAAACGGTAATACTTTTGAATTTTTCAATAACTATCTTTTTGATGCAATTACTAATTTTTCAGACTCAATTATTGCTAATATGAGCGGATATAGTTTATTTACTTCTACTAATACTATTTCCAATCCTTTTATGTTTTTAGATGCAATAATGAGTAAAATATTTTTTAGTCAAACCTTTATTGCTCAATTACTTTCACTTCTTTCCCTTGGGCTTAGTGGTATTATATATTTTATAATTACTTTTATTGCTATTTGCATAGTAATTATTACGACATTGAGAGCTATTGCCGTTTATATTATGGCATTTATGGCGACTTGCATATTAATCGGTATAGCACCTTTATTTATTAGTTTTTTATTATTTGATTTTACTAGGTATTTATTTGATAATTGGGTAAGGTTTACGATCCGCTATATGATAGAACCGGTAGTTATGATGGCAGGTATTATAGTGTTAACTCAGCTATTTACCATTTATCTAGATTTTGTTTTAGGTTATAGCGTTTGTTGGAAATGTACTTTACCGATCAAAATTCCATTTATTGGTACTATTTTACCTATTGCATTACTAAATGTACCTATCTTCTGTATTAATTGGTTTGCCCCTTGGGGAATGGACTATATGTCAGGTATGATGGGAGTAAATATGCAAAATATTGTAGCTTTAGTTATTATTGCTTATGGTATGTATGGTTATGTCGAATTTTCAGGTCGTATGGTAGCAAAATTAACTAGTGCTGCAGGACCTTCTGCTACTCAAATTGGCGGTAGAATGTCTCATGATGCTGGACAAAAAGTATTAAGTCAAATAGGAATGGATTATAGAACAAGACAAGGTATTACCGGCAGAGCAAAATCAAGATTAGAACAACGCAATAGGACATTAGAACATGCTGAGCAAAATAGTAAAAAATACAAAAAAAGAATTGGTGAGAACACAAATGAA---------------GAAACTCTAAAA
Ak	ATGCAGAGTAACTTATTAAAAGTTTTCGGAGTACTTGCTATAGTCGCAACGTTAGTTTGCTTTATTTTTGCAGTACTTGGTATGATAGGAGCAGTAAAAGTCGGTGACGGTTGCTACATGAGATATGCTCCGGACGGTAAAGGAGGTTCAGATTCAATAACGGGTACTATAACTCTTAATGCTAATGCTAATTATGTAAATACTTCTAAGATATTGCCCGACGGTACGACTCAGCTTATTCCTGATCCCAATCATTATGGTGAATGGTTAAATACTCAGGTACTGGTAGAAAAAAGCCAACCGGTGAATTTACAAGTGGTCGGTCAGGTTAGTTTATGTTTAGCTTATGTACCAAAAGATAATTTACAATTTACTGAAAGTACAAGGCCTGGTAAGTCTAATTTAGACGATAAAGGTAACATGATTCCGATTCCTCGTATTACCGATGCAAATAATCCTCCTCTCTCTCTAATAATGGATGCAAAAAATAATGAATGGCGTAATATTGCCGAATTATACGCTAATGATAGAGTTTTAGTTTCCGTATCTCCTAATTTT---------GCCAATACGGATGCTACAGTTGAGGATGCTTTTAAAGATGATAAGGTTACGAAAGATTGTTCCCAAGGCAAAACTGCTTATGAGTCGATTTGTGGAAAATATTCTATTTATTCCGGTAAATATGTTAATGCTTGCGAACTGAAGCAAAATTATTGGCAAGGTAATAAGCATCGG------GAAACATGTTAT---------TGTTTTTTGGGATGTATTTATCCAGAAAATGTTCCACCGTTGGTATGTGAAGCTGCTAATGTCTCTTTTCATTGTTGCATTGGTTTTACATGTGACTCCTTACCTGCTTGGATAAATCATGAGGGCGACATGCCGGAGGCTTATAAAGATGACGGTAGTTTTACCTTTAGCTGGTCGAATAATTCCAGTAATTTATTTATTGATTATGCGGGACTTCAATGTTCTAATAACGCCAATATTCCTCCAAACGGTAAATGTCCTGATATTGTCGAGAATCGTAGTCCTAAGGATAAAGATTATATTGGAGGTGTA------------------------AATTGTACTTCCGGCATATGTCAGGATGGAGATTTTCAAAAGAATCGAAGATTTTGGTATACAGCGGACGGTAAAGGAGGCAAAGGACCAACTGGATTGATATATCAAATGAATGATTCAGGTTCTGTAAGTCAAGCTCTACCTTCTAAGCTAGAATTTGCTGAGTTTGTTGCGGAGACAGAGCAACCGCATGACTATAAAGATAAAGACGGTAAATATTTATATAAAGTTATATATAATAGACCCTTTAACAGTAATATTGAAAAAAGCTATTTACAATATAGGCTTTGGTCTCCCGCTTCACAAGATGCTAGTAAGAATACGGGAGGATACGTTTTAAATATTAAACAGACTAAATGCTATAGAGAGAATGGTAATAGTTTTAACGATACTTTTGATGATCGGGGACGAGTGCAATACATCATAGTCAAGCCTTCGGAAAACCCGAATACTAGCGGTAAAACATATTCACCTCAAGGTATTAGCGTTGATAGTGACGGTAAATATAACTTTAACGCAAATGAGGCTGGTTATATATGGATGAAAATTCTAAATGATCCTAGTAATAATTTAAGGGACTATAAAGATAGTGAAGGTAGCTATAAAGTACATTTCTCAACATCCTTAAAAGTAGGAAGTTTTACTATTAAAGTAATGAATCCGTTACTTCAGTTATTTAAAACTAAAGTGCAAGGAGCAGCTACTTCTATTTTTAAAAATATGGTATGTTATAAAGCCACTGATAATGCATCATGTACTAACTTTTTTACCTATATTAAAGCGATTTTAATTCTATATGTGATGACTTATGGAGCAATGTTCTTGCTTGGTTTCGCTAAGATAAACCAAAAAGAGCTAGTAATTAGAATAGCAAAAATTGGGGTAGTTAGCGGACTTATGAACGGTAATACCTTTGAATTTTTCAATAACTATCTTTTTGATGCAATTACTAATTTTTCAGACGCAATTATTGCTAATATGAGTGGATATAGTTTGTTTACTTCTACTAATACTATTTCTAATCCTTTCATGTTTTTAGATGCAGTAATGAGTAAAGTATTTTTTAGTCAAACCTTTATCGCTCAATTACTTTCACTTCTTTCTCTTGGGCTTAGCGGTATTATATATTTTATAATTACTTTTATTGCGGTTGGTATAGTAATTATTACGGCACTTAGAGCTGTTGCCGTTTATATTATGGCATTTATGGCAACTTGTATATTAATCGGTATAGCCCCTTTATTTATTAGTTTCTTATTATTTGATTTTACTAGGTATTTATTTGATAATTGGGTTAGGTTTACAATCCGCTATATGATAGAACCGGTAGTTATGATGGCAGGTATTATAGTGCTAACCCAGCTATTTACCATTTATCTAGATTTTGTTTTAGGTTATAGCGTTTGTTGGAAATGTGCTTTACCGATAAAAATTCCGTTTATCGGTACTATTTTACCTATTGCATTGCTGAATGTACCTATCTTCTGTATTAATTGGTTTGCCCCTTGGGGAATGGATTATATGTCGGGTATGATGGGAGTAAATATGCAAAATATCGTAGCTCTAGTTATTATTGCTTACGGTATGTATGGTTATGTCGAATTTTCAGGGCGTATGGTAGCAAAATTAACTAGTGCTGCCGGTCCTTCTGCTACTGACATTGGTGGTAGAATGTCTCATGATGCAGGACAAAAAGCATTAAGTCCAATAGGAATGGATGATAAAACAAGACAAGGTATTACCAGCAGAGCAGCAGCACGATTAAAACAACGCAATAAGACATTAGATCAAGCTGAAAAAAATAGGAAAAATACGCCAAAAGAAGGGGGTGAAAAGACAAATGAAGAACCACCTAAACCTGAAACACTAAAA
Br	ATGCAAAGTAGCTTAATAAAAATTTTAGGTGTGCTTGCTATAGTAGCAACCCTTGTTTGCTTCGTTTTTGCAGCCCTTGGAATGATAGGAGCAGTAAGCGTTGGTAATGGTTGTTATATGAGGTATGCTCCAGGTGGTAAAGGAGGTTCAGATTCTATAACTAGTACAATTACTCTTAACGCTAATGCTAATTATGTTAATACCTCTACAATGTTACCAGATGGTACTATGCAGCTTACTCCTGATCCTGCTCATTATGGTGAGTGGTTAAATACCCAAGTAGAAGTAAAAGATAAGCAAGCAGTATCATTACAAGTAGTTGGTCAGATTAGTTTATGCCTTGCTTATGTGCCGAAAGATAATTTGCAATTTACTGAAAGTACAAGACCAGGTAAGTCTAATTTAGACGATAATGGCAAGATGATTCCTATTCCTCGTGTTACAGATGTTAATAAACCGCCGCTTTCCTTGATAATGGATGCAAAAAATAATGAGTGGCGTAATATTACTGAAATGTATGCTAATGATAGAATATTAGTTTCGGTGACGCCTAATTATTCTCCTGGGGCAGGTGGGACAGTAGGGGCTATGGATGCTTTTAAAGGTACTAACGTTACGGCTGATTGTTCACAAGGTAAAACTGCTTATGATCCGATTTGTGGAAGATACTCTATTTATTCAGGACCATATGTAAATGCTTGTGAATTAAAGCAAAATTATTGGCAAGGTAATAAAAAGCAAAAATGTCCAAAT------------------------GGTTGC------------GTTTGGGGAACGATAGATTGGTGTTACACGGCTCCCTCAGCTTGGTGTACTTATTATTATGTATGCGATTCCTTATCGGCTTGGGTAAATAATTATGGAACGATGCCTGAACCTTATAAGGATGATGGCACTTTTACTTTTAGTTGGGCAAGTAATTCTGGGGGTATATTTATTGATTATGCTAATCTTCAATGTTCTAATAATATTAATATTCCGCCAAACGGCAAATGTCCTGATAGTGTAGATGATCGTAGTCCTAAAGATAAAGATTATATAGGCGGAGCT------------------------GGGTGTACTTCAGGTGTATGTAATGGAGGGGAATTTCAGTCACAACGAAGATTTTGGTATACGTCAGATGGTAATGGTGGTAAGGGTCCAACAGGCTTAATATGGCAAATAAGTAATACAAGTAACGTAGATTCAACCCTACCTTCCACCCTACAATTTGCTCAATTTGTAACAGCTTCAGATCAACCTACCGAATATGGTAATGAA---------------TATAAAGTAATATATAATATACCATTTAATAGTAATACTGATAAAGGCTATTTACAGTATAGGCTCTGGTGTCCTACTTCTCAGGATGCAAGTAAAAATACTGGTGGTTATGTTATGAACATCAAACAAACTAAATGCTATAGAGAAAATGGCAATAGTTTAACTGATGTTTTTAATAATCGTGGTCAGGTACAATATTTAGTAGTACCAAGTGCAGAAAATCCAAATACTAGTGGTAAGAATTATTCGCCTGAAGCTGCTATAGTAGATAGTAAGGGTAAAGCTAATTTTAATGCAGCTGGTGAAGGGTATATATGGATGAGAGTGCTAAACGATCCGAAT------------GATTATAAAGATAGTGAGGGTAGTTATAAAGTACATTTTTCAACTTCTCAGTCAGTAGGAAGCTTTACCATTAAAGTAATGAATCCTCTACTTCAGTTATTTAAAGGTAAAGTTAAAGGAGCTGCTGAGTCTATTTTCCGAAATATAGTATGTTAT---GGAGGAGATACGTCTTCTTGTACTAACTTTTTTAATTATATTAAAGCACTTCTAATTCTTTATGTTATGGTTTACGGGGCAATGTTTTTACTGGGCTTTGCAAAAATAAACCAAAAAGATTTAGTAGTTAGAATAGTAAAAATAGGTATTGTTAGTGGACTTATGAATGGCAATACGTTTGAGTTTTTTAATAATTATCTATTTGATACTATTGCTAACTTTTCCGATGAAATTATTTCTAATATGAGCGGATATAGCTTATTTAATTCCAATGGTACTGTTTCAAATCCTTTCATGTTTTTAGATGCCGTAATGAGTAGGATATTGTTTAGCCAAACATTTATGGCACAATTACTTGCATTATTATCTTTAGGTCTTAGCGGTATTATATATTTTATAATTACTGTTATTGCAGTAATGATTGTAATTATAACAGCATTTAGAGCAGCTGCCGTTTATATTATGGCATTTATGGCGACTTGTATATTAATTGGTATAGCACCTATATTTATTAGCTTCTTATTATTTGATTTTACTAGGTATTTATTTGATAATTGGGTTAGATTTACAATTAGATATATGATTGAGCCGGTTGTTTTAATGGCGGGTATCATTGTGCTGACTCAATTATTTACGATATATTTAGATTTTGTTTTAGGTTATAGCGTTTGTTGGAAATGTGCACTACCTATAAAAATTCCGTTTATCGGTACTATTTTACCTGTTGCATTACTTAATGTACCAATCTTTTGTATAAACTGGTTTGCACCTTGGGGTATGGATTATATGTCGGGTATGATGGGTGTGAATATGCAAAATATAGTTGCATTAGTTATTATAGCTTATGGTATGTATGGTTATGTTGAGTTTTCCGGTAATATGGTGGCAAGACTGACAAGTGCGGCTGGTCCTTCAGCTACTAGTATGGGTGGAGCAATGTCAGGTGCTGCAGAGCAGGGAGCATTGAGCCAAGTAGGTATGGATGAAAAAACAAGAAAAGGTATTACTGGTAGAGCAAAAGAACGATTAAAGCAACGTAATGAAACTTTAAAGCAAGCTGAGAAAACTAGAAAAAATGCACCAAAA---------------------GAAGAGCCGCCTAAAGCGGAAATACCAAAA
Ca	ATGCAGAGTAACTTGTTAAAAGTTTTAGGAGTACTCGCTATAGTAGCAACGTTAGTTTGCTTTATTTTTGCAGCACTTGGTATGATAGGAGCAGTAAAAATCGGTAACGGCTGCTACATGAGATATGACGCAGACGGTAAAGGTGGTAGAGATTCAATAACTGATACTATAACCCTTAATGCTAATGCTAATTATGTATACACTTCTAAGATGCTGTCCGACGGTACAACTCGGCTTATTCCTGATCCTACTCGTTACGGTGAATGGTTAAATACTAAGGTGCTAGTAGAAAATAGCCAATCGGTGAATTTACAAGTCGTCGGTCAGGTTAGTTTGTGTTTAGCTTATATACCACAAGATAATGTCCAA---------CGTACTGGACCTGGA---TCTAATTTAGATGATAACGGTAAAATGATTCCGATCCCTCGTGTCACCGATTCAAATATTCCTCCTATCTCTCTAATAATGGATGCCAAAAATAGTGAGTGGCGTAATATTGCCGAATTATACGCCAATGATAGAGTTTTAGTTTCCATATCTCCTAATTTT---------ATCGGTACAGAGGCAACAGTTAATGATGCCTTTAAAGGTACTGCGGTCACGACAGATTGTTCACAAGGCAAAACTTCTTATGAGCCGATTTGTGGAAAATATTCTTTTTATTCTGGTCAATATGTTAATGCTTGTGAATTGAAACAAAATTATTGGCAAGGTAATCAGCATAGG------GAACCATGTCAT---------TGTGTTTTTGGATGTATTTATCAAGAAGCAGTTGCTAAGTGGGTATGTGATTCTGCTAATGCAGCTTCTCATTGTTGTCTTAGTTTGGTATGTGACTCCCTACCTGCTTGGATAAATCACTATGGCACAATGCCAGAATCTTATAAAGACGATGGTAGTTTTACCTTTAGTTGGTCAGATAATTTGGGTAATTTATTTATTGATTATTCAAATCTTCAATGTTCCAATAATGCTAATATTTTACCGAATGGTAAATGTCCTGATGTTGTCTCTAATCGTAGTCCTAAAGATAAAGATTATATTGGAGGTGTA------------------------CATTGTACTTCAGGAATATGTAACGATGGAGATTTTCAAAAGCATCGGAGATTTTGGTATACAGCGGATGGTAAAGGAGGTAAAGGACCAACTGGATTAATATATCAAATGAATGATACGGGTTCTGTAAGTCAAGCTTTGCCTTCTAATCTAGAATTTGCTAAGTTTGTTGCAGATTCAGATCAACTGCCTGAATATAAAGATAAAGACGGTAAATATATATATAAAGTTATATATAATATACCTTTTAACAGCAATATTGAAAAAAGTTATTTACAATATAGACTTTGGTCTCCCACCTCACAAGATGCTAGTAAGAATACGGGTGGATATGTTCTAAATATTAAACAGACTAAATGTTATAGAGAGAACGGTAATAGTTTTAATGATACTTTTAATGATCGGGGACGAGTGCAATACATAATAGTAGCTGGTTCAGAAAACCCGAATACTAGCGGTAAATCTTATTCACCTCAAGGAATTAACGTTGATAGTGATGGTAAAGCTAACATTATTGCAAATGGAGATGGTTATATATGGATGAGAATTCTAAACGATTCTAAT------------GATTATAAAGATAGTGATGGTAACTATAAAGTACATTTCTCAACATTCTTAAAAGTAGGAAGTTTTACTGTTAAAGTAATGAATCCATTACTTCAGTTATTTAAAACTAAAGTGCAAGGGGCTGCTACTTCTATTTTTAGAAATATGGTATGTTATAAAGCTAGTGATAGCTCGTCCTGTACTAATTTTTTTACTTATATTAAAGCGATTTTAATTCTGTATGTGATGACTTACGGAGCAATGTTCTTGCTCGGCTTTACTAAGATAAACCAAAAAGAGCTAGTAATTAGAATAGCAAAAATTGGAGTAGTTAGCGGACTTATAAACGGTAATACTTTTGAGTTTTTTAATAGCTATCTTTTTGATGTAATTACCGGTTTTTCAGATGCAATTATTGCTAATATGAGTGGGTATAGTTTGTTTACTTCTACTAATACTATTTCTAATCCTTTTATGTTTTTAGATGCAGTAATGAGTAAAATATTTTTTAGTCAAACATTTATTGCTCAATTACTTGCACTTCTTTCTCTTGGGCTGAGCGGTATTATATATTTTATAATTACTTTTATTGCGCTTGGTATAGTAATTGTTACAGCACTTAGAGCTATGGCCGTTTATATTATGGCATTTATGGTAACTTGTATATTAATCGGTATAGCCCCTTTATTTATTAGTTTCTTATTATTTGATTTTACTAGGTATTTATTTGATAATTGGGTAAGGTTTACAATCCGCTATATGATAGAACCGGTAATTATGATGGCGGGTATTATAGTACTAACACAGCTATTTACCATTTATCTAGATTTTGTTTTAGGTTATAGTGTTTGTTGGAAATGTGCTTTACCGATAAAAATTCCATTTATCGGGACTATTTTACCTATTGCATTATTGAATGTACCGATCTTCTGTATTAATTGGTTTGCCCCTTGGGGGATGGATTATATGTCAGGTATGATGGGAGTGAATATGCAAAATATCGTAGCTTTAGTTATTATTGCTTATGGTATGTACGGTTACGTCGAATTTTCAGGACGTATGGTAGTAAAATTAACTAGTGCTGCCGGACCTTCAGCTACTGGTATGGGCGAAGCAATGTATAATGTTGCAGAACAGAAAACGTTGAGTCAAGTAGGAATGGATGCCGAGACAAGAAAAGGTATTACTGGCAGAGCGGAATCACGATTGAAACAACGCAATAAAACATTAGATCAAGCTGAGAAAAACAGAAAACATACGCCGCAAGAAGGAGGTGAAAAGACAAATGAAGAACCGCCTAAACCTGAAACACTGAAA
Co	ATGCAGGGTAACTTATTAAAAGTTTTAGGAGTACTTGCTATAGTAGCAACGTTAGTTTGCTTTATTTTTGCAGCACTTGGTATGATAGGAGCAGTAAAAGTCGGTGACAGCTGCTACATGAGATATGCGTCGGACGGTCAAGGAGGAGCGGATTCAATAATCGGTACTATAACCCTTAATGCTAATGCTAATTATGTAAACACTGCTAAGATGTTGTCCGACGGCACGACTCTACTTGTTCCTGATCCTACTCGTTACGGTGAATGGCTAAATACTCAGGTGCTAGTAGAAAACAGCCAACCGGTGAATTTACAAGTGGTCGGTCAGGTTAGTTTGTGTTTAGCTTATATACCGAAAGATAATTTACAA---------CGTACAGGGGCTGGA---TCTAATTTAGACGATAACGGTCAAATGATCCCGATTCCTCGTATTAACGATGCAAATAATCCACCTGTCTCTCTAATAATGGATGCAAAAAATAATGAATGGCGTAATATTGCCGAATTATACGCCAATGATAGAGTTTTAGTTTCCGTATCTCCTAATTTT---------GCCAATACGGATGCGACAGTTAAAGATGCTTTTAAAGGTGCTGAAGTTACGCAAGATTGTTCAGAGAATAAAACTACTTATAATCCAATTTGTGGAAAATATTCTGTTTATTCAGGTGAGTATGTCAATGCTTGCGAGTTAAAAGAGAAGTATTGGAATTGTGAAGTCACATGGAGGTGCCCTACCTGGCAT---------GAGCAAATAGGTTGC------------GACTGGGGAGCATTGGGCTGTGTTGCGTCTTGTAAAAAGATACCAGAATGTACA------------ACGAAATGTATGGCTTGGGTTAATATAACGAGACCAGCACCAGAAAACTACCTAGATGATGGGAGTTTTACATTTTCGTGGTCTGACAACACAGGTAAATTATTTATCGACTATTCAGCCCTTCAATGTTCTTATAATGCTAATATTCCTCCAGTTGATAAATGTCCTGATCGTGTTCGCGATCGTCGTATAAAAGATAAAGATTATATTGGAGGTGTA------------------------CATTGTACTTCGGGCATATGTAGCGATGGAGATTTTCAAAAGAATCGGAGATTTTGGTATACGGCGGACGGTAAAGGAGGCAAAGGACCAACTGGATTAATATATCAAATGAATGATGCGGGTTCTGTAAGTCAAGCTCTGCCTTCTAAGCTAGAATTTGCTAAATTTGTTGCAGATACAGATCAACCGCCTGACTATAAAGGTAAAGACGGTAAATATTTATATAAAGTTATATATAATATACCTTTTAACAGTAATATTGCAAAAAGTTATTTACAATATAGGCTGTGGTCGCCTACCTCACAAGATAGTAGTAAGAATACGGGAGGATACGTTTTAAATATTAAACAGACTAAATGCTATAGAGAAAACGGTAATAGTTTTAACGATACTTTTGATGATCGAGGACGAGTGCAATACATCATAGTAAAGCCTTCGGAAAACCCGAATACTAGCGGTAAAACCTATTCACCTCAAGGAATTAGTGTTGATAGTGAAGGTAAATATAGCTTTAACGCAAATGAGGCGGGTTATATATGGATGAAAATTCTAAATGATCCTGGTAATAATTTAAGGGACTATAAAGATAGTGAAGGTAGCTATAAAGTACATTTCTCAACATCCTTAAAAGTAGGAAGTTTTACTATTAAAGTAATGAATCCGTTACTTCAGTTATTTAAAACTAAAGTGCAAGGGGCTGCTACTTCTATTTTTAAAAATATGGTATGTTATAAAGCTAATGATAGTTCGTCCTGTACTAACTTTTTTACCTATATTAAAGCAATTTTAATTCTGTATGTGATGACTTACGGAGCAATGTTTTTACTTGGTTTTGCTAAGATAAACCAAAAAGAGCTAGTAATTAGAATAGCAAAAATCGGGGTAGTTAGCGGACTTATGAACGGTAATACCTTTGAATTTTTCAATAACTATCTTTTTGATGCAATTACCAATTTTTCAGACTCAATTATTGCTAATATGAGTGGATATAGTTTGTTTACTTCTACTAATACTATTTCTAATCCTTTCATGTTTTTAGATGCAGTAATGAGTAAAATATTTTTTAGTCAAACCTTTATCGCTCAATTACTTGCACTTCTTTCTCTTGGGCTTAGCGGTATTATATATTTTATAATTACTTTTATTGCGGTTTGTATAGTAATTATTACGGCGCTTAGAGCTGTTGCCGTTTATATTATGGCATTTATGGCAACTTGTATATTAATCGGTATAGCCCCTTTATTTATTAGTTTCTTATTATTTGATTTTACTAGGTATTTATTTGATAATTGGGTGAGGTTTACGATCCGCTATATGATGGAACCGGTAGTTATGATGGCAGGTATTATAGTGCTAACACAACTATTTACCATTTATCTAGATTTTGTTTTAGGTTATAGCGTGTGTTGGAAATGTGCTTTACCGATAAAAATTCCGTTTATCGGTACTATTTTACCTATTGCCTTGCTGAATGTACCTATCTTCTGTATTAATTGGTTTGCCCCTTGGGGAATGGATTATATGTCGGGTATGATGGGAGTAAATATGCAAAATATCGTAGCTCTAGTTATTATTGCTTACGGTATGTACGGTTATGTCGAATTTTCAGGACGTATAGTAGTAAAATTAACTAGTGCTGTTGGGCCTTCGGCTACTGAAATTGGTGGTAAAATGTCTCATGATGCAGGACAAAAAGTATTAAGTTCAATAGGAATGGATGATAAAACAAGACAAGGTATTACCGGCAGAGCGGAAGCACGATTAAAACAACGCAATAAGACATTAGATCAGGCTGAGAAAAATAGGAAAAATACGCAAAAAGAAGGGGGCGAGAAGACAAATGAAGAACCACCTAAACCTGAAACACCGAAA
Fe	ATGCAGAGTAACTTATTAAAAGTTTTAGGAGTACTCGCTATAGTAGCAACATTAGTTTGCTTTATTTTTGCAGCACTTGGTATGATAGGAGCAGTAAAAGTCGGTGACGGCTGCTACATGAGATATGCCCCGGACGGTAAAGGAGGTTCAGATTCAATAACCGGTACTATAACACTTAATGCTAATGCTAATTATGTAAACACTTCTAAGATGTTGCCCGATGGCACGACTCAGCTTATTCCTGATCCTAATCGTTACGGTGAATGGTTAAATACTCAGGTGCTAGTAGAGAACAATCAACCGGTGAATTTACAAGTGGTCGGTCAGGTTAGTTTGTGTTTAGCTTATGTACCAAAGGATAATGTACAATTTACTGAAAGTACAAGACCTGGTAAATCTAATTTAGATGATAAAGGTAACATGATTCCGATTCCTCGTATTACCGATGCAAATAATCCGCCTCTCTCTCTAATAATGGATGCAAAAAATAATGAATGGCGTAATATTGCCGAATTATACGCTAATGATAGAGTTTTAGTTTCCGTATCTCCTAATTTT---------GCTAATACTGATGCGACAGTTGAGGATGCTTTTAAAGGTACTAAGGTTACGAAAAATTGTTCCCAAGGCCAAACTTCTTATGAGCCGATTTGTGGAAAATATTCTGTTTATCACGGTGAATATGTTAATGATTGTGAATGGAGAGACAAATATTGGAAATGTAATTATCATCATTCCTGTGATACGAGTTTTTGGGGGGGGTGCGGTCTTGGGTGT---------------------------CCATGTGCCTTTGGAAAAATA---------TGTTGTGGGGAATGGATATGCGATTCATGTGGAGCATGGGTTAATATTCGTACTTCAATGCCAGAAGCTTATAAAGATGATGGTAGTGTTACAAAAGCGTGGAGTGATAATATAAACAATTTATTTTTTGACCTCTTTAATTTAGAGTGTTCTAATAACTCCAAGACTCTTCCAAATGGTCAATGTCCTGATGCTGTTAGAGATCGTAGTCCTAAAAATCTAGATTTTATCAAAGGACGTTGCAGTGGAACATGGGTTGAGGATCAATGTAATGACGGAACTGTTTCAACACCGGAGCTTTCAAATTATAAATATTTTTGGTATACGGCGGATGGTAAAGGAGGCAAAGGACCAACCGGATTAATATATCAAATGAATGATGCGGGCTCTGTAAGTCAAGCTCTGCCTTCTAAGCTAGAATTTGCTAAATTTGTTGCAGATACAGATCAACCGGCTGACTATAAAGATAAAGACGGTAAATATTTATATAAAGTTATATATAATATACCTTTTAATAGCAATACTGAAAAAAGCTATTTACAATATAGGCTTTGGTCTCCCACCTCACAAGATGCTAGTAAGAATACGGGAGGATATGTTCTAAATATTAAACAGACTAAATGTTATAGAGAAAACGGTAATAGTTTTAACGATACTTTTGATGATCGGGGGCGAGTGCAATACATAATAGTAAAGCCTTCGGAAAACCCGAATACTAGCGGTAAAACCTATTCACCTCAAGGAATTAACGTTAATAGCGACGGTAAATATAACTTTAATGCGAATGAGGCGGGTTATATATGGATGAAAATTCTAAATGATCCTAGTAATAATTTAAGGGACTATAAAGATAGTGAAGGTAACTATAAAGTACATTTCTCAACATCCTTAAAAGTAGGAAGTTTTACTATTAAAGTAATGAATCCGTTACTTGAGTTATTTAAAACTAAAGTACAAGGGGCTGCTACTTCTATTTTTAAAAATATGGTATGTTATAAAGCTAATGATAGCTCGTCCTGTACTAACTTTTTTACCTATATTAAAGCGATTTTAATTTTGTATGTGATGACTTACGGAGCAATGTTTTTGCTTGGTTTTGCTAAGATAAACCAAAAAGAGCTAGTAACTAGAATAGCAAAAATCGGGGTAGTTAGCGGACTTATGAACGGTAATACCTTTGAATTTTTTAATAACTATCTTTTTGATGCAATTACTAATTTTTCAGACGCAATTATTGCTAATATGAGTGGATATAGTTTGTATACTTCTACTAATACTATTTCTAATCCTTTCATGTTTTTAGATGCAGTAATGAGTAAAATATTTTTTAGTCAAACCTTTATCGCTCAATTACTTTCACTTCTTTCTCTTGGGCTTAGCGGTATTATATATTTTATAATTACTTTTATTGCGGTTGGTATAGTAATTATTACGGCACTTAGAGCTGTTGCCGTTTATATTATGGCATTTATGGCAACTTGTATATTAATCGGTATAGCCCCTTTATTTATTAGTTTCTTATTATTTGATTTTACTAGGTATTTATTTGATAATTGGGTGAGGTTTACGATCCGCTATATGATAGAACCGGTAGTTATGATGGCAGGTATTATAGTGCTAACCCAGCTATTTACCATTTATCTAGATTTTGTTTTAGGTTATAGCGTTTGTTGGAAATGTGCTTTACCGATAAAAATTCCCTTTATCGGTACTATTTTACCTATTGCATTGCTGAATGTACCTATCTTCTGTATTAATTGGTTTGCCCCTTGGGGAATGGATTATATGTCGGGTATGATGGGAGTAAATATGCAAAATATCGTAGCTCTAGTTATTATTGCTTATGGTATGTATGGTTATGTCGAATTTTCAGGGCGTATGGTAGCAAAATTAACTAGTGCTGCCGGACCTTCGGCTACTGAAATTGGTGGTAGAATGTCTCATGATGCAGGACAAAAAGCATTAAGTCCAATAGGAATGGATGATAAAACAAGACAAGGTATTACCGGCAGAGCGGAAGCACGATTAAAACAACGCAATAAGACGCTCGATCAGGCTGAGAAAAATAGGAAAAATACGCCAAAAGAAGGGGGCGAAAAGACAAATGCAGAACCGCCGCAGCCTGAAGCACGAGGA
Ri	ATGCAGGGTAACTTATTAAAAGTTTTAGGAGTACTTGCTATAGTAGCAACGTTAGTTTGCTTTATTTTTGCAGCACTTGGTATGATAGGAGCAGTAAAAGTCGGTGACAGCTGCTACATGAGGTATGAGTCGGACGGTAAAGGAGGAGCGGATTCAATAATCGGTACTATAACCCTTAATGCTAATGCTAATTATGTAAACACTGCTAAGATGTTGTCCGACGGCACGATTCGGCTTATTCCTGATCCTACTCGTTACGGTGAATGGCTAAATACTCAGGTGCTAGTAGAAAACGGCCAACCGGTGAATTTACAAGTGGTCGGTCAGGTTAGTTTGTGTTTAGCTTATATACCGAAAGATAATTTACAA---------CGTACAGGGGCTGGA---TCTAATTTAGACGATAACGGTCAAATGATCCCGATTCCTCGTATTAACGATACAAATAATCCACCTGTCTCTCTAATAATGGATGCAAAAAATAATGAATGGCGTAATATTGCCGAATTATACGCCAATGATAGAGTTTTAGTTTCCGTATCTCCTAATTTT---------GCCAATACGGATGCGACAATTAAAGATGCTTTTAAAGGTGTTGAAGTTACGAAAGATTGTTCAGAGAATAAAACTACTTATAATCCAATTTGTGGAAAATATTCTGTTTATTCAGGTGAATATGTCAATGCTTGCGAGTTAAAAGAGCAGTATTGGAATTGTCAAGTCACATGGAGGTGCCCTACCTGGCAT---------GAGAAAATAGGTTGC------------GACTGGGGAGAATTGGGCTGTGTTCCTTCTTGTGATAAGGTACCAGAATGTACA------------ACGAAATGTATGGCTTGGGTTAATAGAACGAGACCAGCACCAGAAAACTACCTAGATGATGAGAGTTTTACATTTTCGTGGTCTGACAACACAGGTAAATTATTTATCGACTATTCAGCCCTTCAATGTTCTTATAATGCTAATATTCCTCCAGTTGATCAATGTCCTGATAGTGTGCGCGATCGTAGTCCAAAAGATAAAGATTATATTGGAGGTGTA------------------------CATTGTACTTCGGGCATATGTAGCGATGGAGATTTTCAAAAGAATCGGAGATTTTGGTATACGGCAGACGGTAAAGGAGGCAAAGGACCAACTGGATTAATATATCAAATGAATGATGCGGGTTCTGTAAGTCAAGCTCTGCCTTCTAAGCTAGAATTTGCTAAATTTGTTGCAGATACAGATCAACCGCCTGACTATAAAGATAAAGACGGTAAATATTTATATAAAGTTATATATAATATACCTTTTAACAGTAATATTGCAAAAAGTTATTTACAATATAGGCTGTGGTCTCCTACCTCACAAGATAGTAGTAAGAATACTGGAGGATACGTTTTAAATATTAAACAGACTAAATGCTATAGAGAAAACGGTAATAGTTTTAACGATACTTTTGATGATCGAGGACGAGTGCAATACATCATAGTAAAGCCTTCGGAAAACCCGAATACTAGCGGTAAAACCTATTCACCTCAAGGAATTAGCGTTGATAGTGAAGGTAAATATAGCTTTAACGCAAATGAGGCGGGTTATATATGGATGAAAATTCTAAATGATCCTGGTAATAATTTAAGGGACTATAAAGATAGTGAAGGTAGCTATAAAGTACATTTCTCAACATCCTTAAAAGTAGGAAGTTTTACTATTAAAGTAATGAATCCGTTACTTCAGTTATTTAAAACTAAAGTGCAAGGGGCTGCTACTTCTATTTTTAAAAATATGGTATGTTATAAAGCTAATGATAGTTCGTCCTGTACTAACTTTTTTACCTATATTAAAGCAATTTTAATTCTGTATGTGATGACTTACGGAGCAATGTTTTTGCTTGGTTTTGCTAAGATAAACCAAAAAGAGCTAGTAATTAGAATAGCAAAAATCGGGGTAGTTAGCGGACTTATGAACGGTAATACCTTTGAATTTTTCAATAACTATCTTTTTGATGCAATTACCAATTTTTCAGACTCAATTATTGCTAATATGAGTGGATATAGTTTGTTTACTTCTACTAATACTATTGCTAATCCTTTCATGTTTTTAGATGCAGTAATGAGTAAAATATTTTTTAGTCAAACCTTTATCGCTCAATTACTTGCACTTCTTTCTCTTGGGCTTAGCGGTATTATATATTTTATAATTATTTTTATTGCGGTTGGTATAGTAATTATTACGGCGCTTAGAGCTGTTGCAGTTTATATTATGGCATTTATGGCAACTTGTATATTAATCGGTATAGCCCCTTTATTTATTAGTTTCTTATTATTTGATTTTACTAGGTATTTATTTGATAATTGGGTGAGGTTTACGATCCGCTATATGATAGAGCCGGTAGTTATGATGGCAGGTATTATAGTACTAACACAACTATTTACCATTTATCTAGATTTTGTTTTAGGTTATAGCGTGTGTTGGAAATGTGCTTTACCGATAAAAATTCCGTTTATCGGTACTATTTTACCTATTGCCTTGCTGAATGTACCTATCTTCTGTATTAATTGGTTTGCCCCTTGGGGAATGGATTATATGTCGGGTATGATGGGAGTAAATATGCAAAATATCGTAGCTCTAGTTATTATTGCTTACGGTATGTACGGTTATGTCGAATTTTCAGGACGTATGGTAGTAAAATTAACTAGTGCTGTTGGGCCTTCGGCTACTGAAATTGGTGGTAAAATGTCTTATGATGCAGAACAAAAAGCATTAAGTTCAATAGGAATGGATGATAAAACAAGACAAGGTATTACCGGCAGAGCGGAAGTACGATTAAAACAACGCAATAAGACATTAGATCAGGCTGAGAAAAATAGGAAAAATACGCCACAAGAAGGGGGCGAGAAGACAAATGAAGAACCACCTAAACCTGAAACACCGAAA
Si	ATGCAGGGTAACTTATTAAAAGTTTTAGGAGTACTTGCTATAGTAGCAACGTTAGTTTGCTTTATTTTTGCAGCACTTGGTATGATAGGAGCAGTAAAAGTCGGTGACAGCTGCTACATGAGATATGCGTCGGACGGTCAAGGAGGAACGGATTCAATAACCGGTACTGTAACCCTTAATGCTAATGCTAATTATGTAAACACTACTAAGATGTTGTCCGACGGCACGACTCTGCTTGTTCCTGATCCTACTCGTTACGGTGAATGGCTAAATACTCAGGTGCTAGTAGAAAACAGCCAACCGGTGAATTTACAAGTGGTCGGTCAGGTTAGTTTGTGTTTAGCTTATATACCGAAAGATAATTTACAA---------CGTACAGGGGCTGGA---TCTAATTTAGACGATAACGGTCAAATGATCCCGATTCCTCGTATTAACGATACAAATAATCCACCTGTCTCTCTAATAATGGATGCAAAAAATAATGAATGGCGTAATATTGCCGAATTATACGCCAATGATAGAGTTTTAGTTTCCGTATCTCCTAATTTT---------GCCAATACGGATGCGACAGTTAAAGATGCTTTTAAAGGTGCTGAAGTTACGCAAGATTGTTCAGAGAATAAAACTACTTATAATCCAATTTGTGGAAAATATTCTGTTTATTCAGGTAAGTATGTCAATGCTTGCGAGTTAAAAGAGCAGTATTGGAATTGTAACGTCACATGGAGGTGCCCTAACTGGTAT---------GAGCAAGCAGGTTGC------------GACTGGGGAGCATTGGGCTGTGTTGCGTCTTGTCAAAAGATACCAGAATGTACA------------ACGAAATGTATGGCTTGGGTTAATATAACGAGACCAGCACCAGAAAACTACCTAGATGATGGGAGTTTTACATTTTCGTGGTCTGACAACACAGGTAAATTATTTATCGACTATTCAGCCCTTCAATGTTCTTATAATGCTAATATTCCTCCAGTTGATCAATGTCCTGATCCTGTTCACGATCGTCGTACAAAAGATAAAGATTATATTGGAGGTGTA------------------------CATTGTACTTCGGGCATATGTAGCGATGGAGATTTTCAAAAGAATCGGAGATTTTGGTATACGGCGGACGGTAAAGGAGGCAAAGGACCAACTGGGTTAATATATCAAATGAATGATGCGGGTTCTGTAAGTCAAGCTCTGCCTTCTAAGCTAGAATTTGCTAAATTTGTTGCAGATACAGATCAACCGTCTGACTATAAAGATAAAGACGGTAAATATTTATATAAAGTTATATATAATATACCTTTTAACAGTAATATTGCAAAAAGTTATTTACAATATAGGCTGTGGTCGCCTACCTCACAAGATAGTAGTAAGAATACGGGAGGATACGTTTTAAATATTAAACAGACTAAATGCTATAGAGAAAACGGTAATAGTTTTAACGATACTTTTGATGATCGAGGACGAGTGCAATACATCATAGTAAAGCCTTCGGAAAACCCGAATACTAGCGGTAAAACCTATTCACCTCAAGGAATTAACGTTGATAGTGAAGGTAAATATAGCTTTAACGCAAATGAGGCGGGTTATATATGGATGAAAATTCTAAATGATCCGGGTAATAATTTAAGGGACTATAAAGATAGTGAAGGTAGCTATAAAGTACATTTCTCAACATCCTTAAAAGTAGGAAGTTTTACTATTAAAGTAATGAATCCGTTACTTCAGTTATTTAAAACTAAAGTGCAAGGGGCTGCTACTTCTATTTTTAAAAATATGGTATGTTATAAAGCTAATGATAGTTCGTCCTGTACTAACTTTTTTACCTATATTAAAGCAATTTTAATTCTGTATGTGATGACTTACGGAGCAATGTTTTTACTTGGTTTTGCTAAGATAAACCAAAAAGAGCTAGTAATTAGAATAGCAAAAATCGGGGTAGTTAGCGGACTTATGAACGGTAATACATTTGAATTTTTCAATAACTATCTTTTTGATGCAATTACCAATTTTTCAGACTCAATTATTGCTAATATGAGTGGATATAGTTTGTTTACTTCTACTAATACTATTTCTAATCCTTTCATGTTTTTAGATGCAGTAATGAGTAAAATATTTTTTAGTCAAACCTTTATCGCTCAATTACTTGCACTTCTTTCTCTTGGGCTTAGCGGTATTATATATTTTATAATTACTTTTATTGCGGTTTGTATAGTAATTATTACGGCGCTTAGAGCTGTTGCCGTTTATATTATGGCATTTATGGCAACTTGTATACTAATCAGTATAGCTCCTTTATTTATTAGTTTCTTATTATTTGATTTTACTAGGTATTTATTTGATAATTGGGTGAGGTTTACGATCCGCTATATGATGGAACCGGTAGTTATGATGGCAGGTATTATAGTGCTAACACAACTCTTTACCATTTATCTAGATTTTGTTTTAGGTTATAGCGTGTGTTGGAAATGTGCTTTACCGATAAAAATTCCGTTTATCGGTACTATTTTACCTATTGCCTTGCTGAATGTACCTATCTTCTGTATTAATTGGTTTGCCCCTTGGGGAATGGATTATATGTCGGGTATGATGGGAGTAAATATGCAAAATATCGTAGCTCTAGTTATTATTGCTTACGGTATGTATGGTTATGTCGAATTTTCAGGACGTATGGTAGTAAAATTAACTAGTGCTGTTGGGCCTTCGGCTACTGAAATTGGTGGTAAAATGTCTCATGATGCAGGACAAAAAGCATTAAGTTCAATAGGAATGGATGATAAAACAAGACAAGGTATTACCGGCAGAGCGGAAGCACGATTAAAACAACGCAATAAGATATTAGATCAGGCTGAGAAAAATAGGAAAAATACGTCAAAAGAAGGGGGCGAGAAGACAAATGAAGAACCACCTAAACCTGAAACACCGAAA
Ty	ATGCAGAGTAACTTATTAAAAGTTTTAGGAGTACTCGCTATAGTAGCAACATTAGTTTGCTTTATTTTTGCAGCACTTGGTATGATAGGAGCAGTAAGAATCGGTAACGGCTGTTACATGAGATATTCTAAAGACGGCAATGGAGGTGCGGATTCAATAACCAATACTATAACCCTTAATGCTAATGCTAATTATTTCAATATTTCTAAGATGTTGCCTGATGGCACTACTAAGCTTATACCAGATCCTAATCGTTACGGTGAATGGTTAAATACTCAGGTACTAGTAGAAAAAAATCAACAGGTAAATTTACAAGTGGTCGGTCAAGTTAGTTTATGTTTGGCTTATTTACCAAAAAATAATTTACAATTTACTGAACGTACAAGACCTGGTAAATCGAATCTAGACGATAGCAATCAGATGATTCCAATTCCACGTGTTCAAGATGCAAATAGCCCACCCGTTTCTCTAATAATGGATGCAAAAAATAATGAATGGCGTAATATTGCTGAATTATACGCTAATGATAAAGTTTTAGTTTCTGTATCTCCTAATTTT---------GCTAATACTGATGCAACAGTTGATGACGTTTTTAAAGGTGTGAAGGTTACAAAAGATTGTACACAAGGAAAAACTTCTTACTATCCGATTTGTGGGAAATATTCTATTTATTCCGGTAAATATGTTACTGCTTGTGAACTGAAGCAAAATTATTGGAAAGGTAATGTGCATCGT------GAAGAATGTTAT---------TGTGTTTTTGGATGTATTTATCAAGAAGAAAATGAACAGTGGATATGCGATGCTGCTAATTCTGCTTCTCATTGTTGTACTAGTTTAGTTTGTGACTCCTTACCTGCTTGGATCAATCACTATAGTAATATGCCGGAAGCTTATAAAGATGATGGCAGTTTTACATTTAGTTGGTCAGATAAGAGCGGTAATTTATTAATCGATTATCAGGATCTTCAATGTTCTAATAATGTTCAGATCCCTCCAAACGGTGAATGTCCTGATATTGTTGATAATCGTAATCCTAAAGATAAAGATTATATAGGAGGGGTA------------------------CATTGTACCTCAGGAATATGTAAAGACGGAGATTTTCAAAAAAATCGGAAATTTTGGTATACAGCAGATGGTAAAGGCGGAAAAGGTCCAACCGGATTGATATATCAAATGAATAATACTGGTTCTGTAAGTCAAGCTCTACCTTCTAATCTAGAATTTGCTAAGTTTGTTCCAGAGACAGAACAACCACCTGAATATAAAGATAAAAACGGTAAATATTTATATAAAGTTATATATAATATACCTTTTAACAGTAATATTGAAAAAAGTTATTTACAATATAGGCTTTGGTCGCCTACATCACAAGATTCTAGTAAGAATACGGGAGGATATGTTTTAAATATTAAACAGACTAAGTGTTATAGAGAGAATGGTAATAGTTTTAAAGATATTTTTGATGATCGTGGACGAGTACAATACATAATAGTACAGTCTTCAGAAAATCCGAATACTAGCGGTAAAACTTATGCACCTCAAGGAATTAATGTTGATAGTGATGGTAAATCTCACTTTAACGCGAATGAGGCTGGTTACATATGGATGAAAATCTTAAATGATCCTAGTAATAATTTAAAGGACTATAAAGATAGTGAAGGGAGCTATAAAGTGCATTTCTCAACATCATTAAAAGTAGGCAGTTTTACTATTAAAGTAATGAATCCATTACTTCAGTTATTTAAAACTAAAGTTCAAGGTGCAGCTACTTCTATTTTCAAAAATATGGTATGTTATAAATCTACTGATAATACATCCTGTACTAACTTTTTTACCTATATTAAAGCAATTTTAATCCTATATGTGATGACTTACGGAGCAATGTTCTTGCTTGGTTTTGCTAAGATCAATCAAAAAGAGCTAGTAATTAGAATAGCAAAAATTGGAATGGTTAGCGGACTTATAAATGGTAATACTTTTGAATTTTTCAATAACTATCTTTTTGATGCAATTACTAATTTTTCAGACTCAATTATTGCTAATATGAGTGGATATAGTTTATTTACTTCTACTAATACTATTTCCAATCCTTTTATGTTTTTAGATGCAATAATGAGTAAAATATTTTTTAGTCAAACCTTTATTGCGCAATTACTTTCACTTCTTTCCCTTGGACTTAGCGGTATTATATATTTTATAATTACTTTTATTGCTGTTTGTATAGTCATTATTACGACACTTAGAGCTATTGCCGTTTATATTATGGCATTTATGGCGACTTGCATATTAATCGGTATAGCACCTTTATTTATTAGTTTTTTATTATTTGATTTTACTAGATATTTATTTGATAATTGGGTAAGATTTACGATCCGCTATATGATAGAACCGGTAGTTATGATGGCAGGTATTATCGTATTAACTCAACTATTTACAATTTATCTAGATTTTGTTTTAGGTTATAGCGTTTGTTGGAAATGTACTTTACCGATCAAAATTCCATTTATTGGCACTATTTTGCCTATTGCATTGCTAAATGTACCTATCTTCTGTATTAATTGGTTTGCACCTTGGGGAATGGACTATATGTCAGGTATGATGGGAGTAAATATGCAAAATATTGTAGCTTTAGTTATTATTGCTTATGGTATGTATGGTTATGTCGAATTTTCAGGTCGAATGGTAGCAAAATTAACTAGTGCTGCAGGACCTTCTGCTACTCAAATTGGTGATAGAATGTCTCATGATGCTGGACAAAAAACATTAAGTCAAATAGGAATGGATTATAGAACAAGAAAAGGTATTACCAGCAGAGCAAAATCAAGATTAAAACAACGCAATAGGACATTAGAACATGCTGAGCAAAATAGCAAAAAATACATGAAAAAAATTGGTGAGAATACAAATGAA---------------GGAACACTAAAA
Bo	ATGCAAAGTAGCTTAATAAAAATTTTAGGTGTGCTTGCTATAGTAGCAACCCTTGTTTGCTTCGTTTTTGCAGCCCTTGGAATGATAGGAGCAGTAAGCGTTGGTAATGGTTGTTATATGAGGTATGCTCCAGGTGGTAAAGGAGGTTCAGATTCTATAACTAGTACAATTACTCTTAACGCTAATGCTAATTATGTTAATACCTCTACAATGTTACCAGATGGTACTATGCAGCTTACTCCTGATCCTGCTCATTATGGTGAGTGGTTAAATACCCAAGTAGAAGTAAAAGATAAGCAAGCAGTATCATTACAAGTAGTTGGTCAGATTAGTTTATGCCTTGCTTATGTGCCGAAAGATAATTTGCAATTTACTGAAAGTACAAGACCAGGTAAGTCTAATTTAGACGATAATGGCAAGATGATTCCTATTCCTCGTGTTACAGATGTTAATAAACCGCCGCTTTCCTTGATAATGGATGCAAAAAATAATGAGTGGCGTAATATTACTGAAATGTATGCTAATGATAGAATATTAGTTTCGGTGACGCCTAATTATTCTCCTGGGGCAGGTGGGACAGTAGGGGCTATGGATGCTTTTAAAGGTACTAACGTTACGGCTGATTGTTCACAAGGTAAAACTGCTTATGATCCGATTTGTGGAAGATACTCTATTTATTCAGGACCATATGTAAATGCTTGTGAATTAAAGCAAAATTATTGGCAAGGTAATAAAAAGCAAAAATGTCCAAAT------------------------GGTTGC------------GTTTGGGGAACGATAGATTGGTGTTACACGACTCCCTCAGCTTGGTGTACTTATTATTATGTATGCGATTCCTTATCGGCTTGGGTAAATAATTATGGAACGATGCCTGAACCTTATAAGGATGATGGCACTTTTACTTTTAGTTGGGCAAGTAATTCTGGGGGTATATTTATTGATTATGCTAATCTTCAATGTTCTAATAATATTAATATTCCGCCAAACGGCAAATGTCCTGATAGTGTAGATGATCGTAGTCCTAAAGATAAAGATTATATAGGCGGAGCT------------------------GGGTGTACTTCAGGTGTATGTAATGGAGGGGAATTTCAGTCACAACGAAGATTTTGGTATACGTCAGATGGTAATGGTGGTAAGGGTCCAACAGGCTTAATATGGCAAATAAGTAATACAAGTAACGTAGATTCAACCCTACCTTCCACCCTACAATTTGCTCAATTTGTAACAGCTTCAGATCAACCTACCGAATATGGTAATGAA---------------TATAAAGTAATATATAATATACCATTTAATAGTAATACTGATAAATGCTATTTACAGTATAGGCTCTGGTGTCCTACTTCTCAGGATGCAAGTAAAAATACTGGTGGTTATGTTATGAACATCAAACAAACTAAATGCTATAGAGAAAATGGCAATAGTTTAACTGATGTTTTTAATAATCGTGGTCAGGTACAATATTTAGTAGTACCAAGTGCAGAAAATCCAAATACTAGTGGTAAGAATTATTCGCCTGAAGCTGCTATAGTAGATAGTAAGGGTAAAGCTAATTTTAATGCAGCTGGTGAAGGGTATATATGGATGAGAGTGCTAAACGATCCGAAT------------GATTATAAAGATAGTGAGGGTAGTTATAAAGTACATTTTTCAACTTCTCAGTCAGTAGGAAGCTTTACCATTAAAGTAATGAATCCTCTACTTCAGTTATTTAAAGGTAAAGTTAAAGGAGCTGCTGAGTCTATTTTCCGAAATATAGTATGTTAT---GGAGGAGATACGTCTTCTTGTACTAACTTTTTTAATTATATTAAAGCACTTCTAATTCTTTATGTTATGGTTTACGGGGCAATGTTTTTACTGGGCTTTGCAAAAATAAACCAAAAAGATTTAGTAGTTAGAATAGTAAAAATAGGTATTGTTAGTGGACTTATGAATGGCAATACGTTTGAGTTTTTTAATAATTATCTATTTGATACTATTGCTAACTTTTCCGATGAAATTATTTCTAATATGAGCGGATATAGCTTATTTAATTCCAATGGTACTGTTTCAAATCCTTTCATGTTTTTAGATGCCGTAATGAGTAGGATATTGTTTAGCCAAACATTTATGGCACAATTACTTGCATTATTATCTTTAGGTCTTAGCGGTATTATATATTTTATAATTACTGTTATTGCAGTAATGATTGTAATTATAACAGCATTTAGAGCAGCTGCCGTTTATATTATGGCATTTATGGCGACTTGTATATTAATTGGTATAGCACCTATATTTATTAGCTTCTTATTATTTGATTTTACTAGGTATTTATTTGATAATTGGGTTAGATTTACAATTAGATATATGATTGAGCCGGTTGTTTTAATGGCGGGTATCATTGTGCTGACTCAATTATTTACGATATATTTAGATTTTGTTTTAGGTTATAGCGTTTGTTGGAAATGTGCACTACCTATAAAAATTCCGTTTATCGGTACTATTTTACCTGTTGCATTACTTAATGTACCAATCTTTTGTATAAACTGGTTTGCACCTTGGGGTATGGATTATATGTCGGGTATGATGGGTGTGAATATGCAAAATATAGTTGCATTAGTTATTATAGCTTATGGTATGTATGGTTATGTTGAGTTTTCCGGTAATATGGTGGCAAGACTGACAAGTGCGGCTGGTCCTTCAGCTACTAGTATGGGTGGAGCAATGTCAGGTGCTGCAGAGCAGGGAGCATTGAGCCAAGTAGGTATGGATGAAAAAACAAGAAAAGGTATTACTGGTAGAGCAAAAGAACGATTAAAGCAACGTAATGAAACTTTAAAGCAAGCTGAGAAAACTAGAAAAAATGCACCAAAA---------------------GAAGAGCCGCCTAAAGCGGAAATACCAAAA
Af	ATGCAGGGTAACTTATTAAAAGTTTTAGGAGTACTTGCTATAGTAGCAACGTTAGTTTGCTTTATTTTTGCAGCACTTGGTATGATAGGAGCAGTAAAAGTCGGTGACAGCTGCTACATGAGATATGCATCGGACGGTCAAGGAGGAGCGGATTCAATAACCGGTACTATAACCCTTAATGCTAATGCTAATTATGTAAACACTACTAAGATGTTGTCCGACGGCACGACTCTGCTTGTTCCTGATCCTACTCGTTACGGTGAATGGCTAAATACTCAGGTGCTAGTAGAAAACAGCCAACCGGTGAATTTACAAGTGGTCGGTCAGGTTAGTTTGTGTTTAGCTTATATACCGAAAGATAATTTACAA---------CGTACAGGGGCTGGA---TCTAATTTAGACGATAACGGTCAAATGATCCCGATTCCTCGTATTAACGATACAAATAATCCACCTGTCTCTCTAATAATGGATGCAAAAAATAATGAATGGCGTAATATTGCCGAATTATACGCCAATGATAGAGTTTTAGTTTCCGTATCTCCTAATTTT---------GCCAATACGGATGCGACAGTTAAAGATGCTTTTAAAGGTGCTGAAGTTACGCAAGATTGTTCAGAGAATAAAACTACTTATAATCCAATTTGTGGAAAATATTCTGTTTATTCAGGTAAGTATGTCAATGCTTGCGAGTTAAAAGAGAAATATTGGAATTGTCAAGTCACATGGAGGTGCCCTAACTGGTAT---------GAGCAAGCAGGTTGC------------GACTGGGGAGCATTGGGCTGTATTGCGTCTTGTCAAAAGATACCAGAATGTACA------------ACGAAATGTATGGCTTGGGTTAATATAATGAGACCAGCACCAGAAAACTACCTAGATGATGAGAGTTTTACATTTTCGTGGTCTGACAACACAGGTAAATTATTTATCGACTATTCAGCCCTTCAATGTTCTTATAATGCTAATATTCCTCCAGCTGATCAATGTCCTGATCGTGTTCACGATCGTCGTACAAAAGATAAAGATTATATTGGAGGTGTA------------------------CATTGTACTTCGGGCATATGTAGCGATGGAGATTTTCAAAAGAATCGGAGATTTTGGTATACGGCGGACGGTAAAGGAGGCAAAGGACCAACTGGATTAATATATCAAATGAATGATGCGGGTTCTGTAAGTCAAGCTCTGCCTTCTAAGCTAGAATTTGCTAAATTTGTTGCAGATACAGATCAACCGCCTGACTATAAAGATAAAGACGGTAAATATTTATATAAAGTTATATATAATATACCTTTTAACAGTGATATTGCAAAAAGTTATTTACAATATAGGCTGTGGTCGCCTACCTCACAAGATAGTAGTAAGAATACGGGAGGATACGTTTTAAATATTAAACAGACTAAATGCTATAGAGAAAACGGTAATAGTTTTAACGATACTTTTGATGATCGAGGACGAGTGCAATACATCATAGTAAAGCCTTCGGAAAACCCGAATACTAGCGGTAAAACCTATTCACCTCAAGGAATTAGCGTTGATAGTGAAGGTAAATATAGCTTTAACGCAAATGAGGCGGGTTATATATGGATGAAAATTCTAAATGATCCTGGTAATAATTTAAGGGACTATAAAGATAGTGAAGGTAGCTATAAAGTACATTTCTCAACATCCTTAAAAGTAGGAAGTTTTTCTATTAAAGTAATGAATCCGTTACTTCAGTTATTTAAAACTAAAGTGCAAGGGGCTGCTACTTCTATTTTTAAAAATATGGTATGTTATAAAGCTAATGATAGTTCGTCCTGTACTAACTTTTTTACCTATATTAAAGCAATTTTAATTCTGTATGTGATGACTTACGGAGCAATGTTTTTACTTGGTTTTGCTAAGATAAACCAAAAAGAGCTAGTAATTAGAATAGCAAAAATCGGGGTAGTTAGCGGACTGATGAACGGTAATACCTTTGAATTTTTCAATAACTATCTTTTTGATGCAATTACCAATTTTTCAGACTCAATTATTGCTAATATGAGTGGATATAGTTTGTTTACTTCTACTAATACTATTTCTAATCCTTTCATGTTTTTAGATGCAGTAATGAGTAAAATATTTTTTAGTCAAACCTTTATCGCTCAATTACTTGCACTTCTTTCTCTTGGGCTTAGCGGTATTATATATTTTATAATTACTTTTATTGCGGTTTGTATAGTAATTATTACGGCGCTTAGAGCTGTTGCCGTTTATATTATGGCATTTATGGCAACTTGTATATTAATCGGTATAGCCCCTTTATTTATTAGTTTCTTATTATTTGATTTTACTAGGTATTTATTTGATAATTGGGTGAGGTTTACGATCCGCTATATGCTGGAACCGGTAGTTATGATGGCAGGTATTATAGTGCTAACACAACTATTTACCATTTATCTAGATTTTGTTTTAGGTTATAGCGTGTGTTGGAAATGTGCTTTACCGATAAAAATTCCGTTTATCGGTACTATTTTACCTATTGCCTTGCTGAATGTACCTATCTTCTGTATTAATTGGTTTGCCCCTTGGGGAATGGATTATATGTCGGGTATGATGGGAGTAAATATGCAAAATATCGTAGCTCTAGTTATTATTGCTTACGGTATGTACGGTTATGTCGAATTTTCAGGACGTATGGTAGTAAAATTAACTAGTGCTGTTGGGCCTTCGGCTACTGAAATTGGTGGTAAAATGTCTCATGATGCAGGACAAAAAGCATTAAGTTCAATAGGAATGGATGATAAAACAAGACAAGGTATTACCGGCAGAGCGGAAGCACGATTAAAACAACGCAATAAGACATTAGATCAGGCTGAGAAAAATAGGAAAAATACGCCAAAAGAAGGGGGCGAGAAGACAAATGAAGAACCACCTAAACCTGAAACACCGAAA
Ma	ATGCAGAGTAACTTATTAAAAGTTTTAGGAGTACTTGCTATAGTAGCAACGTTAGTTTGCTTTATTTTTGCAGCACTTGGTATGATAGGAGCAGTAAAAGTCGGTGATGGCTGCTACATGAGATATGCGTTGGACGGTAAAGGAGGAGCGGATTCAATAACCGGTACTATAACCCTTAATGCTAATGCTAATTATGTAAACACTTCTAAGATGTTGCCCGACGGCACGACTCGGCTTATTCCTGATCCTACTCGTTACGGTGAATGGCTAAATACTCAGGTGCTAGTAGAAAACGGCCAACCGGTGAATTTACAAGTGGTCGGTCAGATTAGTTTGTGTTTAGCTTATATACCGAAAGATAATTTACAA---------CGTACAGGGGCTGGA---TCTAATTTAGACGATAACGGTCAAATGATCTCGATTCCTCGTATTAACGATGCAAATACTCCACCTATCTCTCTAATAATGGATGCAAAAAATAATGAATGGCGTAATATTGCCGAATTATACGCTAATGATAGAGTTTTAGTTTCCGTATCTCCTAATTTT---------GCCAATACGGATGCAACAGTTAAGGATACTTTTAAAGGTGCTGAAGTTACGCAAGATTGTTCAGAGAATAAAACTACTTATAATCCAATTTGTGGAAAATATTCTGTTTATTCAGGTGAGTATGTCAATGCTTGCGAGTTAAAAGAGAAGTATTGGAATTGTAAAGTCACATTGAGGTGCCTTAACTGGTTT---------GAGCAAGGAGGTTGC------------GACTGGGCAATATTCGGCTGTAATCCTAAGTGTGATAAGAAACGAGAATGTAAA------------GAGAAATGTATGGCTTGGGTTAATATAACTAGACCAGCACCAGAAAACTACCTAGATGATGGGAGTTTTACATTTTCGTGGTCTGACGACACAGGTAAATTATTTACCGACTATTCAGCCCTTCAATGTTCTAATAATGCTAATATTCCTCCAAATGGTCAATGTCCTGATAGTGTTAGCGATCGTAGTCCAAAAGATAAAGATTATATTGGAGGTGTA------------------------AATTGTACTTCGGGAATATGTAGCGATGGAGATTTTCAAAAGCATCGGAGATTTTGGTATACGGCAGACGGTAAAGGAGGCAAAGGACCAACTGGATTAATATATCAAATGAATGATGCGGGTTCTGTAAGTCAAGCTCTGCCTTCTAAGCTAGAATTTGCTAAATTTGTTGTAGATACAGATCAACCGTCTGACTATAAAGATAAAGACGGTAAATATTTATATAAAGTTATATATAATATACCTTTTAACAGTAATATTGAAAAAAGTTATTTACAATATAGGCTGTGGTCTCCTACCTCACAAGATAGTAGTAAGAATACGGGAGGATACGTTTTAAATATTAAACAGACTAAATGCTATAGAGAAAACGGTAATAGTTTTAACGATACTTTTGCTGATCGAGGACGAGTGCAATACATAATAGTAAAGCCTTCGGAAAACCCGAATACTAGCGGTAAAACCTATTCACCTCAAGGAATTAGCGTTGATAGTGAAGGTAAATATAGCTTTAACGCAAATGAGGCGGGTTATATATGGATGAAAATTCTAAATGATCCTGGTAATAATTTAAGGGACTATAAAGATAGTGAAGGTAGCTATAAAGTACATTTCTCAACATCCTTAAAAGTAGGAAGTTTTACTATTAAAGTAATGAATCCGTTACTTCAGTTATTTAAAACTAAAGTGCAAGGGGCTGCTACTTCTATTTTTAAAAATATGGTATGTTATAAAGCTAATGATAGCTCGTCCTGTACTAACTTTTTTACCTATATTAAAGCAATTTTAATTCTGTATGTGATGACTTACGGAGCAATGTTTTTGCTTGGTTTTGCTAAGATAAACCAAAAAGAGCTAGTAATTAGAATAGCAAAAATCGGGGTAGTTAGCGGACTTATGAACGGTAATACCTTTGAATTTTTTAATAACTATCTTTTTGATGCAATTACCAATTTTTCAGACTCAATTATTGCTAATATGAGTGGATATAGTTTGTTTACTTCTACTAATACTATTTCTAATCCTTTCATGTTTTTAGATGCAGTAATGAGTAAAATATTTTTTAGTCAAACCTTTATCGCTCAATTACTTGCACTTCTTGCTCTTGGGCTTAGCGGTATTATATATTTTATAATTACTTTTATTGCGGTTGGTATAGTAATTATTACGGCACTTAGAGCTGTTGCCGTTTATATTATGGCATTTATGGCAACTTGTATATTAATCGGTATAGCCCCTTTATTTATTAGTTTCTTATTATTTGATTTTACTAGGTATTTATTTGATAATTGGGTGAGGTTTACGATCCGCTATATGATAGAACCGGTAGTTATGATGGCAGGTATTATAGTGCTAACACAGCTATTTACCATTTATCTAGATTTTGTTTTAGGTTATAGCGTGTGTTGGAAATGTGCTTTACCGATAAAAATTCCGTTTATCGGTACTATTTTACCTGTTGCATTGCTGAATGTACCTATCTTCTGTATTAATTGGTTTGCCCCTTGGGGAATGGATTATATGTCGGGTATGATGGGAGTAAATATGCAAAATATCGTAGCTCTAGTTATTATTGCTTACGGTATGTACGGTTATGTCGAATTTTCAGGACGTATGGTAGTAAAATTAACTAGTGCTGTTGGGCCTTCGGCTACTGAAATTGGTGGTAAAATGTCTCATGATGCAGGACAAAAAGCATTAAGTCCAATAGGAATGGATGATAAAACAAGACAAGGTATTGCCGGCAGGGCGGAAGCACGATTAAAACAACGCAATAAGACATTAGATCAGGCTGAGAAAAATAGGAAAAATACGTCAAAAGAAGGGGGCGAGAAGACAAATGAAGAACCACCTAAACCTGAAACACCGAAA
Rw	ATGCAGGGTAACTTATTAAAAGTTTTAGGAGTACTTGCTATAGTAGCAACGTTAGTTTGCTTTATTTTTGCAGCACTTGGTATGATAGGAGCAGTAAAAGTCGGTGACAGCTGCTACATGAGGTATGAGTCGGACGGTAAAGGAGGAGCGGATTCAATAATCGGTACTATAACCCTTAATGCTAATGCTAATTATGTAAACACTGCTAAGATGTTGTCCGACGGCACGATTCGGCTTATTCCTGATCCTACTCGTTACGGTGAATGGCTAAATACTCAGGTGCTAGTAGAAAACGGCCAACCGGTGAATTTACAAGTGGTCGGTCAGGTTAGTTTGTGTTTAGCTTATATACCGAAAGATAATTTACAA---------CGTACAGGGGCTGGA---TCTAATTTAGACGATAACGGTCAAATGATCCCGATTCCTCGTATTAACGATACAAATAATCCACCTGTCTCTCTAATAATGGATGCAAAAAATAATGAATGGCGTAATATTGCCGAATTATACGCCAATGATAGAGTTTTAGTTTCCGTATCTCCTAATTTT---------GCCAATACGGATGCGACAATTAAAGATGCTTTTAAAGGTGTTGAAGTTACGAAAGATTGTTCAGAGAATAAAACTACTTATAATCCAATTTGTGGAAAATATTCTGTTTATTCAGGTGAATATGTCAATGCTTGCGAGTTAAAAGAGCAGTATTGGAATTGTCAAGTCACATGGAGGTGCCCTACCTGGCAT---------GAGAAAATAGGTTGC------------GACTGGGGAGAATTGGGCTGTGTTTCTTCTTGTGATAAGGTACCAGAATGTACA------------ACGAAATGTATGGCTTGGGTTAATAGAACGAGACCAGCACCAGAAAACTACCTAGATGATGAGAGTTTTACATTTTCGTGGTCTGACAACACAGGTAAATTATTTATCGACTATTCAGCCCTTCAATGTTCTTATAATGCTAATATTCCTCCAGTTGATCAATGTCCTGATAGTGTGCGCGATCGTAGTCCAAAAGATAAAGATTATATTGGAGGTGTA------------------------CATTGTACTTCGGGCATATGTAGCGATGGAGATTTTCAAAAGAATCGGAGATTTTGGTATACGGCGGACGGTAAAGGAGGCAAAGGACCAACTGGATTAATATATCAAATGAATGATGCGGGTTCTGTAAGTCAAGCTCTGCCTTCTAAGCTAGAATTTGCTAAATTTGTTGCAGATACAGATCAACCGCCTGACTATAAAGATAAAGACGGTAAATATTTATATAAAGTTATATATAATATACCTTTTAACAGTAATATTGCAAAAAGTTATTTACAATATAGGCTGTGGTCTCCTACCTCACAAGATAGTAGTAAGAATACTGGAGGATACGTTTTAAATATTAAACAGACTAAATGCTATAGAGAAAACGGTAATAGTTTTAACGATACTTTTGATGATCGAGGACGAGTGCAATACATCATAGTAAAGCCTTCGGAAAACCCGAATACTAGCGGTAAAACCTATTCACCTCAAGGAATTAGCGTTGATAGTGAAGGTAAATATAGCTTTAACGCAAATGAGGCGGGTTATATATGGATGAAAATTCTAAATGATCCTGGTAATAATTTAAGGGACTATAAAGATAGTGAAGGTAGCTATAAAGTACATTTCTCAACATCCTTAAAAGTAGGAAGTTTTACTATTAAAGTAATGAATCCGTTACTTCAGTTATTTAAAACTAAAGTGCAAGGGGCTGCTACTTCTATTTTTAAAAATATGGTATGTTATAAAGCTAATGATAGTTCGTCCTGTACTAACTTTTTTACCTATATTAAAGCAATTTTAATTCTGTATGTGATGACTTACGGAGCAATGTTTTTGCTTGGTTTTGCTAAGATAAACCAAAAAGAGCTAGTAATTAGAATAGCAAAAATCGGGGTAGTTAGCGGACTTATGAACGGTAATACCTTTGAATTTTTCAATAACTATCTTTTTGATGCAATTACCAATTTTTCAGACTCAATTATTGCTAATATGAGTGGATATAGTTTGTTTACTTCTACTAATACTATTGCTAATCCTTTCATGTTTTTAGATGCAGTAATGAGTAAAATATTTTTTAGTCAAACCTTTATCGCTCAATTACTTGCACTTCTTTCTCTTGGGCTTAGCGGTATTATATATTTTATAATTATTTTTATTGCGGTTGGTATAGTAATTATTACGGCGCTTAGAGCTGTTGCAGTTTATATTATGGCATTTATGGCAACTTGTATATTAATCGGTATAGCCCCTTTATTTATTAGTTTCTTATTATTTGATTTTACTAGGTATTTATTTGATAATTGGGTGAGGTTTACGATCCGCTATATGATAGAGCCGGTAGTTATGATGGCAGGTATTATAGTACTAACACAACTATTTACCATTTATCTAGATTTTGTTTTAGGTTATAGCGTGTGTTGGAAATGTGCTTTACCGATAAAAATTCCGTTTATCGGTACTATTTTACCTATTGCCTTGCTGAATGTACCTATCTTCTGTATTAATTGGTTTGCCCCTTGGGGAATGGATTATATGTCGGGTATGATGGGAGTAAATATGCAAAATATCGTAGCTCTAGTTATTATTGCTTACGGTATGTACGGTTATGTCGAATTTTCAGGACGTATGGTAGTAAAATTAACTAGTGCTGTTGGGCCTTCGGCTACTGAAATTGGTGGTAAAATGTCTCATGATGCAGGACAAAAAGCATTAAGTTCAATAGGAATGGATGATAAAACAAGACAAGGTATTACCGGCAGAGCGGAAGTACGATTAAAACAACGCAATAAGACATTAGATCAGGCTGAGAAAAATAGGAAAAATACGCCACAAGAAGGGGGCGAGAAGACAAATGAAGAACCACCTAAACCTGAAACACCGAAA


[VirB6d; 13888-16581]

Pr	ATGAAAATTCTCAAGAGTTTAGTTTTATTAGTTTTGTTTATTGTAATGCCAGCTAAAGCTCATGATGCTTTTTCATGGATGTCAACTAGTTTTAGTGGATTAAAAGGTTTATTCGGTTGTTTAGAAGTCCCTGAATTTACAAGTTTTCAAGAAAGTAATATAGGAATTAATTTATCTAAAGCAGGGGCTTGGCAATCAACAGGTCATACTGTTGAAAAAGGTAAATTGTTAAAAATAAATTGGTCTATTGCAGGTGTTACTACTGAACCTAGAAAATATCTAGTATTATATAGAATTGATCCAAGATTTAGTACGCCTCAAGTTTTTATTAAAACTTATAATTATTCGAAATTACAATTTGAAGCTTTAGGATTTCCTCGTTTTGTTACTAACAGTAATAGTTCAATACCTGGGGCTATACCGCCTGATAAAGATCTTGATGCACTTTCATTTACTAAGATGTCTGATTCTATAAAATATTTTAACTATTCTAAAAATAATGTAAAAATTGAAGTTAAGGCTGGTGATGTAGTAAATATTAGTTTAGTTGGTAAAGATAATTTTTTTACCTCTAATACTCTA------------------GATAATATTTTAACAGAAGAACTTGATAGTTCAATATTTGCTCCTTCTGCACTTTATACTCAAAGTAACCTTGGAAATTTTGATAATAGGATAATTTACGCATCTGCAAAAGAGGTATGTGATATTATAGATGCTGCAAGAGATCCTGATAAACCAAGTGGGTGTAGCGGTACTGGTGCAGCTACAAAATATAAAAGTATAAATAGTAATGAAGCATTAGTAGGCAAACCCATGATGATAGGTGCGATACATAATTTCATGGGATTAATTAATTCTTGCCCTGAGCACTCCGGTATAAATACTAGGCCTGCTTGCTATTATGATCAAGGTAGAGGGATGATAATTAAAGTAGGTGGGCAGGTTATTAAGGAACGAGATCAGAGTTTTGTAAAGTCAGGT------AGAAATAGCTTTATATATTATCAAGCGACTAGGGATGGTATTATGAATTTTACTAGTGATTGGCAAGTGAGTAACATGTTTAATAATTCAGTTTTAATGAGTGATTGGATTAGACGTTTTTTA---AATTACCCTAGTTTTATAGATTATATAAATCAGAATGATTGGTCAGCTAATTTTTTATATTTTGGTCGTTATTCGATGATTGTTGAAATAGGTAATGGGGCTAATTCAATTAGTGCTGATGTCCAACAAAATATAAGTTTAGAATATTTAATAACATATGATGGTACATTACCTGATCCATCTATTCGTGGTACGCCGGTAGATTATAATTTTGCAGCTGATGCACCGAAAGATGGCTATTTATGGTTAAGGGTAGTAAATCCTAATAGTAATATACAAGGTGTAGTTAGTGTAAATTATGCTAATTACACCGGTACAACTTGGTTTTCTGATATAGTATATAATGGGGCTATTAAACCTATTACGGATCAGTTTAGGACTTTTAGTAAAAATTTTTATATTAAGTTAATTAAAAATTCTGCAGTACAGAATATAGTGAAAGCTGCATTAACTCTTTATGTTATTATATTTGGTCTCATGTTCGTTGCAGGAGCATTAAAATTAACTGCTATAGAAGTCATAACACGTATATGCAAAATAGCTATAGTCGCTTTTTTAATTCGAGAAGAAAGTTGGAATTTCTTTAATACGTACTTCTTTAGTGTATTTACTGATGGTATTAATTTCTTTATAACTAATGTAGTAGGTGCTACAAGTTCTAGATCTAATATTTTTGGTTTCATTGATCCTATATTTGATAAATATACTAATGGTAGAATTTGGGGATTACTCTTTATTGAATTATTACAAATACATAATGGTTTAGCATTTATCGCTATTATAACAATTTATTCACTTATTACTTATTTTCGAGCTATTTTAGAAGTGATAATAGGTTATGTTATTGCATTCATAGGTATAACGGTTATGATTTCATTAGCACCGTTTTTTATAATATTAATGTTATTTGAAAAAACTAAAAGTTTATTTGATAATTGGATATCAACATTGTTGAGTTATGTTGTGCAGCCAACAATATTATTGATTTTCTTTTTATTGATAGATCAGGTTTTATCGGAGCAGCTTTTAAAAGTGGTAGTTAGAGCTTGTTGGGATACTCTTATACCTATAAAAATAGGACTTGATTTAACAAATCTTGGTATTCCTATCAATTTCTCTTTTACATTACCGTTTTTACCAGGCATACCTTTTTATGTACCTGATGTTCCAGAAATTAGTAGATCGAATATTTTTACTAATAATGCTAATACTTTCTTAGTATTATTTACTACGTCTTTATTATTTTATTCATATTGCTTGATGTCATATGGTTTAGTAACTTTTGTTAATATAGTAGTTGGCATGCTTACAAATGTTACACCAGCACGAATATCAGGAAATTATCAAGCGCGTTCTGATCCTGTAGGAGCCGTGATGCAAGATATAGGTTCGGTAACAACGCCGATGAAAAATGCTTCAATGGTTCCAGCTAGAGTATTCAAAGACAAGATAATTGATCAAAATTATAAAGCTAGAAAATCGGAAGGAGGTGTTGAATTTACAAATAAATTCTTTTCCGAGCGTAATGATATAACGAAGAAAGAGGAAGGAGCGAGGGAA---
Ak	ATGAAAATTCTTAAGAGTTTAGTTTTATTAGTTTTGTTTATGGCGATTCCAGCTAAAGCTGATGATGCTTTTTCATGGATGTCAACCAGTTTTGGTGGATTAAAAAGCTTATTCGGTTGTTTAGAAGTGCCTAAATTTACAAGTTTTAAAGATGGTAATATAGGAATTAGTTTATCTACAGCCGGAACTTGGCAATCAACAGGTAATACTGTTGAGAAAGGTAAATTGTTAAAAATAAACTGGTCTACTTCAGGTCTTACTCCTGAACCTAGAAAATATCTAGTATTATATAGAATTGATCCAAGGTTTAGTACGCCGCAAGTTTTCATTAAAACTTATAATTATTCTAAATTACAATTTGAAGCTTTAAGATTTCCGCGTTTTGTTATGGACAATAACAGTGCAACACCGGGGGCTATACCGCCTGATAAAGACCTTGATGCACTGTCATTTACTAAAATGTCTGATTCTGTTAAATATTTTGACTATTCTGACAGTAATTCGCGCATTAAAGTTAAGGCCGGTGATGTAGTAAATATTAGTTTAGTTGGTAAAGATAATTTTTTTAGCCCTAATACTCTA------------------GATAATATTTTAACACAGGAACTGGATAGTTCAATATTTGCTGCTTCTGCACTTTATACTCAAAGTAACCTTGGAAATTTTGACAATAGAATAATTTATTCATCTGCAAAGGAAGTATGTGATCTTATAGACGCTTCAAGAAATCCTGATAAACCAAGCGGGTGTAGCGGTACTGGCTCAGCTACAAAATATAAAAGTATAAATAGTAACGAAGCATTAGTCGGCAAACCTATGATAACGGGAGCGGTACAAAATTTAATGGGCTTAATTAATTCTTGTCCTGCTAATGCCGGTATAAATACTAGCCCTGCTTGCTATTACGATCAAGGTAGAGGGATGATAATTAAAGTAGGCGGGCAGGTTATTAAGGAACGAGATCAGAGTTTTGTAAATTCTGGTAGTACTCAAAGTAGCTTTATATATTATCAAGCCACTAGCGGCGGTACTATGGATTTTACTAGCGATTGGCAAGTTAATAACATGTTTAGTAATTCAGTTTTAATGCGTGATTGGAGCCAAAATTTTTCA---AATTATGCTAATTTTGTGGATTATATAAATAAGAATGATTGGTCAGCTAATTTTTTATATTTTGGTCGTTATTCGATGATTGTTGAAATAGGTAACGGGACAAATTCAATTAGTCCAGGTGATCAGCAAAATATAAGTTTAGAATATTTCATAACATCTGATGGTACGTTACCTGATCCATCTGTTCGTGGTACGCCGGTAGATTATAACTTTGCTGCTGATGCACCGCAAGATGGATATTTGTGGTTAAGGGTGGTAAATCCTAATAGTAATATACACGGGGTAGTTAGTGTAAATTATGCTAATTATACTGGTACAACTTGGTTTTCTGATATAATATATAATGGTGCTATTAAACCTATTACCGATCAGTTTAGAACTTTTAGTCAGCACTTTTATATTAAGTTAATTAATAATTCTGCAGTGCAGAATATAGCTAAAGCTGCATTGACTCTTTATGTTACTATATTTGGTCTAATGTTTGTTGCGGGAGCATTAAAATTAACTGCCATAGAAGTGATAACACGTATATGCAAAATAGCTATAGTAGCTTTTTTAATTAGAGAAGAAAGTTGGCGCTTTTTTAATACATACTTCTTTAGTGCATTTACTAACGGTATTGATTTCTTTGTAACTAACGTAGTAGGTGCTACAAGCTCTAGATCTAATATTTTTGGTTTTATTGATCCTATATTTGATAAATATACTAACGGTAGGATTTGGGGATTATTATTTATTGAATTATTACAAATACATAATGGTTTAGCATTTATTGCTATTATAACCATTTATTCACTTATTACTTATTTTAGAGCTATTTTAGAAGTGATAATAGGCTATGTTATGGCATTCATAGGGCTAACTGTTATGATTTCATTAGCACCGTTTTTCATAATATTAATGTTATTTGAAAAAACTAAAAGTTTATTTGATAATTGGATATCGACATTGCTTAGCTATGTAGTGCAGCCGACAATATTATTGATTTTCTTTTTATTGATAGATCAGGTTTTATCTGAGCAGCTTTTAAAAGTAGTAGTTAGAGCTTGTTGGGATACTCTGATACCAATCAAAATAGGGCTTGATTTAACACATCTTGGTATTCCGATTAATTTCTCTTTTACATTACCGTTCTTACCAGGAATACCTTTCTATGTACCGGATGTACCGGAAATTAGTCGCTCTAATCTTCTAACGAACAATGCTAATACTTTCTTAGTATTGTTTACTACGGCTTTATTATTTTATTCATATTGCTTGATGTCATATGGTTTAGTAAGCTTTGTAAATATAGTAGTCGGAATGCTTACAAATGTTACACCGGCACGAATATCAGGAAATTATCAAGAACGTTCTGATCCTGTGGGCGCTGTTATGAAGGATATAGGTTCGGTAACAAAACCGATTAAAAGGGTGGCTATGGCTCCGGGTAGAATTTTCAAAGATAAGATAATTGATCAAAATTATAAGGCTAGAAAACCGGAAGGAGGTGGTGAATTTACACATAAATTCCTTGCCGAACGTAATGATGTATCGAAGAAA---GAGGCAGAGAGAAAG---
Br	ATGAAAATTATTAAAAGTTTAATTTTATTAGTTTTATTTATGGCGTCGCCTGCCAAAGGTGATGAC---TTTGCTTGGATGTCAAGTGGGCTTAGCGGTCTTAAAAGCATTTTTGGTTGTTTAGAAGTACCTACATTTACAAGTTTCCAAGAGGGTAAAATAGGTATTAGTTTATCGACTGCTGGAGATTGGCAATCAACAGGTAATGCAGTTGAAAAAGGTAAGCTGCTTAAGATTAAATGGTCTACTGCAGGTCTTACCCCAGAGCCTCGAAAATATCTAGTATTATATAGAATTGACCCAAGGTTTAGTGTTCCGCAAGTCTTTATAAAAACTTATAATTACAAAAACTCACAGTTTGAAGTTGCAGGATTCCCAGGTTTTAGTACAGCAAATGAT------------GGTGTTATACCTCCTGATAAAAACCTTGATGCATTATCATTTACTAAGATGAATAATTATGTTAACTACTTTAATTATGCTAATGGTAATCCAAAAATTCAGGTTAATGTTGGTGATATAGTAAATATTAGTCTAGCTGATAAAGATGATTTTTTTAATCCAAGTACATCAAAAACTCCAAGCACCTTAAATAATATACTAGCTAAAGAACTCGATAGTTCTGTATTTGCTGCTTCTGCTCTTTATACTGAAAGCAATCTTGGTAATTTTGAAAATAGGATAGTTTACTCAAGTGCAGAGCAAGTTTGTAATATTATAGATGCTCAAAGAGCA------------ACTTTATGTACTGGTACAGGTTCGGCTACAAAATATACTAATGTTAGT---AATGGTGCATTAGTTGGTAAGCCAATGGCTGTAACTACATTACAAAATTTTATGAGCATGATTAACTCTTGCCCTGCTAATTCTAATTTAAATGCTAACCCTTCTTGTTATTATGATCAAGGTAGAGGAATGGTTATTAAAATAGGTGGACAAGTCATTAAAAATCGTGATCAAAGCTTTGTTAATAATGATAATACACAGAATGGTTTTATGTATTATCAAGCAACTAGCGGTGGTGCTATGGATTTTAGTAGCGATTGGCAGCCTACCGGTATGTTTAATAATTCTTTTTCAATGAGTGATTGGAGTAGAAATTTTTCT---AATTATACTGATTTTGCAACTTATATAACTAATGGTAATTGGGCAACTAATTTTTTATATTTTGGTCGTTATGCAATGATTGTTGAGATAGGTAATGGTACAAACACCATTAGCCCAGGTGATCAAAAAAATATAACTTTAGAGTATTTAATAACAGCTGATGGTACATTACCTAGTTCATCTACTCCCGGCACTACAGTCGGTTATGATTTTTCAGGTGATGCACCACAAGATGGATATTTATGGTTAAGAGTAAAAAATCCTAACAGTAATATACAGGGAACAATTAGTGTAGATTATGCTAATTATACTGGTACAACTTGGTTTTCAAATATAGTTTATAATGGGGCAATTAAACCTATTACAGATCAATTTAGAACTTATAGTGAGGATTTTTATTTTAAGTTAGTTGCAAATTCTGCAATACAAAATATAGCTAAAACTGCATTAACGCTTTACGTTACTATATTTGGTTTAATGTTTGTTTTGGGGGCTTTAAAATTAACTGCTGTAGAAGTAGTAACTCGTATATTTAAAATAACTATAGTAGCTATTTTACTTAGACCTGAAAGCTGGAGTTTCTTTAATAACAATTTCTTTAGTGCATTTATTAATGGTATAGATTTCTTTGCAACGAATGTTGTAGGTGCTACAAGCTCTAAATCTAATATTTTTGGTTTTATTGATCCTATATTTGACAAATATACTAATGGTAGGATTTGGGGATTACTGTTTATTCAGCTATTGCAAATACATAATGGTTTAGCATTTATTGTTATTATAACCATTTACTCACTTATTACTTATTTTAGAGCAGTACTTGAAGTAATTATAGGTTATGTTATAGCCTTTATAGGCTTGACAGTTATGATTTCATTAGCACCATTTTTTATAATATTAATGTTGTTTGAAAAAACAAAAACTATGTTTAACAACTGGATATCAATTTTGTTTAGCTATGTAGTGCAGCCAACGATATTATTAATTTTCTTTTTATTAATAGATCAAATTTTATCAGAACAGCTGTTAAAGGTAATTGTCAGAGCTTGCTGGGATACACTCATACCGATTAAAATAGGGCTCGATTTGTCAAATCTTGGTATTCCGTTAAATTTCTCTTTTACTTTACCATTTTTACCAGGAATACCTTTTTTTGTTCCACAAGTTCCAGATATTACTAGTTCTAACATTTTAACGAATGACACTAATACATTTTTAGTATTGTTCACTACAGCTTTATTATTTTATTCATATTGTCTAATGTCGTATGGTTTAGTAAGTTTTGTAACTATAGTTGTTGGTATGTTAACGCAGGTTACTCCTGCACGAATAGAAGGTAATTATCAAGCTCCTTCTAATCCTACAGAATCTATTATGAAAGATATAGGTTCAGTAGCAGCCCCGATTAAAAAAGCTGCCCTTGCTCCAGCACGGATTTTTAAAGATAAAGTAATTGATCAGAATTATGAAGCTAGAAAGCCGCAAGGTGGTGGGGAGCATACAGGTAAGTTTTTTCAAAATCGTAATGATGTGAAACCTGAG---CAGACGGAAAGGAACGAT
Ca	ATGAAAATTCTTAAGAGTTTAGTTGTATTAGTTTTATTTATGACCGTACCAGCTAAAGCTGTTGATACTTTTTCATGGATGTCAACCAGTTTTAGTGGGTTAAAAAGCTTATTCGGTTGTTTAGAAGTGCCTGAATTTACAAGTTTTCAAGAGGGTAATATAGGCATTAGTTTATCTACAGCTGGAACGTGGCAGTCAACAGGTAATGCTGTTAAGAAAGGTAAATTATTAAAAATAAATTGGTCTACTTCAGGTATTACTCCTGAGCCTAGAAAATATCTAGTATTATATAGAATTGATCCAAGGTTTAGTACGCCGCAAGTTTTCATTAAAACTTATAATTATACTAAATTACAATTTGAAGCTTTAGGATTTCCTCGTTTTGTTACAGGAAATAAC------------GGTGCTATACCGCCTGATAAAGATCTTGATGCACTTTCATTTACTAAAATGTCTGATTCTGTTAAGTATTTTAACTATTCTAACGGTCATTCGAGAATTCAAGTTAATGCTGGCGATGTAGTAAATATTAGTTTAGTTAGTAAAGATAAATTTTTTAGCCCTAATACTCCAAAACTTCCTAATACTGTAGATAATATTTTAACACAGGAACTTGATAGTTCAGTATTCGCTGCTTCTGCACTTTATACTCAAAGTAACCTTGGCAACTTTGATAATAGAATAATTTACTTATCTGCAGAGCAGGTGTGTAATATGATAGATGCGTCAAGAACA------------AGTGTATGTAGAGGCACAGGCACTGCTACAAAATATAAAAATACCGAT---AACGGAGTAATAGTTGGTAAGCCTATGAGAACAGGAGCAGTAGAGCATTTTATGGGCTTAATTAATTCTTGTCCTGCTAATGCTGGTATAGATACTAGTCCCGCTTGCTATTACGATCAAGGTAGAGGGATGATAATTAAAGTAGGCCGGCAGGTTATTAAGGGACGAGATCAGCGTTTTGTAAATTCAGGCAGTACTCACAGTAGTTTTATATATTATCAAGCAACTAGCGGCGGTACTATGGATTTTACTAGTGATTGGTCGTCTACTGGAATGTTTGATAAGTCAGTTTTAATGAGTGATTGGAGCCGAAATTATTCTGGTGATTATAATAGGTTTGTAAATGATATAAATAAGAATGATTGGTCAGCTAATTTTTTATATTTCGGTCGTTATGTGATGATTGTGGAAATAGGTAACGGGACAAATTCAATTAGTCCGGGTGATCACCAAAATATAAAGTTAGAATATTTAATTACACCAAATGGTACGTTACCTGATTCATCTGTTCGCGGTATGCCGGTAGATTATAACTTTGCGACTGATGCACTGCAAGATGGATATTTATGGTTAAGGGTGGTAAATCCTAATAGTAATATACAAGGGGTAGTTAGTGTAAATTATGCTAATTATACTGGTACAACTTGGTTTTCTGATATAGTATATTACGGTGTTATTAAACCTATTACCGATCAGTTTAGAACTTTTAGTCAAAACTTTTATATTAAGTTAGTGAAAAATTCTGCAGTGCAGAATATAGCTAAAGCTGCATTAACCCTTTATGTTACTATATTTGGCCTAATGTTTGTTGCTGGAGCATTAAAATTAACTGCTGTAGAAGTAATAACACGTATATGCAAAATAGCTATAGTAGCTTTTTTACTTAGAGAAGAAAGTTGGGATTTCTTTAATACATATTTTTTTAGTGTATTTACTAACGCTATTGATTTTTTTGTAACTAACGTAGTAGGTGCTACAAGCTCTAGATCTAATATTTTTGGTTTTATTGATCCTATATTTGATAAATATACTAACGGTAGGATTTGGGGACTACTATTTATTGAATTATTGCAAATACATAATGGTTTAGCATTTATCTCTGTTATAACCATTTATTCTCTTATCACTTATTTTAGAGCTATTTTAGAAGTTATAATAGGCTATGTTATTGCATTCGTAGGGGTAACTGTTATGATTTCATTAGCACCGTTTTTCATAATATTAATGTTATTTGAAAAAACTAAGAGTTTATTTGATAACTGGATATCAATATTGCTTAGCTATGTAGTGCAGCCGACAATATTATTAATTTTCTTTTTATTGATAGATCAGGTTTTATCTGAACAGCTTTTAAAAGTAGTAGTTAGAGCCTGTTGGGATACTCTTATACCAATAAAAATAGGGCTTGATTTAACACATCTCGGTATTCCGATCAATTTCTCTTTTACATTGCCGTTCTTACCCGGAATACCTTTCTTTGTACCAGATGTTCCGGAAATTAGTAGCTCGAATATTTTAACGAACAATGCTAATACTTTCTTAGTATTATTTACTACGGCTTTATTATTTTATTCATATTGTCTGATGTCATATGGTTTAGTAACTTTTGTAAATGTAGTAGTCGGAATGCTTACAAATGTTACACCAGCACGAATATCAGGAAATTATCAAGAACGTTCTGATCCTGTGGGAGCCATTATGCATGATATAGATTCGGTAACAAAACCAATTAAAAAGACTACAATAGTTCCAGCTAGAGTTTTCAAAGACAAGATAATTGATCAAAATTATAAAGCTAGAAAACCCGAAGGAGGTGGTGAGTATACAAATAAATTCCTTGCCGAGCGTAATGACAGAAAAAAAGAG---GAAGAGGTGAGAAAG---
Co	ATGAAAATTCTTAAGAGTTTAGTTTTATTAGTTTTGTTTATGGCGATGCCAGCTAAAGCCGATGATGCTTTTTCATGGATGTCAACCAGTTTTGGTGGGCTAAAAAGCTTATTCGGTTGTTTAGAAGTGCCTGAATTTACAAGTTTTCAAGAGGGTAATATAGGAATTAGTTTATCTACAGCCGGAATTTGGCAATCAACAGGTAATACTGTTCAGAAAGGTAAATTGTTAAAAATAAATTGGTCTACTTCAGGTATTACTCTTGAACCTAGAAAATATCTAGTATTATATAGAATTGATCCAAGGTTTAGTATGCCGCAAGTTTTCATTAAAACTTATAATTATTCTAAATTACAATTTGAAGCTTTAGGATTTCCTCGTTTTGTTACGGACAATAACAGTGAAACACCGGGGACTATACCGCCTGATAAAGACCTTGATGCACTTTCATTTACTAAAATGTCTGATTTTGTTAAATATTTTAACTATTCTAACGGTAATTCGAGAATTGAAGTTAAGGCCGGCGATGTAGTAAATATTAGTTTAGTTGGTAAAGATAATTTTTTTAGCCCTAATACTCTAAAACTTCCTAATACCGTAGATAATATTTTAACACAGGAACTTGATAGCTCGATATTCGCTGCTTCTGCACTTTATACTCAAAGTAACCTTGGAGATTTTGATAATAGAATAATTTACTCTTCTGCAGAGCAGGTGTGTAATATGATAGATAAGGAAAGAAAA------------AGTGTATGTAGCGGCACGGGTACTGCTACAAAGTATAAAAATACCGAT---AATGGAGTAATAGTCGGTAAGCCTATGATAACGGGAGCGGTACAGTATTTCATGGGCTTAATTAAGGCTTGTCCTGCTAATGCCGGTATAAATACTAGCCCTGCTTGCTATTACGATCAAGGTAGAGGGATGATAATTAAAGTAGGCGGGCAGGTTATTAAGGGACAAGATCAGAGTTTTGTAAATTCAGGCAGTACTCAAAGTAGCTTTATATATTATCAAGCCACTAGCGGTGGTATTATGGATTTTACTAGCGATTGGCAAGTTAGTAACATGTTTAGTAATTCAGTTTTAATGAATGATTGGAGCCGAAATTTTTCA---AATTATGCTAGTTTTGTAGATTATATAAATAAGAATGATTGGTCAGCTAATTTTTTATATTTTGGTTGTTATTCAATGATTGTTGAAATAGGTAATGGGGCAAATTTAATTAATCCTGATGATCAACAAAATATAAAGTTAGAATATTTAATAACGTCTGATGGTACATTACCTGATCCATCTGTTCGTGGTATGCCGGTAGATTATAACTTTGCGACTGATGCCCCGCAAGATGGATATTTATGGTTAAGGGTGGTAAATCCTAATAGTAATATACAAGGGGTAGTTAGTGTAAATTATGCTAATTATACCGGTACAACTTGGTTTTCTGATATAATATATAACGGTGCTATTAAACCTATTACAGATCAGTTTAGAACTTTTAGTCAAAACTTTTATATTAAGTTAGTTAAAAATTCTGCAGTGCAGAATTTAGCTAAAACTGCATTAACCCTTTATGTTACTATATTTGGGCTAATGTTCGTTACAGGAGCATTAAAATTAACTGCCGTAGAAGTAATAACACGTATATGCAAAATAGCTATAGTAGCTTTTTTAATTAGAGAAGAAAGTTGGAGCTTCTTTAATACATATTTCTTTAGTGCATTTACTGACGGTATTGATTTCTTTGTAACTAACGTAGTAGGTGCTACAAGCTCTAGATCTAATATTTTTGGTTTTATTGATCCTATATTTGATAAATATACTAACGGTAGGATTTGGGGATTACTATTTATTGAATTATTACAAATACATAATGGTTTAGCATTTATCGCTATTATAACCATTTATTCACTTATTACTTATTTTAGAGCTATTTTAGAAGTTATAATAGGTTATGTGATTGCATTCATAGGGGTAACTGTTATGATTTCATTGGCACCGTTTTTTATAATATTAATGTTATTTGAAAAAACTAAAAGTTTATTTGATAATTGGATATCGACATTGCTTAGCTATGTAGTGCAGCCGACAATATTATTGATTTTCTTTTTATTGATAGATCAGGTTTTATCTGAGCAGCTTTTAAAAGTGGTAGTTAGAGCCTGTTGGGATACTCTTATACCAATAAAAATAGGGCTTGATTTAACAAATCTTGGTATTCCGATTCATTTCTCTTTTACATTACCGTTCTTACCCGGAATACCTTTCTATGTACCGGATGTTCCAGAAATTAGTAGCTCGAATATTCTAACGAACAATGCTAATACTTTCTTAGTATTATTTACTACGGCTTTATTATTTTATTCATATTGCTTGATGTCATATAGTTTAGTAACTTTTGTAAATATAGTAGTTGGAATGCTTACAAATGTTACACCGGCACGAATATCAGGAAATTATCAAGAACGTTCTGATCCTGTGGGAGCCGTTATGCAGGATATAGATTCAGTAACAAAACCGATTAAAAAGGCTGCAATGGCTCCGGCTAGAGTTTTCAAAGACAAGATAATTGATCAAAATTATAAAGCTAGAAAAGCGGAAGTAGGTGGTGAATTTACAAATAAATTTCTTGCTGAGCGTAATGATGTGAAGAAAGAG---GAAGGAGAGAAGAAAGAA
Fe	ATGAAAATTCTTAAGAGTTTAGTTTTATTAGTTTTGTTTATGGCGATGCCAGCTAAAGCTGATGATGCTTTTTCATGGATGTCAACCAGTTTTGGTGGGTTAAAAAGCTTATTTGGTTGTTTAGAAGTGCCTGAATTTACAAGTTTTAAAGAAGGTAATATAGGAATTAGTTTATCTACAGCCGGAACTTGGCAATCAACAGGTAATAGCGTTGAGAAAGGTAAATTGTTAAAAATAAACTGGTCTACTTCAGGTATTACTCCTGAACCTAGAAAATATCTAGTATTATATAGAATTGATCCAAGATTTAGTACGCCACAAGTTTTCATTAAAACTTATAATTATTCTAAATTACAATTTGAAGCTTTAGGATTTCCTCGTTTTGTTACGGACAATAACAGTGCAACACCTGGGGCTATACCGCCTGATAAAGACCTTGATGCACTTTCATTTACTAAAATGTCTGATTCTGTTAAATATTTTAACTATTCTAACGGTAATTCGAGAATTGAAGTTAAGGCTGGCGATGTAGTAAATATTAGTTTAGTTGGTAAAGATAATTTTTTTAGCCCTAATACTCTA------------------GATAATATTTTAACGCAAGAACTTGATAGTTCAATATTTGCTGCTTCTGCACTTTATACTCAAAGTAACCTTGGAAATTTTGATAATAGAATAATTTACTCATCTGCAAAGGAGGTATGCGATCTTATAGACGCTTCAAGAGATCCTGATAAACCAAGCGGGTGTAGCGGTACTGGCTCAGCTACAAAATATAAAAGTATAAATAGTAACGAAGCATTAGTCGGCAAACCTATGATAACGAGAGCGGTACAGAATTTCATGGGCTTAATTAATTCTTGTCCTGCTAATGCCGGTATAAATACTAGCCCTGCTTGCTATTACGATCAAGGTAGAGGGATGATAATTAAAGTAGGCGGGCAGGTTATTAAGGAACGAGATCAGAGTTTTGTAAATTCAGGCAGCACTCAAAGTAGCTTTATATATTATCAAGCCACTAGCGGCGGTACTATGGATTTTACTAGCGATTGGCAAGTTAATAACATGTTTAGTAATTCAGTTTTAATGAGTGATTGGAGCCGAAATTTTTCA---AATTATGCTAATTTTGTAGATTATATAAATAAGAATGATTGGTCAGCTAATTTTTTATATTTCGGTCGTTATTCGATGATTGTTGAAATAGGTAATGGGGCAAATTCAATTAATCCGGGTGATCAGCAAAATATAAGTTTAGAATATTTAATAACATCTGATGGTACATTACCTGATCCATCTGTTCGTGGTACACCGGTAGATTATAACTTTGCAGCCGATGCACCGCAAGATGGATATTTATGGTTAAGGGTGGTAAATCCTAATAGTAATATACAAGGGGTGGTTAGTGTAAATTATGCTAATTATACCGGTACAACTTGGTTTTCTGATATAATATATAACGGTGCTATTAAACCTATTACCGATCAGTTTAGAACTTTTAGTCAAAACTTTTATATTAAGTTAGTTAAAAATTCTGCAGTACAGAATATAGCTAAAGCTGCATTAACCCTTTATGTTACTATATTTGGGCTAATGTTCGTTGCGGGAGCATTAAAATTAACTGCCGTAGAAGTAATAACACGTATATGCAAAATAGCTATAGTAGCCTTTTTAATTAGAGAAGAAAGTTGGAGCTTTTTTAATACATACTTCTTTAGTGCATTTACTAACGGTATTGATTTCTTTGTAACTAACGTAGTAGGTGCTACAAGCTCTAGAGCTAATATTTTTGGTTTTATTGATCCTATATTTGATAAATATACTAACGGTAGGATTTGGGGATTACTATTTATTGAATTATTACAAATACATAATGGTTTAGCATTTATCGCTATTATAACCATTTATTCACTTATTACTTATTTTAGAGCTATTTTAGAAGTTATAATAGGCTATGTTATTGCATTTATAGGGCTAACTGTTATGATTTCATTAGCACCGTTTTTCATAATATTAATGTTATTTGAAAAAACTAAAAGTTTATTTGATAATTGGATATCGACATTGCTTAGCTATGTAGTGCAGCCGACAATATTATTGATTTTCTTTTTATTGATAGATCAGGTTTTATCTGAGCAGCTTTTAAAAGTAGTAGTTAGAGCTTGTTGGGATACTCTGATACCAATAAAAATAGGGCTTGATTTAACAAATCTTGGTATTCCGATTAATTTCTCTTTTACATTACCGTTCTTACCAGGAATACCTTTCTATGTACCGGATGTACCGGAAATTAGTAGCTCGAATATTCTAACGAACAAGGCTAATACTTTCTTAGTATTATTTACTACGGCTTTATTATTTTATTCATATTGCTTGATGTCATATGGTTTAGTAACTTTTGTAAATATAGTAGTTGGAATGCTTACAAATGTTACACCGGCACGAATATCAGGAAATTATCAAGAACGTTCTGATCCTGTGGGAGCCGTTATGCAGGATATAGGTTCGGTAACAAAGCCGATTAAAAAGGCTGCAATGGCTCCGGCTAGAGTTTTCAAAGACAAGATAATTGATCAAAATTATAAAGCTAGAAAACCGGAA---GGAGGCGAGCATACAAATAAATTCCTTGCCGAGCGTAATGATGTACCGAAGAAAGAGGAAGGAGAGAGGAAAGAA
Ri	ATGAAAATTCTTAAGAGTTTAGTTTTATTAGTTTTGTTTATGGCGATGCCAGCTAAAGCCGATGATGCTTTTTCATGGATGTCAACCAGTTTTAGTGGGTTAAAAAGCTTATTCGGTTGTTTAGAAGTGCCTGAATTTACAAGTTTTCAAGAGGGTAATATAGGAATTAATTTATCTACAGCCGGAATTTGGCAATCAACAGGTAATACTGTTCAGAAAGGTAAATTGTTAAAAATAAATTGGTCTACTTCAGGTATTACTCCTGAACCTAGAAAATATCTAGTATTATATAGAATTGATCCAAGGTTTAGTATGCCGCAAGTTTTCATTAAAACTTATAATTATTCTAAATTACAATTTGAAGCTTTAGGGTTTCCTCGTTTTGTTACAAACAATAACAGTGAAACACCGGGAACTATACCGCCTGATAAAGACCTTGATGCACTTTCATTTACTAAAATGTCTGATTTTGTTAAATATTTTAACTATTCTAACGGTAATTCGAGAATTGAAGTTAAGGCCGGCGATGTAGTAAATATTAGTTTAGTTGGTAAAGATAATTTTTTTAGCCCTAATACTCTAAAACTTCCTAATACCGTAGATAATATTTTAACACAGGAACTTGATAGCTCGATATTCGCTGCTTCTGCACTTTATACTCAAAGTAACCTTGGAGATTTTGATAATAGAATAATTTACTCTTCTGCAGAGCAGGTGTGTAATATGATAGATGAGGAAAGAAAA------------AGTGTATGTAGCGGCACGGGTACTGCTACAAAGTATAAAAATACCGAT---AATGGAGTAATAGTCGGTAAGCCTATGATAACGGGAGCGGTACAGTATTTCATGGGCTTAATTAAGGCTTGTCCTGCTAATGCCGGTATAAATACTAGCCCTGCTTGCTATTACGATCAAGGTAGAGGGATGATAATTAAAGTAGGCGGGCAGGTTATTAAGGGACGAGATCAGAGTTTTGTAAATTCAGGCAATACTCAAAGTAGCTTTATATATTATCAAGCCACTAGCGGTGGTACTATGGATTTTACTAGCGATTGGCAAGTTAGTAACATGTTTAGTAATTCAGTTTTAATGAGTGATTGGAGCCGAAATTTTTCA---AATTATGCTAGTTTTGTAGATTATATAAATAAGAATGATTGGTCAGCTAATTTTTTATATTTTGGTTGTTATTCGATGATTGTTGAAATAGGTAATGGGGCAAATTCAATTAATCCTGATGATCAACAAAATATAAAGTTAGAATATTTAATAACGTCTGATGGTACATTACCTGATCCATCTGTTCGTGGTACGCCGGTAGATTATAACTTTGCGACTGATGCCCCGCAAGATGGATATTTATGGTTAAGGGTGGTAAATCCTAATAGTAATATACAAGGGGTAGTTAGTGTAAATTATGCTAATTATACCGGTACAACTTGGTTTTCTGATATAATATATAACGGTGCTATTAAACCTATTACCGATCAGTTTAGAACTTTTAGTCAAAACTTTTATATTAAGTTAGTTAAAAATTCTGCAGTGCAGAATTTAGCTAAAACTGCATTAACCCTTTATGTTACTATATTTGGGCTAATGTTCGTTACAGGAGCATTAAAATTAACTGCTGTAGAAGTAATAACACGTATATGCAAAATAGCTATAGTAGCTTTTTTAATTAGAGAAGAAAGTTGGAGCTTCTTTAATACATACTTCTTTAGTGTATTTACTGACGGTATTGATTTCTTTGTAACTAATGTAGTAGGTGCTACAAGCTCTAGATCTAATATTTTTGGTTTTATTGATCCTATATTTGATAAATATACTAACGGTAGGATTTGGGGATTACTATTTATTGAATTATTACAAATACATAATGGTTTAGCATTTATCGCTATTATAACCATTTATTCACTTATTACTTATTTTAGAGCTATTTTAGAAGTTATAATAGGTTATGTTATTGCATTCATAGGGGTAACTGTTATGATTTCATTGGCACCATTTTTTATAATATTAATGTTATTTGAAAAAACTAAAAGTTTATTTGATAATTGGATATCGACATTGCTTAGCTATGTAGTGCAGCCGACAATATTATTGATTTTCTTTTTATTGATAGATCAGGTTTTATCTGAGCAGCTTTTAAAAGTGGTAGTTAGAGCCTGTTGGGATACTCTTATACCAATAAAAATAGGGCTTGATTTAACAAATCTTGGTATTCCGATTCATTTCTCTTTTACATTACCGTTCTTACCCGGAATACCTTTCTATGTACCGGATGTTCCAGAAATTAGTAGCTCGAATATTCTAACGAACAATGCTAATACTTTCTTAGTATTATTTACTACGGCTTTATTATTTTATTCATATTGCTTGATGTCATATAGTTTAGTAACTTTTGTAAATATAGTAGTTGGAATGCTTACAAATGTTACACCGGCACGAATATCAGGAAATTATCAAGAACGTTCTGATCCTGTGGGAGCCGTTATGCAGGATATAGATTCAGTAACAAAACCGATTAAAAAGGCTGCAATGGCTCCGGCTAGAGTTTTCAAAGACAAGATAATTGATCAAAATTATAAAGCTAGAAAACCGGAAGTAGGTGGTGAATTTACAAATAAATTTCTTGCTGAGCGTAATGATGTGAAGAAAGAG---GAAGGAGAGCAGAAAGAA
Si	ATGAAAATTCTTAAGAGTTTAGTTTTATTAGTTTTGTTTATGGCGATGCCAGCTAAAGCCGATGATGCTTTTTCATGGATGTCAACCAGTTTTAGCGGGTTAAAAAGCTTATTCGGTTGTTTAGAAGTGCCTAAATTTACAAGTTTTAAAGAGGGTAATATAGGAATTAGTGTATCTACAGCCGGACTTTGGCAATCAACAGGTAATACTGTTCAGAAAGGTAAATTGTTAAAAATAAATTGGTCTACTTCAGGTATTACTCTTGAACCTAGAAAATATCTAGTATTATATAGAATTGATCCAAGGTTTAGTATGCCGCAAGTTTTCATTAAAACTTATAATTATTCTAAATTACAATTTGAAGCTTTAGGATTTCCTCGTTTTGTTACGGACAATAACAGTGAAACACCGGGGACTATACCGCCTGATAAAGACCTTGATGCACTTTCATTTACTAAAATGTCTGATTTTGTTAAATATTTTAACTATTCTAACGGTAATTCGAGAATTGAAGTTAAGGCCGGCGATGTAGTAAATATTAGTTTAGTTGGTAAAGATAATTTTTTTAGCCCTAATACTCTAAAACTTCCTAATACCGTAGATAATATTTTAACACAGGAACTTGATAGCTCGATATTCGCTGCTTCTGCACTTTATACTCAAAGTAACCTTGGAGATTTTGATAATAGAATAATTTACTCTTCTGCAGAGCAGGTGTGTAATATGATAGATGAGGAAAGAAAA------------AGTGTATGTAGCGGCACGGGTACTGCTACAAAGTATAAAAATACCGAT---AATGGAGTAATAGTCGGTAAGCCTATGATAACGGGAGCGGTACAGTATTTCATGGGCTTAATTAAGGCTTGTCCTGCTAATGCCGGTATAAATACTAGCCCTGCTTGCTATTACGATCAAGGTAGAGGGATGATAATTAAAGTAGGCGGGCAGGTTATTAAGGGACAAGATCAGAGTTTTGTAAATTCAGGCAGTACTCAAAGTAGCTTTATATATTATCAAGCCACTAGCGGTGGTACTATGGATTTTACTAGCGATTGGCAAGTTAGTAACATGTTTAGTAATTCAGTTTTAATGAGTGATTGGAGCCGAAATTTTTCA---AATTATGCTAGTTTTGTAGATTATATAAATAAGAATGATTGGTCAGCTAATTTTTTATATTTTGGTTGTTATTCGATGATTGTTGAAATAGGTAATGGGGCAAATTTAATTAATCCTGATGATCAACAAAATATAAAGTTAGAATATTTAATAACGTCTGATGGTACATTACCTGATCCATCTGTTCATGGTATGCCGGTAGATTATAACTTTGCGACTGATGCCCCGCAGGATGGATATTTATGGTTAAGGGTGGTAAATCCTAATAGTAATATACAAGGGGTAGTTAGTGTAAATTATGCTAATTATACCGGTACAACTTGGTTTTCTGATATAATATATAACGGTGCTATTAAACCTATTACCGATCAGTTTAGAACTTTTAGTCAAAACTTTTATATTAAGTTAGTTAAAAATTCTGCAGTGCAGAATTTAGCTAAAACTGCATTAACCCTTTATGTTACTATATTTGGGCTAATGTTCGTTACAGGAGCATTAAAATTAACTGCCGTAGAAGTAATAACACGTATATGCAAAATAGCTATAGTAGCTTTTTTAATTAGAGAAGAAAGTTGGAGCTTCTTTAATACATACTTCTTTAGTGCATTTACTGACGGTATTGATTTCTTTGTAACTAACGTAGTAGGTGCTACAAGCTCTAGATCTAATATTTTTGGCTTTATTGATCCTATATTTGATAAATATACTAACGGTAGGATTTGGGGATTACTATTTATTGAATTATTACAAATACATAATGGTTTAGCATTTATCGCTATTATAACCATTTATTCACTTATTACTTATTTTAGAGCTATTTTAGAAGTTATAATAGGTTATGTGATTGCATTCATAGGGGTAACTGTTATGATTTCATTGGCACCGTTTTTTATAATATTAATGTTATTTGAAAAAACTAAAAGTTTATTTGATAATTGGATATCGACATTGCTTAGCTATGTAGTGCAGCCGACAATATTATTGATTTTCTTTTTATTGATAGATCAGGTTTTATCTGAGCAGCTTTTAAAAGTGGTAGTTAGAGCCTGTTGGGATACTCTTATACCAATAAAAATAGGGCTTGATTTAACACATCTTGGTATTCCGATTAATTTCTCTTTTACATTACCGTTCTTACCCGGAATACCTTTCTATGTACCGGATGTTCCAGAAATTAGTAGCTCGAATATTCTAACGAACAATGCTAATACTTTCTTAGTATTATTTACTACGGCTTTATTATTTTATTCATATTGCTTGATGTCATATAGTTTAGTAACTTTTGTAAATATAGTAGTTGGAATGCTTACAAATGTTACACCGGCACGAATATCAGGAAATTATCAAGAACGTTCTGATCCTGTGGGAGCCGTTATGCAGGATATAGATTCAGTAACAAAACCGATTAAAAAGGTTGCAATGGCTCCGGCTAGAGTTTTCAAAGACAAGATAATTGATCAAAATTATAAAGCTAGAAAACCGGAAGTAGGTGGTGAATTTACAAATAAATTTCTTGCTGAGCGTAATGATGTGAAGAAAGAG---GAAGGAGAGAAGAAAGAA
Ty	ATGAAAATTCTTAAGAGTTTAGTTTTATTAGTTTTGTTTATTGTAATGCCAGCTAAAGCTCATGATACTTTTTCATGGATGTCAACTAGTTTTAGTGGATTAAAAGGCTTATTCGGTTGTTTAGAAGTACCTGAATTTACAAGTTTTCAAGAAAGTAATATAGGAATTAATTTATCTAAAGCAGGGACTTGGCAATCAACAGGTCATACTGTTGAGAAAGGTAAATTGTTAAAAATAAATTGGTCTATTGCAGGTGTTACTACTGAACCTAGAAAATATCTAGTATTATATAGAATTGATCCAAGATTTAGTACACCTCAAGTTTTTATTAAAACTTATAATTATTCGAAATTACAATTTGAAGCTTTAGGATTCCCTCGTTTTGTTACGAACAGTAACAGTTCAATACCTGGAGCTATACCACCCGATAAAGAGCTTGATGCACTTTCATTTACTAAAATGTCTGATTCTATAAAATAT------TATGCTAGAAATAATGTAAAAATTGAAGTTAAGGCTGGTGATGTAGTAAATATTAGTTTAGTTAGTAAAGATAATTTTTTTACTTCTAATACTCTA------------------GATAATATTTTAACAGAAGAACTTGATAGTTCAATATTTGCTGCTTCTGCACTTTATACTCAAAGTAACCTTGGAAATTTTGATAATAGAATAATTTATGCATCTGCAAAAGAGGTATGTGATATTATAGATCCTTCAAGAGATCCTAATAAACCAAGTGGATGTAGCGGTACTGGTGCAACTACAAAATATAAAAGTATAAATAGTAATGAAGCATTAGTTGGCAAACCTATGATGATTGGGGCGGTACATAATTTCATGGGATTAATTAATTCTTGCCCTGAGCACTCCGGTATAAATACTAGACCTGCTTGCTATTATGATCAAGGTAGAGGGATGATAATTAAAGTAGGGGGACAGGTTATTAAGGGACGAGATCAGAGTTTTGTAAAATCAGGC------AGAAATAGCTTTATATATTATCAAGCGACTAGGAATGGTATTATGGATTTTACTAGTGATTGGCAAGTTAATAATATGTTTAGTAATTCAGTTTTAATGAGTGATTGGATTAGACGTTTTTTA---AATTATCCTAGTTTTATAGATTATATCAATAAGAATGATTGGTCAGCTAATTTTTTATATTTTGGTCGTTATTCGATGATTGTTGAAATAGGTAATGGGGCTAATTCAATTAGTTCTGATGTCCAACAAAATATAAATTTAGAATATTTAATAACATATGATGGTACATTACCTGATCCATCTATTCGTGGTACACCGGTAGATTATAATTTTTCAGCTGATGCACCGAAAGATGGCTATTTATGGTTAAGGGTAGTAAATCCTAATAGTAATATACAAGGTGTGGTTAGTGTAAATTATGCTAATTACACTGGTACAACTTGGTTTTCTGATATAGTATATAATGGGGCTATTAAACCTATTACGGATCAGTTTAGAACTTTTAGTAAAAATTTTTATATTAAGTTAATTAAAAATTCTGCAGTACAGAATATAGCTAAAGGTTCATTAACTCTTTATGTGATTATATTTGGTCTCATGTTTGTTGCAGGAACATTAAAATTAACTGCTATAGAAGTAATAACACGTATATGTAAAATAGCTATAGTCGCTTTTTTAATCCGAGAAGAAAGTTGGAGTTTCTTTAATACGTACTTCTTTAGTGTATTTACTGATGGTATTGATTTCTTTATAACTAACGTAGTAGGTGCTACAAGTTCTAGATCTAATATTTTTGGTTTTATTGATCCTATATTTGATAAATATACTAACGGTAGAATTTGGGGATTACTGTTTATTGAATTATTACAAATACATAATGGTTTAGCATTTATCGCTATTATAACAATTTATTCACTTATTACTTATTTTCGAGCTATTTTAGAAGTGATAATAGGTTATATTATTGCATTCATAGGTGTAACAGTTATGATTTCATTAGCACCATTTTTTATAATATTAATGTTATTTGAAAAAACTAAAAGTTTATTTGATAATTGGATATCAACATTGTTGAGTTATGTGGTGCAACCAACAATATTATTAATTTTCTTTTTATTGATAGATCAGGTTTTATCGGAGCAACTTTTAAAAGTGGTAGTTAGAGCTTGTTGGGATACTCTTATACCGATAAAAATAGGGCTTGATTTAACAAATCTTAGTATTCCTATCAATTTCTCTTTTACATTACCGTTTTTACCAGGCATACCTTTTTATGTACCTGATGTTCCAGAAATTAATAGATCGAATATTTTTAATAACAATACTAATACTTTCTTAGTATTGTTTACTACGGCTTTATTATTTTATGTATATTGCTTGATGTCATATGGCTTAGTAACCTTTGTTAATATAGTAGTTGGTATGCTTACAAATGTTACACCAGCACGAATATCAGGAAATTATCAAGCGCGTTCTGATCCTGTAGGGGCCGTGATGCAAGATATAGGTTCGGTAACAACACCGATTAAAAATGCTTCAATGGTCCCAGCTAGAATATTTAAAGACAAGATAATTGATCAAAATTATAAAGCTAAAAAATTGGAAGGAGGTGTTGAATTTACAAATAAATTCTTTGCCAAGCGTAATGATGTAACGAAGAAAGAGGAAGGAGTGAGGGAA---
Bo	atgaaaattattaaaagtttaattttattagttttatttatggcgtcgcctgccaaaggtgatgac---tttgcttggatgtcaagtgggcttagcggtcttaaaagcatttttggttgtttagaagtacctacatttacaagtttccaagagggtaaaataggtattagtttatcgactgctggagattggcaatcaacaggtaatgcagttgaaaaaggtaagctgcttaagattaaatggtctactgcaggtcttaccccagagcctcgaaaatatctagtattatatagaattgacccaaggtttagtgttccgcaagtctttataaaaacttataattacaaaaactcacagtttgaagttgcaggattcccaggttttagtacagcaaatgat------------ggtgttatacctcctgataaaaaccttgatgcattatcatttactaagatgaataattatgttaactactttaattatgctaatggtaatccaaaaattcaggttaatgttggtgatatagtaaatattagtctagctgataaagatgatttttttaatccaagtacatcaaaaactccaagcaccttaaataatatactagctaaagaactcgatagttctgtatttgctgcttctgctctttatactgaaagcaatcttggtaattttgaaaataggatagtttactcaagtgcagagcaagtttgtaatattatagatgctcaaagagca------------actttatgtactggtacaggttcggctacaaaatatactaatgttagt---aatggtgcattagttggtaagccaatggctgtaactacattacaaaattttatgagcatgattaactcttgccctgctaattctaatttaaatgctaacccttcttgttattatgatcaaggtagaggaatggttattaaaataggtggacaagtcattaaaaatcgtgatcaaagctttgttaataatgataatacacagaatggttttatgtattatcaagcaactagcggtggtgctatggattttagtagcgattggcagcctaccggtatgtttaataattctttttcaatgagtgattggagtagaaatttttct---aattatactgattttgcaacttatataactaatggtaattgggcaactaattttttatattttggtcgttatgcaatgattgttgagataggtaatggtacaaacaccattagcccaggtgatcaacaaaatataactttagagtatttaataacagctgatggtacattacctagttcatctactcccggcactacagtcggttatgatttttcaggtgatgcaccacaagatggatatttatggttaagagtaaaaaatcctaacagtaatatacagggaacaattagtgtagattatgctaattatactggtacaacttggttttcaaatatagtttataatggggcaattaaacctattacagatcaatttagaacttatagtgaggatttttattttaagttagttgcaaattctgcaatacaaaatatagctaaaactgcattaacgctttacgttactatatttggtttaatgtttgttttgggggctttaaaattaactgctgtagaagtagtaactcgtatatttaaaataactatagtagctattttacttagacctgaaagctggagtttctttaataacaatttctttagtgcatttattaatggtatagatttctttgcaacgaatgttgtaggtgctacaagctctaaatctaatatttttggttttattgatcctatatttgacaaatatactaatggtaggatttggggattactgtttattcagctattgcaaatacataatggtttagcatttattgctattataaccatttactcacttattacttattttagagcagtacttgaagtaattataggttatgttatagcctttataggcttgacagttatgatttcattagcaccattttttataatattaatgttgtttgaaaaaacaaaaactatgtttaacaactggatatcaattttgtttagctatgtagtgcagccaacgatattattaattttctttttattaatagatcaaattttatcagaacagctgttaaaggtaattgtcagagcttgctgggatacactcataccgattaaaatagggctcgatttgtcaaatcttggtattccgttaaatttctcttttactttaccatttttaccaggaatacctttttttgttccacaagttccagatattactagttctaacattttaacgaatgacactaatacatttttagtattgttcactacagctttattattttattcatattgtctaatgtcgtatggtttagtaagttttgtaactatagttgttggtatgttaacgcaggttactcctgcacgaatagaaggtaattatcaagctccttctaatcctacagaatctattatgaaagatataggttcagtagcagccccgattaaaaaagctgcccttgctccagcacggatttttaaagataaagtaattgatcagaattatgaagctagaaagccgcaaggtggtggggagcatacaggtaagttttttcaaaatcgtaatgatgtgaaacctgag---cagacggaaaggaacgat
Af	ATGAAAATTCTTAAGAGTTTAGTTTTATTAGTTTTGTTTATGGCGATGCCAGCTAAAGCCGATGATGCTTTTTCATGGATGTCAACCAGCTTTGGCGGGTTAAAAAGCTTATTCGGTTGTTTAGAAGTGCCTGGATTTACAAGTTTTCAAGAGGGTAATATAGGAATTAATTTATCTACAGCCGGACTTTGGCAATCAACAGGTAATACTGTTCAGAAAGGTAAATTGTTAAAAATAAATTGGTCTACTTCAGGTATTACTTTTGAACCTAGAAAATATCTAGTATTATATAGAATTGATCCAAGGTTTAGTATGCCGCAAGTTTTCATTAAAACTTATAATTATTCTAAATTACAATTTGAAGCTTTAGGATTTCCTCGTTTTGTTACGGACAATAACAGTGAAACACCGGGGACTATACCGCCTGATAAAAACCTTGATGCACTTTCATTTACTAAAATGTCTGATTTTGTTAAATATTTTAACTATTCTAACGGTAATTCGAGAATTGAAGTTAAGGCCGGCGATGTAGTAAATATTAGTTTAGTTGGTAAAGATAATTTTTTTAGCCCTAATACTCTAAAACTTCCTAATACCGTAGATAATATTTTAACACAGGAACTTGATAGCTCGATATTCGCTGCTTCTGCACTTTATACTCAAAGTAACCTTGGAGATTTTGATAATAGAATAATTTACTCTTCTGCAGAGCAGGTGTGTAATATGATAGATAAGGAAAGAAAA------------AGTGTATGTAGCGGCACGGGTACTGCTACAAAGTATAAAAATACCGAT---AATGGAGTAATAGTCGGTAAGCCTATGATAACAGGAGCGGTACAGTATTTCATGGGCTTAATTAAGGCTTGTCCTGCTAATGCCGGTATAAATACTAGCCCTGCTTGCTATTACGATCAAGGTAGAGGGATGATAATTAAAGTAGGCGGGCAGGTTATTAAGGGACAAGATCAGAGTTTTGTAAATTCAGGCAGTACTCAAAGTAGTTTTATATATTATCAAGCCACTAGCGGTGGTACTATGGATTTTACTAGCGATTGGCAAGTTAGTAACATGTTTAGTAATTCAGTTTTAATGAGTGATTGGAGCCGAAATTTTTCA---AATTATGCTAGTTTTGTAGATTATATAAATAAGAATGATTGGTCAGCTAATTTTTTATATTTTGGTTGTTATTCGATGATTGTTGAAATAGGTAATGGGGCAAATTTAATTAATCCTGATGATCAACAAAATATAAAGTTAGAATATTTAATAACGTCTGATGGTACATTACCTGATCCATCTGTTCGTGGTATGCCGGTAGATTATAACTTTGCGACTGATGCCCCGCAAGATGGATATTTATGGTTAAGGGTGGTAAATCCTAATAGTAATATACAAGGGGTAGTTAGTGTAAATTATGCTAATTATACCGGTACAACTTGGTTTTCTGATATAATATATAACGGTGCTATTAAACCTATTACCGATCAGTTTAGAACTTTTAGTCAAAACTTTTATATTAAGTTAGTTAAAAATTCTGCAGTGCAGAATTTAGCTAAAACTGCATTAACCCTTTATGTTACTATATTTGGGCTAATGTTCGTTACAGGAGCATTAAAATTAACTGCCGTAGAAGTAATAACACGTATATGCAAAATAGCTATAGTAGCTTTTTTAATTAGAGAAGAAAGTTGGAGCTTCTTTAATACATACTTCTTTAGTGCATTTACTGACGGTATTGATTTCTTTGTAACTAACGTAGTAGGTGTTACAAGCTCTAGATCTAATATTTTTGGTTTTATTGATCCTATATTTGATAAATATACTAACGGTAGGATTTGGGGATTACTATTTATTGAATTATTACAAATACATAATGGTTTAGCATTTATCGCTATTATAACCATTTATTCACTTATTACTTATTTTAGAGCTATTTTAGAAGTTATAATAGGTTATGTGATTGCATTCATAGGGGTAACTGTTATGATTTCATTGGCACCGTTTTTTATAATATTAATGTTATTTGAAAAAACTAAAAGTTTATTTGATAATTGGATATCGACATTGCTTAGCTATGTAGTGCAGCCGACAATATTATTGATTTTCTTTTTATTGATAGATCAGGTTTTATCTGAGCAGCTTTTAAAAGTGGTAGTTAGAGCCTGTTGGGATACTCTTATACCAATAAAAATAGGGCTTGATTTAACACATCTTGGTATTCCACTTCATTTCTCTTTTACATTACCGTTCTTACCCGGAATACCTTTCTATGTACCGGATGTTCCAGAAATTAGTAGCTCGAATATTCTAACGAACAATGCTAATACTTTCTTAGTATTATTTACTACGGCTTTATTATTTTATTCATATTGCTTGATGTCATATAGTTTAGTAACTTTTGTAAATATAGTAGTTGGAATGCTTACAAATGTTACACCGGCACGAATATCAGGAAATTATCAAGAACGTTCTGATCCTGTGGGAGCCGTTATGCAGGATATAGATTCAGTAACAAAACCGATTAAAAAGGCTGCAATGGCTCCGTCTAGAGTTTTCAAAGACAAGATAATTGATCAAAATTATAAAGCTAGAAAACCGGAAGTAGGTGGTGAATTTACAAATAAATTTCTTGCTGAGCGTAATGATGTGAAGAAAGAG---GAAGGAGAGAAGAAAGAA
Ma	ATGAAAATTCTTAAGAGTTTAGTTTTATTAGTTTTGTTTATGGCGATGCCAGCTAAAGCCGATGATGCTTTTTCATGGATGTCAACCAGTTTTAGTGGGTTAAAAAGCTTATTCGGTTGTTTAGAAGTGCCTGAATTTACAAGTTTTCAAGAGGGTAATATAGGAATTAGTTTATCTACAGCCGGAATTTGGCAATCAACAGGTAATACTGTTGCGAAAGGTAAATTGTTAAAAATAAATTGGTCTACTTCAGGTATTACTCCTGAACCTAGAAAATATCTAGTATTATATAGAATTGATCCAAGGTTTAGTACGCCGCAAGTTTTCATTAAAACTTATAATTATTCTAAATTACAATTTGAAGCTTTAGGATTTCCTCGTTTTGTTACGGACAATAACAGTGAAACACCGGGGGCTATACCGCCTGATAAAGACCTTGATGCACTTTCATTTACTAAAATGTCTGATTCTGTTAAATATTTTAACTATTCTAACGGTAATTCGAGAATTGAAGTTAAGGCCGGCGATGTAGTAAATATTAGTTTAGTTGGTAAAGATAATTTTTTTAGCCCTAATACTCCAAAACTTCCTAATACCGTAGATAATATTTTAACACAGGAACTTGATAACTCGATATTCGCTGCTGCTGCACTTTATACTCAAAGTAACCTTGGAAATTTTGATAATAGAATAATTTACTCTTCTGCAGAGCAGGTGTGTAATATGATAGATGAGGAAAGAAAA------------AGTGTATGTAGCGGCACGGGTACTGCTACAAAGTATAAAAATACCGAT---AATGGAGTAATAGTCGGTAAGCCTATGATAACGGGAGCGGTACAGTATTTCATGGGTTTAATTAATGCTTGTCCTGCTAATGCCAGTATAAATACTAGCCCTGCTTGCTATTACGATCAAGGTAGAGGGATGATAATTAAAGTAGGCGGGCAGGTTATTAAGGGACGAGATCAGAGTTTTGTAAATTCAGGCAACACTCAAAGTAGCTTTATATATTATCAAGCCACTAGCGGCGGTGCTATGGATTTTACTAGCGATTGGCAAGTTAGTAACATGTTTAGTAATTCAGTTTTAATGAGTGATTGGAGCCAAAATTTTTCA---AATTATGCTAGTTTTGTAGATTATATCAATAAGAATGATTGGTCAGCTAATTTTTTATATTTTGGTCGTTATTCGATGATTGTTGAAATAGGTAATGGGGCAAATTCAATTAATCCTGGTGATCAACAAAATATAAAGTTAGAATATTTAATAACATCTGATGGTACGTTACCTGATCCATCTGTTCGTGGTACGCCGGTAGATTATAACTTTGCGGCTGATGCACCGCAAGATGGATATTTATGGTTAAGGGTGGTAAATCCTAATAGTAATATACAAGGGGTAGTTAGTGTAAATTATGCTAGTTATACCGGTACAACTTGGTTTTCTGATATAATATATAACGGTGCTATTAAACCTATTACCGATCAGTTTAGAACTTTTAGTCAAAACTTTTATATTAAGTTAGTTAAAAATTCTGCAGTGCAGAATTTAGCTAAAGCTGCATTAACCCTTTATATTACTATATTTGGGTTAATGTTCGTTGCAGGAGCATTAAAATTAACTGCCGTAGAAGTAATAACACGTATATGCAAAATAGCTATAGTAGCTTTTTTAATTAGAGAAGACAGTTGGAGCTTCTTTAATACATACTTCTTTAGTGCATTTACTGACGGTATTGATTTCTTTGTAACTAACGTAGTAGGTGCTACAAGCTCTAGATCTAATATTTTTGGTTTTATTGATCCTATATTTGATAAATATACTAACGGTAGGATTTGGGGATTACTATTTATTGAATTATTACAAATACATAATGGTTTAGCATTTATCGCTATTATAACCATTTATTCACTTATTACTTATTTTAGAGCTATTTTAGAAGTTATAATAGGTTATGTTATTGCATTCATAGGGGTAACTGTTATGATTTCATTGGCACCGTTTTTTATAATATTAATGTTATTTGAAAAAACTAAAAGTTTATTTGATAATTGGATATCGACATTGCTTAGCTATGTAGTGCAGCCGACAATATTATTGATTTTCTTTTTATTGATAGATCAGGTTTTATCTGAGCAGCTTTTAAAAGTGGTAGTGAGAGCCTGTTGGGATACTCTTATACCAATAAAAATAGGGCTTGATTTAACAAATCTTGGTATTCCGATTCATTTCTCTTTTACATTACCGTTCTTACCCGGAATACCTTTCTATGTACCGGATGTTCCGGAAATTAGTAGCTCGAATATTCTAACGAACAATGCTAATACTTTCTTAGTATTATTTACTACGGCTTTATTATTTTATTCATATTGCTTGATGTCATATGGTTTAGTAACTTTTGTAAATATAGTAGTTGGAATGCTTACAAATGTTACACCGGCACGAATATCAGGAAATTATCAAGAACGTTCTGATCCTGTGGGAGCCGTTATGCAGGATATAGATTCGGTAACAAAACCGGTTAAAAAGGCTGCAATGGCTCCGGCTAGAGTTTTCAAAGACAAGATAATTGATCAAAATTATAAAGCTAGAAAACCGGAAGAAGGTAGTGAATTTACAAATAAATTTCTTGCTGAGCGTAATGATATGAAGAAAGAG---GAAGGAGAGAAGAAAGAA
Rw	ATGAAAATTCTTAAGAGTTTAGTTTTATTAGTTTTGTTTATGGCGATGCCAGCTAAAGCCGATGATGCTTTTTCATGGATGTCAACCAGTTTTAGTGGGTTAAAAAGCTTATTCGGTTGTTTAGAAGTGCCTGAATTTACAAGTTTTCAAGAGGGTAATATAGGAATTAATTTATCTACAGCCGGAATTTGGCAATCAACAGGTAATACTGTTCAGAAAGGTAAATTGTTAAAAATAAATTGGTCTACTTCAGGTATTACTCCTGAACCTAGAAAATATCTAGTATTATATAGAATTGATCCAAGGTTTAGTATGCCGCAAGTTTTCATTAAAACTTATAATTATTCTAAATTACAATTTGAAGCTTTAGGGTTTCCTCGTTTTGTTACAAACAATAACAGTGAAACACCGGGAACTATACCGCCTGATAAAGACCTTGATGCACTTTCATTTACTAAAATGTCTGATTTTGTTAAATATTTTAACTATTCTAACGGTAATTCGAGAATTGAAGTTAAGGCCGGCGATGTAGTAAATATTAGTTTAGTTGGTAAAGATAATTTTTTTAGCCCTAATACTCTAAAACTTCCTAATACCGTAGATAATATTTTAACACAGGAACTTGATAGCTCGATATTCGCTGCTTCTGCACTTTATACTCAAAGTAACCTTGGAGATTTTGATAATAGAATAATTTACTCTTCTGCAGAGCAGGTGTGTAATATGATAGATGAGGAAAGAAAA------------AGTGTATGTAGCGGCACGGGTACTGCTACAAAGTATAAAAATACCGAT---AATGGAGTAATAGTCGGTAAGCCTATGATAACGGGAGCGGTACAGTATTTCATGGGCTTAATTAAGGCTTGTCCTGCTAATGCCGGTATAAATACTAGCCCTGCTTGCTATTACGATCAAGGTAGAGGGATGATAATTAAAGTAGGCGGGCAGGTTATTAAGGGACGAGATCAGAGTTTTGTAAATTCAGGCAATACTCAAAGTAGCTTTATATATTATCAAGCCACTAGCGGTGGTACTATGGATTTTACTAGCGATTGGCAAGTTAGTAACATGTTTAGTAATTCAGTTTTAATGAGTGATTGGAGCCGAAATTTTTCA---AATTATGCTAGTTTTGTAGATTATATAAATAAGAATGATTGGTCAGCTAATTTTTTATATTTTGGTTGTTATTCGATGATTGTTGAAATAGGTAATGGGGCAAATTCAATTAATCCTGATGATCAACAAAATATAAAGTTAGAATATTTAATAACGTCTGATGGTACATTACCTGATCCATCTGTTCGTGGTACGCCGGTAGATTATAACTTTGCGACTGATGCCCCGCAAGATGGATATTTATGGTTAAGGGTGGTAAATCCTAATAGTAATATACAAGGGGTAGTTAGTGTAAATTATGCTAATTATACCGGTACAACTTGGTTTTCTGATATAATATATAACGGTGCTATTAAACCTATTACCGATCAGTTTAGAACTTTTAGTCAAAACTTTTATATTAAGTTAGTTAAAAATTCTGCAGTGCAGAATTTAGCTAAAACTGCATTAACCCTTTATGTTACTATATTTGGGCTAATGTTCGTTACAGGAGCATTAAAATTAACTGCTGTAGAAGTAATAACACGTATATGCAAAATAGCTATAGTAGCTTTTTTAATTAGAGAAGAAAGTTGGAGCTTCTTTAATACATACTTCTTTAGTGTATTTACTGACGGTATTGATTTCTTTGTAACTAATGTAGTAGGTGCTACAAGCTCTAGATCTAATATTTTTGGTTTTATTGATCCTATATTTGATAAATATACTAACGGTAGGATTTGGGGATTACTATTTATTGAATTATTACAAATACATAATGGTTTAGCATTTATCGCTATTATAACCATTTATTCACTTATTACTTATTTTAGAGCTATTTTAGAAGTTATAATAGGTTATGTTATTGCATTCATAGGGGTAACTGTTATGATTTCATTGGCACCATTTTTTATAATATTAATGTTATTTGAAAAAACTAAAAGTTTATTTGATAATTGGATATCGACATTGCTTAGCTATGTAGTGCAGCCGACAATATTATTGATTTTCTTTTTATTGATAGATCAGGTTTTATCTGAGCAGCTTTTAAAAGTGGTAGTTAGAGCCTGTTGGGATACTCTTATACCAATAAAAATAGGGCTTGATTTAACAAATCTTGGTATTCCGATTCATTTCTCTTTTACATTACCGTTCTTACCCGGAATACCTTTCTATGTACCGGATGTTCCAGAAATTAGTAGCTCGAATATTCTAACGAACAATGCTAATACTTTCTTAGTATTATTTACTACGGCTTTATTATTTTATTCATATTGCTTGATGTCATATAGTTTAGTAACTTTTGTAAATATAGTAGTTGGAATGCTTACAAATGTTACACCGGCACGAATATCAGGAAATTATCAAGAACGTTCTGATCCTGTGGGAGCCGTTATGCAGGATATAGATTCAGTAACAAAACCGATTAAAAAGGCTGCAATGGCTCCGGCTAGAGTTTTCAAAGACAAGATAATTGATCAAAATTATAAAGCTAGAAAACCGGAAGTAGGTGGTGAATTTACAAATAAATTTCTTGCTGAGCGTAATGATGTGAAGAAAGAG---GAAGGAGAGCAGAAAGAA


[VirB6e; 16582-20133]

Pr	ATGAAAAAAAATATTTTTATTACATCATTATTAATA---TTGCTATTGTTGCTTTCTAGTTGTACCGGCGATACTTGTATTGACCCTGATGATTTCGGTTTCATCACATTCAATGTTTCTTCTAGATATAATCCAGGAGAAATTACTTCAAGACATGAAGGTGATCAAGTTACACCATGGCGTGATAGTGCTTATAAAGTAAATGGTTATCCTTTAACCATTATGGTAAGACCGTGGAATTATATACTTGGAGATAAAAATACTTCAGGTCAGTTATCTGCATGGTGTCCATGGTATGGTCAAAAAAATAACACAACTACTTTGGCTCCTTTTTGCGTTAAACTACAACCATGTACTTTCTGGGATAATGCGAGATTTGATATGTGTACTCCTAATCCAGAAAATCGTAATGATGCAATGATTAGTAATCCTCCATGTATCATGACAGATGGTGTGGGTCTTTATTTTCTTATTGCAGCTAAAAATACTGATCCTAATATTTCACCTGATTCACAGCGTAGACCGCAAGGTATAACAAAGCATTTAGGAGAACTTACTTCAAGTGTAGGTTATGAATTTTATAGTATTAGTAGTACAGGACAATTCTTGAAAGCAGGTGGGATAAATTATCAATAT---------------AATGGTGAAGATAAATCAAAATATGCCCAGTCTCCTCTTTATTTTAAGATTATAGATAAATTTTATGATGATAATAGTGGACAATATAGATTAGTAATAAAGTCTGGAGTTAGTGATACAAGGCCAGATCCGCTACAATTTTTAACAGATTTAATAAAAAAAGTATTATTTGGT------------AAAGATGGGATGATAAAGAAAACGTATCAACAAATAATTGATACACCGGGTTATAAGATAAGTGTCTCAGCTATTTTAACTCTATATATAATGTTTACAGTTTTATCATTTTTAATAGGTAATATAAATCTTACTCATGTTGAACTTATAATTAGAATATTTAAAATTAGTATCATTTCAATATTATTAAGTACGGATAAAGCTTGGACATTTTTTCATGATTATTTATTCGTATTTTTTATTGATGGTGTTCAGCAAATACTGCAAATAATTAATGAGGCTGCCGCTACTGGTCCAGGGTCTCAAAGTTTGCTTGGGTTACTTATTTCTACTCAAACTTTATCTAAATTATTTTCTTTACTATTTGTTGATTGGCTCGGTTTTATATATATCATTCTATATTTAATAGCACTATATTTTATTTTTTTCCTTATATTTAAAGCTACTATTATATATCTAACAGCGCTTATAACTATCGGTATGATTATAATTATGGGACCGATATTTATTTGTTTTATGTTGTTTAATATAACTCGTTCGTTATTTGAGAATTGGTTAAGGCAATTAATATCATATGCATTACAGCCTATAATTTTATTTGCTGGTATCGCTTTTATTTCAATGATCATTAGAACTGAAATATATTCAACACTTGGTTTTGGAGTATGTAAACATGATTTTCCTAATTTAGGTCCGATAAATGAAATATTCGGTAGCTTTCTTGAGGATATAGATCCAAGTCTTGGTAACTCGATATTTTATTGGTGGTTTCCTGTGCCAATGAAAGGTGGTATAAATAATTTTCACAAAGCAAAGATATTAGTGCCTAATGATCATATAGTAGTAGATGCTTCTTGTAAGAATGACCATGATAAATGTAAACATTGTGCTGCATATGAGTGTATAGATGAACGTTATATTGAATTACCGTTTTTAGATTTAGTTAAAGATTCCACAAGGATTAATAATTTTATAAACGGTAAGTTTGTTCAACTTGATGGGATATTATTAATTTTTGTTTCTATTTATTTACTAAGTAAATTTAATGATACTGCTGTATCTACGGCACAATTTATTGCAGGTACTTCAGGCAATTTAACAGATATACAAAAAGTTAATCAACAATCTTATGAATCTTTATCGCAGCAAATCAATAGACCGTTAAATTATGTTGCTCAGGCTGTAAGTGCACCTGTAACTAGTCGTATAAGTGCAGGAACAGAACAGGCTAGTATGTTTTTTGCTGAGAAATTTGAAAATATGATGATGGAAAGGCTTGAAAAACAAGCTCTCAGTTCTTCAGCAAACAAAGCTGTACAAAATGAGGTTAAACGAAAATATGGCATAGATTCTAAAGATGTAAAAATGAATGCTATTAAGGATTATGAAGATGGTATTTCAGGATTATTAAAGAAT---------TTACCTAAAAGGAATGAATTAAAAGTAAAAGAATTATCGCAAATGAAATTTATTCAACTCCGAGATAAAATTTCTGCAAATAAATATGATGTGCAAGATTACGCCGCTTTAAGTAAAGAACAAAAAACAGAACTTGATAAGTTATTAAAAGATGCT---------------------------AACTTACGTGCGCTTGCTAGCGAGGCAAACTTTACTAAAGATTATCAAGAAGCTTATAAGCAGGCTCACCAAGAGATGTCAGGGCGAGGGATTGGGCTGTTTGGTAAGAACATAGGAGTGCTTAGAAGTTGGCAAGAGATGGAGCATCGTGTTAATGTAAAACGTAAATTAAAAGAAGAAAAGCGTATAGGTATAGGCGAAAAAATATATGCAGGTTATACCGGAATAAAAAGAGCAGCTTTAACTAAAATATTAGGTAAAGATTTACGTGATGCTTATGAGGGTAATCTAACCAGTGCTGAATGGCATGATTTTGAATATAACGATCCAAGATTGAGAACTTATAGTGAAAAATTAAAAGATGATGAAAAAGCACGAGAATATGAAGAATTGCGAATGCATATTAATAAGGAAACGATAGCTGTTCAAGCAGATATATTATCACCGGAATATCTAGTAAAACTAGAAAAAGCCGGTAGACAAAGTGATGTTGAATATTATCAAGGATTAGCTCAAAAACAGCTTATTCATGATGTGCATAGTAGGTTATTTGAGGAAGGTGAACCTGTAATGATGGGTGATAGATTTATGCGTGAAAAAGCTACTGATTCTCAGATGCGTGATATGATAGATAACGCTCATAAAAAATATGCAGAATTGATAGATGTAGATCGATACACTCGTCGTCAAGAGTATTATGATATTATACACGAGAAAGCTAAAGAAAATTTAGAACAAACTTATAAAGAACTTAAAGATCATTTCAAAAGCGATAATATAAGCATTGAAGAAATGCCGTCATTAATCGCGCAAAAAGTTAAA---------------------GATACAAACACAGGATCTGAAATAGATAAAAAAATTACTGAAGAGATTAATAATTTTAATACCGATGTTAAAAATTATGAATATAGTACTGCAGTGTTAAATAAAATAGAGGATAGAAAGCAAGCTATTATGAATGAAGTCAATGCTCAGATTGATAAGATTAACAAATATAGAGCGAGTGCTAAAATGGAGCAATATGTGAAACCAATACTAAATGAAGGAAGAAAACTAAGGACATTAGAAGATCATTTGAAAAATATGACG
Ak	ATGAACAAAAATATTTTTATT---ACATTATTAGTA---TCGCTATTGCTGCTTTCCGGTTGTACCGGCGATACTTGTATTGACCCTGATGATTTCGGTTTTATCAAATTCAATGTCTCTTCTCGATATAATCCAGAAGAAATTACTTCAAGAGATGAAGGTGATCAGGTAGTACCATGGCGTGATAGTGCTTATAAAGTAAATGGTTATCCTTTAACCGTTATGGTAAGACCGTGGAGTTATATACTTGGCGATAAAAATACTTCAGGTCAGTTATCTGCATGGTGTCCATGGTACGGTCAGAAAAATAACACAACTACTTTGGCTGCGTTTTGCGTTAAGCTACAACCGTGCACTTTTTGGGATAATGCTAGACTTGATATGTGTACTCCTAATCCCGCAAATCAAAGTGACGCAATGATTAGTAATCCTCCATGTATAATGACAGACGGTGTAGGGCTTTATTTTCTTATTGCTGCTAAAAATACCGATCCCAATATTTCACCGGATTCACAGCGTAAACCACAAGGTATAACTCAGCATTTAGGAGAGCTGACTTCGAGTGTAGGCTATGAATTTTATAGTGTTAGTAGTACAGGACAATTCTTGAAAGCCGGCGGTATAAATTATCAATAT---------------AAAGGTCAGGAGAAGTCAAAATATGCTCAATCTCCTCTTTATTTTAAGATTATAGATAAATTTTATAATGATAATAGCGGGCAATATAGATTAGTAATCAAATCTGGAGTTACTGATACTAGACCCGATCCGCTACAATTTTTAACGGATTTAATAAAAAGAGTATTATTTGGT------------AAGGATGGGATTATAAAGAAAACTTATCAACAAATAATTGATACGCCGGGTTATAGGATGAGTGTCTCGGCTATTTTAACGCTATATATAATGTTTACGGGCTTTTCCTTTTTAATAGGTAATATAAACCTTACTCATGTCGAACTTATAGTTAGAATATTAAAAGTTAGTATAGTCTCAATATTATTAAGTACGGATAAAGCTTGGACCTTTTTTCATGATTATTTATTCGTATTTTTTATTGACGGGGTTCAGCAAATACTACAAATAATTAATGAAGCTGCGGCTACCGGTCCTGGTTCTCAAAGTTTGCTGGGGTTACTTATCGCTCCTCAAACTTTATCTAAATTATTTTCTTTACTATTTGTTGATTGGCTTGGTTTTATATATATCATTCTATATTTGATAGCCCTATATTTCCTTTTCTTTCTTATATTTAAAGCTACTATTATCTATCTAACCGCTCTTATAACTATTGGTATGATTATAATTATGGGACCGATATTTATTTGTTTCATGTTGTTTAATATCACTCGTTCGTTATTTGAGAATTGGTTAAGACAATTAATATCATATGCATTACAGCCTATAATTTTATTTGCCGGTATCGCTTTTATTTCAATGATCATCAGAACTGAAATATATTCAACGCTTGGTTTTGGGGTATGTAAACATGATTTTCCTAATTTAGGTCCGATAAATGAAATATTCGGTAGTTTTCTTGAGGATATAGATCCAAGCCTTGGTAATTCAATATTTTATTGGTGGTTTCCTGTACCAATGAAAGGAGGTATAAATAATTTCCACAAAGCAAAGATATTAGTTCCCGGAGATCATATAATAGTAGATGATACTTGTAAGAATGATCATGATAAATGTAAGCATTGTGCTGCGTATGAGTGTATAGATGAACGCTATATTGAATTACCGTTTTTAGATTTAGTTAAAGATGCAAAAAGGATTAGTAATTTTATAAACGGGAAATTTGTCCAACTTGATGGGATATTACTAATTTTTGTGTCTATTTATTTGCTAAGTAAATTTAACGATACTGCTATATCGACGGCACAATTTATTTCCGGTACTTCAGGTAATTTAACAGACATACAAAAAGTTAATCAGCAATCTTATGAATATGCAGCGAAGCAAATGAATAGACCGCTAAGTTATGTGGCTAAGATGGTAGGTGCACCCGTAACTAGCCGTGTAAATGCAATGCAAGAGCAAGCTAGCATGTTCTTTGCCGAGAAATTTGAAAATATGATGATGGGAAGGCTTGAAAAGCAAGCTCTCGGTTCTTCAGCAAACAAAGCCGTACAAAATGAGGTTAAAAGAAAATACGGTATAGATTTTAAAGATGTAAAAATGAATGCTATTACTGATTATGAAAACGGTATTTCAGGATTGTTAAAGAAT---------TTACCTAAAGGGAATGAATTAAAAGCAAAAGAACTATCGAAAATGAAATTTACTCAGCTTCGAGATAAAATTGCTGCAAATAAATATGGAGTGAAAGATTATACCGCTTTAAGTAAAGAACAAAAAACAGAGCTTGATAAGTCCTTAAAAGATGCT---------------------------AACTTACGTGAACTTGCTAGTGATGCGAACTTTACTAAAGATTATCAAGATGCTTATAAGTATGCTCACCAAGAAATGTCAGGGCGAGGTGTTGGTCTGTTCGGTAAGAATATAGGAGTGCTTAGAATCTGGCAAGAGATGGAGCATCGTGTTGATACAAAACGTAAATTAAAAGAAGAAAAGCGTGTAGGTATAGGCGAAAAAATATATGCAGGTTATACAGGAATAAAAAGAGGAGCTTTAACTGCAATAGTTGGTAAAGATTTACGTGATGCTTATGAGGGTAATCTAACCAGTGCTGAATGGCATGATTTTGAATATAACGATCCAAGGCTTAGAACTTATAGCGAAAAATTAAAAGATAATGACAAAGCACGGGAACGTGAAGAACTCAAAATGCATATTAATAAAGAAACGTTAGCTGCTCAGGCAGATATATTATCACCAGAATATCTAGCAAGACTAGAAAAAGCAGGTAGACAGAGTGATGTTGAGTATTATCAAGAATTAGCTTACAGAAAGCTTATGCATGATGTGCATGGTATGTTATTCGAGGAAGGTAAACCGGTAATGATGGGCGACAGATTTATGCGTGAGAAAGCTACTGATTCTCAGATGCGAGATATGATAGATAACGCTCACAGAAAACATGCAGAATTTATAGAGGGAGATCGATATATTCGTCGCCAAGAGCATTATGATATTATGCACGAGAAAGCTGAAGGAAATTTAGAACAAACGTATAAAGAGCTTAAAGATCATTTCAAAAGAGATCAGATCAACATTGAGGAAATACCGGAATTAATAGCCCAAAAGATCAAA---------------------GATACTGAGCAGGGACCTGAAGTAGACGCAAAGATTACGGAAGAGCTTAATAACTTTAATGCTGATGTTAAAAATTATGAATATAGCACTGAAGTATTAAATAAAATAGAGGACAGAAAGCAAGCTATTACCGATGAAGTCAATGCTCAGATCGATCAGATTAATAAATATAGGGAAAATGCCAAAATGGAAAAATATGTGAGGCCAATAGTAAATGAAGGCAGAAAACTAAGAAAATTAGAAGATCATTTAAGAAATATGAAT
Br	ATGAACAGAAATATTTTTATT---ACATTATTAATA---TCGTTATTGGCACTGTCGGGGTGCAGCGGGGATACTTGTATCGATCCGGATGATTTCGGTTTTATAAAATTTAATATTTCTTCTAGATATGATCCATCTGAAGTTACTTCAAGACAAGAGGGGGATCAGGTAGCACCATGGCGGGATAGTGCTTATAAAGTAAATGGTTATCCTTTAACAATTATGGTAAGACCTTGGGATTATATGTCTGGGGACAAGAATACTTCAGGGATGTTATCAGCATGGTGTCCATGGTATGGGCAGCAGAATAATTTTACTACCTTAGCTGAGTTTTGTGTTAGACTGCGACCATGTCAATTTACTGACGGT---------AAGATGTGT---CCAACTCCTACGCCAAGA---GATGCACCTATTAATAATGCTCCTTGTATACTTACAAACGGAGTAGGGCTTTATTTTTTAATTGCTGATAAAGGTTCTAATCCTAATATGTCGCCAGATTCACAGCGTAGTCCGAAAGGTATAACGCAGCATTTAGGTGAACCAGTTGCAAGCCAAGATTATGAATTTTATAGTATTAGTAGTACTGGAAAGTTTTTACAAGCCGGTGGTATAAATTACCAATATGGTTGTACTAGCCTACCTTGCGATCAAGCTTCAAATTATGCTCAATCTTCTCTATATTTTAAAATTTTAGACAAATTTTATGATGATAATAGTGGACAATATAGGGTAGTAATAAAATCCGGAGTCAGCGATACAAGACCTGATCCCCTACAATTTTTAACAAATTTAATAAAGAATGAGTTATTTGGTACTAGCGATAAAGATCCTGGAATTGTAAGGCAAACTTATCAGCAAATAATTGAAACACCTGGCTATAGGTTAAGTGTTTCGGCTCTTTTAACTCTTTATATAATGTTTACTGGATTTTCCTTTTTAATAGGAAACATAAACATGACTCATGTTGAGTTAGTAGTTAGAATACTAAAAGTCAGTGTAGTTTCAATATTATTAAGTACAAGTAAAGCTTGGACATTTTTCCATGATTATTTATTTGTATTTTTTGTTGAAGGGCTAGCACAGATATTACAAATAGTACAAGATGCTTCAACA------------GGGCAAAGTTTACTAAGCCTTCTTATTTCCCCGCAAACTTTATCTAAGCTATTTTCTTTATTGTTTGTAGATCCGCTTGGGTTTATTTATATCATACTATATTTAATAGCTCTGTATTTTATTTTCTTACTTATATTCAAAGCTACAATTATTTATCTTACTGCATTAATAACCATTGGTATGATTATAACAATGGCACCGATATTTATTTGTTTCATGTTATTTAATATAACTAGATCGTTATTTGAAAATTGGTTAAGGCAATTAATATCATATGCTATACAACCTATAATTTTATTTGTCGGTATTGCTTTTATCGGAATGATTATTAAAACAGAAATACAATCGACATTAGGTTTTGCCGTCTGTAAGAAAGATTTCCCCGATTTAGGACCTATAAATCAAATTTTTGGTAGTTTTACAGAAGATTTAGATTCAAGTATTGGTAATTCGATATTTTATTGGTGGTTTCCGGTACCGATGAAAGGAGGAATTGAGAATTTCACTCAAGCAGATATATTAGTCCCCGAAGATTAT------------------ACCAAAAAGGATGGTACTAAG---------TGTTTGGCATATCAATGTATAGATAAACGTTATATTCAATTACCGTTTTTAGACTTAGTTAAAGATGCAAATAGAATTAGTAATTTTATAAATGGTAAATTCGTCCAGCTTGATGGCTTATTATTGATATTTGTTTCTATTTATTTGCTTAGTAAATTTAATGATACTGCTATATCGACGGCTAGTTTTATTGCGGGTACTTCGGGTAATTTAACATCGATACAGGCTGTTAACCAGCAATCTTACGATTCTATCATGAAGCAGGTCAATAGACCGATAAATTATGCAACAGGAGTTATTAGTAAGCCG------------ATAAACCGAATGCAAGAGCAAACGAGTATGTTTTTTGCTGAAAAATATCAAGGGCTTATGATGAGTAGGCTTGAAAATAAAGCCCTCAGTTCTTCGGCTAACAAAGCAGTGCAAAATGAAGTTAAAAGAAAATATGGTATAGACCATAAAGACGTTAATATGCAAGCCGGAGCAGATTATAAAAACGGCATTTCTAAATTGCTAGATAATAAAACGTTTTTACCGAAAGGTGGTGATTTAGATGTGAAAAAACTAGCAACTATGAATTTTGGGCAGCTTCGAGATGAATTTGCCAAAAATAAATATGGTGCAAAAAATTATAGCTCTTTAACTAGTGATCAGAAACTAGAGCTTGATAAATTCATGAAATCCGATTTAGGTGAGAAAGGTAAATCAGCAAAAAGCTTACGTGAGCTTGCAAGTGATGCAAACTTTACTAGAGATTATCAAAGTGCTTATAAATATGCTCATAAAGAAATGTCAGGAAGAGGAGTTGGTCTATTTGGTAAAAATATAGGAGTGCTTAGAAGCTGGCAAGAAATGGAAAATCGCATGAAAACTAAACGTGAATTAAAAGAACAAAAACGTGTAGCTATAGGTGAGAAAATATATGCCGGCTATACAGGATTAAAAAGAGATGCTCTTACTGCGATAGTTGGTAAAGATTTACGTGATAAATATGAGGGTAATCTAACTAGTGCCGAGTGGCATGACTTTGACTATAACGATCCACAGCTTAGAACTTATAGCGAAAGTCTAAAAGATAAAGAAAGAGCACGAGAAGTCAAAGAGCTTCAAATGCAGATTAATAAAGAAACGCTTGCTGTTCAAGAAGATATATTATCGCCTGAATATTTAGCAAGATTAAAA---------AGACCAAGTGATGTAGAATATTATCAGGAATTAGGTCAAAGAAGGCTTATTCATGAAGTGCGTGATAGATTATCTGAAGGAAGTGATCCAGTGATAATGGGTGATAGATTTATGCAAGAAAAAGCTACCGATGATCAAATGCGGACTATGATAGATAATGCTCATCAAAAACATGCAGAATTTATAGATCAAGATAGATATACTCGTCGTCAAGAGCATTACGATATTATGCATGAAAAAGCTCAAGAAAATATCGACAGAACTTATAAAGAGATTAAAGATCATTTCAAAAGAGATGATATTAAGCTTGAGGAAATGCCAGCTTTAATAGCACAATATGAAAGAGAGAAACCAATAGAATCTTTTGATAGTAAGACAGAGCTTTCTCTAGATAAAAGGATTGAAGAAGCAGTTAGTAACTTTAATATCAATGCTAAAAATTATGAATATAGTGCATCGGTGCTTAATAATATAGAAGAAAGAAAGCAGGCTATTACTGATGAAGTAAATACTCAAATTGATCGAATTAATAAATATAGAGAAAATGCTAAAATGCCGCAATACCAGAAACCGGTAGAAAATTCAGGAAGAAAGCTCAGAAAATTAGAAGACCATTTGAGAAATATGAAG
Ca	ATGAACAAAAATATTTTTATT---ACATTATTAATA---TCGCTATTGTTGCTTTCCAGTTGTACCGGTGATACTTGCATTGACCCTGATGATTTCGGTTTTATCAAATTTAATATCTCTTCTAGATATGATTTGGAAGAGATTACTTCAAGACAGGAAGGAGATCAGGTAGCACCATGGCGTAATAGTGCTTATAAAGTAAACGGTTATCCTTTAACCGTTATGGTAAGACCGTGGAGTTATATACTTGGCGATAAAAATACTTCAGGTCAGTTATCTGCATGGTGTCCATGGTATGGTCAAAAAAATGATACAACTACTTTGGCTGCTTTGTGCGTTAAGCTACAACCGTGTCTTTTTATAGATAAT---------GATATGTGTAGACCTAGTCCTATAAATCAAAATGATGCTGCTATTTATAATGCTCCATGTATCATGACAAACGGTGTAGGACTTTATTTTCTTATTGCCGCTAAAAATACCGATCCTAATATTTCGCCCGATTCACAGCGTAAACCGCAAGGTATAACTCAGCATTTAGGAGAACCGCCTCCAAATAACGATTATGCATTTTATAGTATTAGTAGTACAGGACAATTTTTAAAAGCCGGCGGTATAAATTATCAATAT---------------AAAGGTGAGGATAAGTCAAAATATGCTCAATGTCCTCTTTATTTTAAGATTATAGATAAATTTTATAATGATAATAGTGGGCAATATAGATTAGTGATAAAGTCTGGAATTAGTGATACTAGACCTGACCCATTACAATTTTTAACGAATTTGATAAAAAAAGTATTATTTGGTACTAGTGATCAAGATCACGGCATTGTAAGAAAAGTTTATACACAAATAATTGATACTTCTGGTTATAGAATGAGTGTCTCGGCTATTTTAACTCTATATATAATGTTTACGGGCTTTTCCTTTTTAATAGGTAATATAAACCTTACTCATGTTGAACTTATAATTAGAATATTAAAAGTTAGTATAGTCTCAATATTATTAAGTACGGATAAAGCTTGGACATTTTTTCATGATTATTTATTTGTATTTTTTATTGATGGAGTTCAGCAAATACTGCAAATAATTAATGAGGCTTCTGCTAACGGGCCAGGTTCTCAAACCTTGCTTGGGTTACTTATTGCTCCTCAAACTTTATCTAAATTATTTTCTTTACTGTTTGTTGATTGGCTTGGCTTTATATACATCATTCTATATTTTATAGCTCTGTATTTTATTTTCTTGCTTATATTTAAAGCTACTATTATCTATCTAACTGCTCTTATAATTATCGGTATGATTATAACTATGGGACCGATATTTATTTGCTTCATGTTGTTTAATATCACTCGTTCGTTATTTGAGAATTGGTTAAGGCAATTAATATCATATGCAATACAACCTCTAATCTTATTCGCTGGTATTGCTTTTATTTCAATGATCATCAGAACCGAAATATATTCAACGCTTGGTTTTGCAGTATGTAAACATGATTTTCCTAATTTAGGTCCGATAAATGAAATATTTGGTAGTTTCCTTGAGGATATAGATCCAAGTCTTGGTAATTCAATATTTTATTGGTGGTTCCCCGTACCAATGAAAGGGGGTATAAATAATTTCCACAAAGCAAAGATATTAGTTCCTGAAGATCATATA---------------------------AGAGATGACGGTAAGCATTGCGCTGCGTATGAGTGTATAGATGAACGCTATATTGAGTTACCGTTTTTAGATTTAGTTAAAGATGCAAAAAGAATTAGTAATTTTATAAATGGGAAATTTGTCCAACTTGACGGGATATTATTGATTTTTGTGTCTATTTATTTACTAAGTAAATTTAATGATATTGCTATATCGACAGCAGCATTTATTGCCGGTACTTCGGGTAATTTAACAGACATACAAAAAGTTAATCAGCAATCTGCATCACTTGCAACGAAGCAAATGAATAGACCACTAAATTATGTGGCTAAGACATTAAGTGCACCTGTAACTACCCGTGTAAGTGCAAAGTTGGAGGAAACAAGTATGTTTTTTGCCGCGAAATTTGAAAATATGATGATGAGAAGACTTGAAAATCAAGCCCTTGGTTCTGCTGCTAACAAAGCCGTACAAAATGAAGTTAAGAGGAAATACGGTATAGATTCTAAAGATGTAAAAATGAATGCTATTACGGATTATGAAAACAGTATTTCAGGATTATTAGAGAAT---------TTACCTAAAGGGAATGAATTAAAAGCGAAAGAACTATCACAAATGAAATTTACTCAGCTTCGAGATAAAATTGCTGAAAATAAATATGGAGTGAAAGATTACGACTCTTTAAGTAAAGAACAAAAAACTGAGCTTGATAAGTTATTAAAAGATGCT---------------------------AACTTACGTGAACTAGCTAGTGATGCAAACTTTACTAGAGATTATCAAAAAGCTTATAAAGATGCTCATCAAGATATGTCAGGGCGAGGAATAGGTTTATTTGGTAAGAATATAGGAGTATTAAGAAGTTGGCAAGAGATGCAGCATCGGGTTAAATCTAAGAGGGCTTTAAAAGAACAAAAACGTGTAGGTATAGGTGAAAAAATATATGCTGGTTATACAGGAATAACAAGAGCTGCTTTAACTGCAATAGTTGGTAAAGATTTACGTGATGCTTATGAGGGTAATCTAACTAGTGCTGAATGGCATGATTTTGAATATAACGATCCAAGACTGAGAACTTATAGTGAAAAATTAAAAGATGAAGAAAAAGTACGAGAATTTCAAGAGCTTCAAATGCATATTAATAAGGAAACGCTAGCTGCTCAAGCAGATGTGTTATCACCGGAATATCTAGCAAGACTAGAGCAAACAGGTAGACAGAGTGATGTGGAATATTATCAAGAATTAGCTCAAAGAAAGCTAATTCATGAGGTACGTAGTAGGTTATCCGAGGAAGATGATCCGGTCATGATGGGTGACAGATTTATGCGTGAGAAAGCTACTGATTCTCAGATGCGGGATATGATAGATAACGCTCATAGAAAATATGTACAATTTATAGATGAAGATCGATATATTCGTCGTCAAGAGTATTATGATATTATGCACGAGAAAGCCCAGGAAAATTTAGAACAAACTTATAAAGAGCTTAAAGATCATTTCAAAAGAGATGATATCAAGCTCGAAGAAATGCCGGTATTAATAGCACAAAAGTTCAAA---------------------GATACTGACGGGGGAGCTGAAATAGACAAAAAGATTACAGAAGAGATTAATAACTTTAATGCTAATGTTAACAATTACGAATATAGTACTGAAGTACTAAATAAAATAGAGGATAGAAAGCAAGTTATTACCGATGAAGTAAATGCTCAGATCAATCAGATTAATAAATATAGGGAAAATGCAAAAATGCAAACCTATGTAAAACCTATAGTAAATAAAGGCAGAAAACTAAGAAAATTAGAAGATCATTTGAGAAATATGAAG
Co	ATGAACAAAAATATTTTTATT---ACATTATTAATA---TCGCTATTGCTGCTTTCCGGTTGTACCGGCGATACTTGTATTGACCCTGATGATTTCGGTTTTATCAAATTCAATGTCTCTGCTAGATATGATCCGGAAGAAATTACTTCAAGACAGGAAGGTAATCAGGTAGCACCATGGCGTGATAGTGCTTATAAAGTAAACGGCTATCCTTTAACCATTATGGTAAGACCGTGGAGTTATATACTTGGCGATAAAAATACTTCAGGTCAGTTATCTGCATGGTGTCCATGGTATGGTCAAAAAAATAACACAACTACTTTGGCTGCTTTTTGCGTTAAGCTACAACCGTGTACTTTTTGGGATAATACTAGACTTGATATGTGTACTCCTAATCCCGCAAATCAAAATGATGCAATGATTAGTAATGCTCCATGTATAATGACAAACGGTGTCGGGCTTTATTTTCTTATTGCCGCTAAAAATACCGATCCCAATATTTCACCGGACTCACAGAGTAAACCGCAAGGTATAACTCAGCATTTAGGAGAGGAGCTTACTTCG---GGCTATGAATTTTATAGTACTAGTAGTACAGGACAATTCTCGAAAGCCGGCGGTATAAATTATCAATAT---------------AAAGGTGAAGATAAGTCAAAATATGCTCAATCTCCTCTTTATTTTAAGATTATAGATAAATTTTATAATGATAATAGCGGGCAATATAGATTAGTAATAAAGTCCGGAGTTACTGATACTAGAGCCGATCCGCTACAATTTTTAACGGATTTAATAAAAGGAGTATTATTTGGT------------AAGGATGGGATTATAAAGAAAACTTATCAACAAATAATTGATACGTCGGGTTATAGGATGAGTGTCTCGGCTATTTTAACTCTATACATAATGTTTACAGGCTTTTCCTTTTTAATAGGTAATATAAACCTTACTCATGTCGAACTTATAGTTAGAATATTAAAAGTTAGTATAGTCTCAATATTATTAAGTACTGATAAAGCTTGGACATTTTTTCATGATTATTTATTCGTATTTTTTATTGATGGGGTTCAGCAAATACTGCAAATAATTAATGAAGCTTCGGCTACCGGTCCCGGTTCTCAAAGCTTGCTTGGGTTACTTATTTCTCCTCAAACTTTATCTAAATTATTTTCTTTACTATTTGTTGATTGGCTTGGTTTTATATATATCATTCTATATTTAATAGCCTTATATTTTATTTTCTTTCTTATATTTAAAGCCACTATTATCTATCTAACCGCTCTTATAACTATCGGTATGATTATAATTATGGGACCGATATTTATTTGTTTCATGTTGTTTAATATAACGCGTTCGTTATTTGAGAATTGGTTAAGACAATTAATATCATATGCATTACAGCCTATAATTTTATTTACCGGTATCGCTTTTATTTCAATGATCATCAGAACCGAAATATATTCAACGCTTGGTTTTGCAGTATGTAAACATGATTTTCCTAATTTAGGTCCGATAAATGAAATATTCGGTAGCTTCCTTGAGGATATAGATCCAAGCCTGGGTCATTCAATATTTTATTGGTGGTTCCCAGTACCGATGAAAGGTGGTATAAATAATTTCCACAAAGCAAATATATTAGTTCCTAAAGATCATATAGTAGTAGATGATTCTTGTAAGAATGACCCTGATAAATGTAAGCATTGTGCTGCGTATGAGTGTATAGATGAACGCTATATTGAATTACCGTTTTTAGATTTAGTTAAAGATGCAAAAAGAATTAGTAATTTTATAAATGGGAAATTTGTCCAACTTGATGGGATATTACTAATTTTTGTGTCTATTTATTTGCTAAGTAAATTTAACGATACTGCTATATCGACGGCACAATTTATTGCCGGTACTTCAGGTAATTTAACAGAAATACAAAAAGTTAATCAGCAATCTTATGAATCTGCAGCGAAACAAATGAATAGACCGCTAAATTATGTGGCTAAGACGGTAAGTGCACCTGTAACTAGCCGTGTAAGTGCCGGGAAAGAGCAAGTTCGTATGTTTTTTGCCGAGAAGTTTGAAAATATGATGATGGGAAGGCTTGAAAAGCAAGCTCTCGGTTCTTCAGCAAATAAAACCGTACAAAATGAGGTTAAGAGAAAATACGGTATAGATTCTAAAGATGTAAAAATGAATGCTATTACGGATTATGAAAACGGTATTGCAGGATTATTAAAGAAT---------TTACCTAAGGGGAATGAATTAAAAGCAAAAGAACTATCGCAAATGAAGTTTACTCAGCTTCGAGATAAAATTGCTGCAAATAAATATGGAGTGAAAGATTACGCTGCTTTAAGTAAAGAACAAAAAGCTGAGCTTGATAAGTCATTAAAAGATGCT---------------------------AACTTACGTGAACTCGCTAGCGATGCAAACTTTACTAGAGATTATCAAGATGCTTATAAAAATGCTCACCAAGAAATGTCCGGGCGAGGTGTTGGTCTGTTCGGTAAGAATATAGGAGTGCTTAGAAGTTGGCAAGAGATAAAACATCGTGTTGATACAAAACGTAAATTAAAAGAAGAAAAGCGTGTAGGTATAGGCGAAAAAATATATGCAGGTTATACAGGAATAAAAAGAGGAGTTTTAACTGCAATAGTCGGTAAAGATTTACGTGATGCTTATGAGGGTAATCTAACCAGTGCCGAATGGCATGATTTTGAATATAACGATCCAAGGCTTAGAACTTATAGCGAAAAATTAAAAGATGATGAAAAAGCACGAGAACATGAAGAGCTCCAAATGCATATTAATAAGGAGGCGCTAGCTGCTCAAGCAGATATATTATCACCGGAATATCTAGCAAGACTAGAAAAAGCAGGCAGACATAGTGATGTGGAATATTATCAAGAATTAGCTCAAAGAAAGCTTATTCATGAGGTGCATGGTAGGTTATTTGAGGAAGGTGAACCGGTAATGATGGGCGACAGATTTATGCGTGAGAAAGCTACTGATTCTCAGATGCGCGATATGATAGATAACGCTCATAGAAAACATGCAGAATTTATAGATGGAGATCGATATATTCGTCGCCAAGAGCATTATGATATTATGCACGAGAAAGCCCAGGAAAATTTAGAGCAAACTTATAAAGAGCTTAAAGATCATTTCAAAAGAGATGATATCAAGATCGAAGAAATGCCGGCATTAATAGCACAAAAAGTTAAA---------------------GATACCGCCGAGGGAGCTGAAATAGACCAAAAGATTACAGAAGAGCTTAATAACTTTAATGCTGATGTTAAAAATTATGAATATAGTACTGAAGTATTAAATAAAATAGAGGATAGAAAGCAAGCCATTACCGATGAAGTCAATGCTCAGATCGATAAGATTAATAAATATAGAGAAAATGCCAAAATGCAAACCTATGTAAAGCCTATAGTAAACGAGGGTAGAAAGCTAAGAAAATTAGAAGATCATTTAAGAAATATGAAG
Fe	ATGAACAAAAATATTTTTATT---ACATTATTAATATCATCGTTATTACTGCTTTCCGGTTGTACCGGCGATACTTGTATTGACCCTGATGATTTCGGTTTTATCAAATTCAATGTCTCTTCTAGATATAATCCGGAAGAAATTACTTCAAGACAGGAAGGTGATCAGGTAGCACCATGGCGTGATAGTGCTTATAAAGTAAATGGTTATCCTTTAACCGTTATGGTAAGACCGTGGAGTTATATACTTGGTGATAAAAATACTTCAGGTCAGTTATCTGCATGGTGTCCGTGGTACGGTCAGAAAAATAACACAACTACTTTGGCTGCTTTTTGCGTTAAGCTACAACCGTGTACTTTTTGGGATAATGCTAGACTTGATATGTGTACTCCTAATCCCGCAAATCAAAATGACGCAATGATTAGTAATCCTCCATGTATAATGACAGACGGGGTCGGGCTTTATTTTCTTATTGCCGCTAAAAATACCGATCCCAATATTTCACCGGACTCACAGCGTAAACCGCAAGGTATAACTCAGCATTTAGGAGAACTTACTTCGAGTGTAGGCTATGAATTTTATAGTATTAGTAGTACAGGACAATTCTTGCCAGCAGGGGGAATAAATTATCAATAT---------------AAAGGTGAGGATAAGTCAAAATATGCTCAATCTCCTCTTTATTTTAAGATTATAGATAAATTTTATGATGATAATAGCGGGCAATATAGATTAGTAATCAAGTCCGGAGTTACTGATACTAGACCCGATCCGTTACAATTTTTAACGGATTTAATAAAAGGAGTATTATTTGGT------------AAGGATGGGATTATAAAGAAAACTTATCAACAAATAATTGATACTCCGGGTTATAGGATGAGTGTCTCGGCTATTTTAACTCTATATATAATGTTTACGGGCTTTTCCTTTTTAATAGGTAATATAAACCTTACTCATGTCGAACTTATAGTTAGAATATTAAAAGTTAGTATAGTCTCAATATTATTAAGTACGGATAAAGCTTGGACATTTTTTCATGATTATTTATTCGTATTTTTTATTGACGGGGTTCAGCAAATACTGCAAATAATTAATGAAGCTGCGGCTACCGGTCCTGGTTCTCAAAGTTTGCTAGGGTTACTTATTTCTCCTCAAACTTTATCTAAATTATTTTCTTTACTATTTGTTGATTGGCTTGGTTTTATATATATCATTCTATATTTAATAGCCCTATATTTTATTTTCTTTCTTATATTTAAAGCTACTATTATATATCTAACCGCTCTTATAACTATCGGTATGATTATAATTATGGGACCGATATTTATTTGTTTCATGTTATTTAATATAACTCGTTCGTTATTTGAGAATTGGTTAAGACAATTAATATCATATGCATTACAGCCTATAATTTTATTTGCCGGTATCGCTTTTATTTCAATGATCATCAGAACCGAAATATATTCAACTCTTGGTTTTGGGGTATGTAAACATGATTTTCCTAATTTAGGTCCGATAAATGAAATATTCGGTAGTTTTCTTGAGGATATAGATCCAAGCCTTGGTAATTCAATATTTTATTGGTGGTTCCCTGTACCAATGAAAGGAGGTATAAATAATTTCCACAAAGCAAAGATATTAGTCCCTGAAGATCATATAATAGTAGATGATTCTTGTAAGAATGACCCTGATAAATGTAAGCATTGTGCTGCGTATGAGTGTATAGATGAACGCTATATTGAATTACCGTTTTTAGATTTAGTTAAAGATGCAAAAAGGATTAGTAATTTTATAAACGGGAAATTTGTCCAACTTGATGGGATATTACTAATTTTCGTGTCTATTTATTTGCTAAGTAAATTTAATGATACTGCTATATCGACGGCACAATTTATTGCCGGTACTTCAGGTAATTTAACAGACATACAAAAAGTTAATCAGCAATCTTATGAATCTGCAGCGAAGCAAATGAATAGACCATTAAGTTATGTAGCTAAGACGGTAAGTGTACCTGTAACTACCCGTGTAAGTGCAAAGTTAGAAGAAACTAGTATGTTCTTTGCTAAAGGATTTGAAGATATAATGATGGGAAGGCTTGAAAAGCAAGCTCTCGGTTCTTCAGCAAACAAAGCCGTACAAAATGAGGTTAAGAGAAAATACGGTATAGATTCTAAAGATGTAAAAATGAATGCTATTACTGATTATGAAAACGGTATTTCAGGATTGTTAAAGAAT---------TTACCTAAAGGGAATGAATTAAAAGCAAAAGAACTATCGCAAATGAAATTTACTCAGCTTCGAGATAAAATTGCTGCAAATAAATATGGAGTAAAAGATTACGCCGCTTTAAGTGAAGAACAAAAAAGAGAGCTTGATAAGTCATTAAAAGATGCT---------------------------AACTTACGTGAACTCGCTAGCGATGCGAACTTTACTAAAGATTATCAAGATGCTTATAAATATGCTCACCAAGAAATGTCAGGGCGAGGTGTCGGTCTGTTCGGTAAAAATATAAAACCGCTTAGAAGTTGGCAAGAGATGGAGCATCGTGTTGATACAAAACGTAAATTAAAAGAAGAAAGGCGTGTAGGTATAGGTGAAAAACTCTATGCCGGTTATACGGGAATAAAAAGAGGAGCTTTAACTGCAATAGTCGGTAAAGATTTACGTGATGCTTATGAGGGTAATCTAACCAGTGCCGAATGGCATGATTTTGAATATAACGATCCAAGGCTTAGAACTTATAGCGAAAAATTAAAAGATGATGAAAAAGCACGGGAACGTGAAGAGCTCCAAATGCATATTAATAAGGAAACATTAGCTGCTCAAGCAGATATATTATCACCGGAATATCTAGCAAGACTAGAAAAAGCAGGTAGACAGAGTGATGTAGAATATTATCAAGAATTAGCTCAAAGAAAGCTTATTCATGAGGTGCGTGGTAGGTTATTCGAGGAAGGTGAACCGGTAATGATGGGCGACCGATTTATGCGTGAGAAAGCTACTGATTCTCAGATGCGAGATATGATAGATAACGCCCATAGAAAACATGCAGAATTTATAGAAGGAGATCGATATACTCGTCGCCAAGAGCATTATGATATTATGCACGAGAAAGCTGAAGGAAATTTAGAACAAACTTATAAAGAGCTTAAAGATCATTTCAAAAGAGATGATATCAACATTGAGGAAATGCCGGCATTAATAGCACAAAAGATCAAA---------------------GATACTGAGCAGGGACCTGAAGTAGACGCAAAGATTACGGAAGAGCTTAATAACTTTAATGCTGATGTTAAAAATTATGAATATAGTACTGAAGTATTAAATAAAATAGAGGATAGAAAGCAAGCTATTACCGATGAAGTCAATGCTCAGATCGATCAGATTAATAAATATAGGGAAAATGCCAAAATGGAAAAATATGTGAGACCAATAGTAAATGAAGGCAGAAAACTAAGAAAATTAGAAGATCATTTGAGAGGGATGAAA
Ri	ATGAACAAAAATATTTTTATT---ACATTATTAATA---TCGCTATTGCTGCTTTCTGGTTGTACCGGTGATACTTGTATTGACCCTGATGATTTCGGTTTTATCAAATTCAATGTCTCTGCTAGATATGATCCGGAAGAAATTACTTCAAGACAGGAAGGTAATCAGGTAGCACCATGGCGTGATAGTGCTTATAAAGTAAACGGCTATCCTTTAACCATTATGGTAAGACCGTGGAGTTATATACTTGGCGATAAAAATACTTCAGGTCAGTTATCTGCATGGTGTCCATGGTATGGTCAAAAAAATAACACAACTACTTTGGCTGCTTTTTGCGTTAAGCTACAACCGTGTACTTTTTGGGATAATAGTAGACTTGATATGTGTACTCCTAATCCTGCAAATAAAAATGATGCAATGATTAGTAATGCTCCATGTATAATGACAAACGGTGTCGGGCTTTATTTTCTTATTGCTGCTAAAAATACCGATCCCAATATTTCACCGGACTCACAGAGTAAACCGCAAGGTATAACTCAGCATTTAGGAGAGGAGCTTACTTCG---GGCTATGAATTTTATAGTACTAGTAGTATAGGACAATTCTTGGAAGCCGGAGGTATAAATTATCAATAT---------------AAAGGTGAAGATAAGTCAAAATATGCTCAATCTCCTCTTTATTTTAAGATTATAGATAAATTTTATAATGATAATAGCGGGCAATATAGATTAGTAATAAAGTCCGGAGTTACTGATACTAGACCCGATCCGCTACAATTTTTAACGGATTTAATAAAAGGAGTATTATTTGGT------------AAGGATGGGATTATAAAGAAAACTTATCAACAAATAATTGATACGTCGGGTTATAGGATGAGTGTCTCGGCTATTTTAACTCTATATATAATGTTTACAGGCTTTTCCTTTTTAATAGGTAATATAAACCTTACTCATGTCGAACTTATAGTTAGAATATTAAAAGTTAGTATAGTCTCAATATTATTAAGTACTGATAAAGCTTGGACATTTTTTCATGATTATTTATTCGTATTTTTTATTGATGGGGTTCAGCAAATACTGCAAATAATTAATGAAGCTTCGGCTACCGGTCCCGGTTCTCAAAGCTTGCTTGGGTTACTTATTGCTCCTCAAACTTTATCTAAATTATTTTCTTTACTATTTGTTGATTGGCTTGGTTTTATATATATCATTCTATATTTAATAGCCTTATATTTTATTTTCTTTCTTATATTTAAAGCCACTATTATCTATCTAACCGCTCTTATAACTATCGGTATGATTATAATTATGGGACCGATATTTATTTGTTTCATGTTGTTTAATATAACTCGTTCGTTATTTGAGAATTGGTTAAGACAATTAATATCATATGCATTACAGCCTATAATTTTATTTACCGGTATCGCTTTTATTTCAATGATCATCAGAACTGAAATATATTCAACGCTTGGTTTTGCAGTATGTAAACATGATTTTCCTAATTTAGGTCCGATAAATGAAATATTCGGTAGCTTCCTTGAGGATATAGATCCAAGCCTGGGTCATTCAATATTTTATTGGTGGTTCCCAGTACCGATGAAAGGCGGTATAAATAATTTCCACAAAGCAAATATATTAGTTCCTAAAGATCATATAATAGTAGATGATTCTTGTAAGAATGACCCTGATAAATGTAAGCATTGTGCTGCGTATGAGTGTATAGATGAACGCTATATTGAATTACCGTTTTTAGATTTAGTTAAAGATGCAAAAAGAATTAGTAATTTTATAAATGGGAAATTTGTCCAACTTGACGGGATATTACTAATTTTTGTGTCTATTTATTTGCTAAGTAAATTTAACGATACTGCTATATCGACGGCACAATTTATTGCCGGTACTTCAGGTAATTTAACAGAAATACAAAAAGTTAATCAGCAATCTTATGAATCTGCAGCGCAACAAATGAATAGACCGCTAAATTATGTGGCTAAGACGGTAAGTGCACCTGTAACTAGCCGTGTAAGTGCAGGGAAAGAGCAAGTTCGTATGTTTTTTGCCGAGAAATTTGAAAATATGATGATGGGAAGGCTTGAAAAGCAAGCTCTCGGTTCTTCAGCAAATAAAACCGTACAAAATGAGGTTAAGCGAAAATACGGTATAGATTCTAAAGATGTAAAAATGAATGCTATTACGGATTATGAAAACGGTATTGCAGGATTATTAAAGAAT---------TTACCTAAGGGGAATGAATTAAAAGCAAAAGAACTATCGCACATGAAGTTTACTCAGCTTCGAGATAAAATTGCTGCAAATAAATATGAAGTGAAAGATTACGCTGCTTTAAGTAAAGAACAAAAAGCTGAGCTTGATAAGTCATTAAAAGATGCT---------------------------AACTTACGTGAACTCGCTAGCGATGCAAACTTTACTAGAGATTATCAAGATGCTTATAAAAATGCTCACCAAGAAATGTCCGGGCGAGGTGTTGGTCTGTTCGGTAAGAATATAGGAGTGCTTAGAAGTTGGCAAGAGATAGAGCATCGTGTTGATACAAAACGTAAATTAAAAGAAGAAAAGCGTGTAGGTATAGGCGAAAAAATATATGCAGGTTATACAGGAATAAAAAGAGGAGCTTTAACTGCAATAGTCGGTAAAGATTTACGTGATGCTTATGAGGGTAATCTAACCAGTGCCGAATGGCATGATTTTGAATATAACGATCCAAGGCTTAGAACTTATAGCGAAAAATTAAAAGATGATGAAAAAGCACGAGAACATGAAGAGCTCCAAATGCATATTAATAAGGAGGCGCTAGCTGCTCAAGCAGATATATTATCACCGGAATATCTAGCAAGACTAGAAAAAGCAGGTAGACATAGTGATGTGGAATATTATCAAGAATTAGCTCAAAGAAAGCTTATTCATGAGGTGCATGGTAGGTTATTTGAGGAAGGTGAACCGGTAATGATGGGCGACAGATTTATGCGTGAGAAAGCTACTGATTCTCAGATGCGCGATATGATAGATAACGCTCATAGAAAACATGCAGAATTTATAGATGGAGATCGATATATTCGTCGCCAAGAGCATTATGATATTATGTACGAGAAAGCCCAGGAAAATTTAGAGCAAACTTATAAAGAGCTTAAAGATCATTTCAAAAGAGATGATATCAAGATCGAAGAAATGCCGGCATTAATAGCACAAAAAGTTAAA---------------------GATACCGCCGAGGAAGCTGAAATAGACCAAAAGATTAAGGAAGAGCTTAATAACTTTAATGCTGATGTTAAAAATTATGAATATAGTACTGAAGTATTAAATAAAATAGAGGATAGAAAGCAAGCCATTACCGATGAAGTCAATGCTCAGATCGATAAGATTAATAAATATAGAGAAAATGCCAAAATGCAAACCTATGTAAAGCCTATAGTAAACGAGGGTAGAAAGCTAAGAAAATTAGAAGATCATTTAAGAAATATGAAG
Si	ATGAACAAAAATATTTTTATT---ACATTATTAATA---TCGCTATTGCTGCTTTCCGGTTGTACCGGCGATACTTGTATTGACCCTGATGATTTCGGTTTTATCAAATTCAATGTCTCTGCTAGATATGATCCGGAAGAAATTACTTCAAGACAGGAAGGTAATCAGGTAGCACCATGGCGTGATAGTACTTATAAAGTAAACGGCTATCCTTTAACCATTATGGTAAGACCGTGGAGTTATATACTTGGCGATAAAAATACTTCAGGTCAGTTATCTGCATGGTGTCCATGGTATGGTCAAAAAAATAACACAACTACTTTGGCTGCTTTTTGCGTTAAGCTACAACCGTGTACTTTTTGGGATAATACTAGACTTGATATGTGTACTCCTAATCCCGCAAATCAAAATGATGCAATGATTAGTAATGCTCCATGTATAATGACAAACGGTGTCGGGCTTTATTTTCTTATTGCCGCTAAAAATACCGATCCCAATATTTCACCGGACTCACAGAGTAAACCGCAAGGTATAACTCAGCATTTAGGAGAGGAGCTTACTTCG---GGCTATGAATTTTATAGTACTAGTAGTACAGGACAATTCTTGGAAGCCGGCGGTATAAATTATCAATAT---------------AAAGGTGAAGATAAGTCAAAATATGCTCAATCTCCTCTTTATTTTAAGATTATAGATAAATTTTATAATGATAATAGCGGGCAATATAGATTAGTAATAAAGTCTGGAGTTACTGATACTAGACCCGATCCGCTACAATTTTTAACGGATTTAATAAAAGGAGTATTATTTGGT------------AAGGATGGGATTATAAAGAAAACTTATCAACAAATAATTGATACGTCGGGTTATAGGATGAGTGTCTCGGCTATTTTAACTCTATACATAATGTTTACAGGTTTTTCCTTTTTAATAGGTAATATAAACCTTACTCATGTCGAACTTATAGTTAGAATATTAAAAGTTAGTATAGTCTCAATATTATTAAGTACTGATAAAGCTTGGACATTTTTTCATGATTATTTATTCGTATTTTTTATTGATGGGGTTCAGCAAATACTGCAAATAATTAATGAAGCTTCGGCTACCGGTCCCGGTTCTCAAAGCTTGCTTGGGTTACTTATTTCTCCTCAAACTTTATCTAAATTATTTTCTTTACTATTTGTTGATTGGCTTGGTTTTATATATATAATTCTATATTTAATAGCCTTATATTTTATTTTCTTTCTTATATTTAAAGCCACTATTACCTATCTAACCGCTCTTATAACTATCGGTATGATTATAATTATGGGACCGATATTTATTTGTTTCATGTTGTTTAATATAACTCGTTCGTTATTTGAGAATTGGTTAAGACAATTAATATCATATGCATTACAGCCTATAATTTTATTTACCGGTATCGCTTTTATTTCAATGATCATCAGAACCGAAATATATTCAACGCTTGGTTTTGCAGTATGTAAACATGATTTTCCTAATTTAGGTCCGATAAATGAAATATTCGGTAGCTTCCTTGAGGATATAGATCCAAGCCTGGGTCATTCAATATTTTATTGGTGGTTCCCAGTACCGATGAAAGGCGGTATAAATAATTTCCACAAAGCAAATATATTAGTTCCTAAAGATCATATAATAGTAGATGATTCTTGTAAGAATGACCCTGATAAATGTAAGCATTGTGCTGCGTATGAGTGTATAGATGAACGCTATATTGAATTACCGTTTTTAGATTTAGTTAAAGATGCAAAAAGAATTAGTAATTTTATAAATGGGAAATTTGTCCAACTTGACGGGATATTACTAATTTTTGTGTCTATTTATTTGCTAAGTAAATTTAACGATACTGCTATATCGACGGCACAATTTATTGCCGGTACTTCAGGTAATTTAACAGAAATACAAAAAGTTAATCAGCAATCTTATGAATCTGCAGCGAAACAAATGAATAGACCGCTAAATTATGTGGCTAAGACGGTAAGTGCACCTGTAACTAGCCGTGTAAGTGCAGGGAAAGAGCAAGTTAGTATGTTTTTTGCCGAGAAATTTGAAAATATGATGATGGGAAGGCTTGAAAAGCAAGCTCTCGGTTCTTCAGCAAATAAAACCGTACAAAATGAGGTTAAAAGAAAATACGGTATAGATTCTAAAGATGTAAAAATGAATGCTATTACGGATTATGAAAACGGTATTGCAGGATTATTAAAGAAT---------TTACCTAAGGGGAATGAATTAAAAGCAAAAGAACTATCGCAAATGAAGTTTACTCAGCTTCGAGATAAAATTGCTGCAAATAAATATGGAGTGAAAGATTACGCTGCTTTAAGTAAAGAACAAAAAGCTGAGCTTGATAAGTCATTAAAAGATGCT---------------------------AACTTACGTGAACTCGCTAGCGATGCAAACTTTACTAGAGATTATCAAGATGCTTATAAAAATGCTCACCAAGAAATGTCCGGGCGAGGTGTTGGTCTGTTCGGTAAGAATATAGGAGTGCTTAGAAGTTGGCAAGAGATAAAGCATCGTGTTGATACAAAACGTAAATTAAAAGAAGAAAAGCGTGTAGGTATAGGCGAAAAAATATATGCAGGTTATACAGGAATAAAAAGAGGAGCTTTAACTGCAATAGTCGGTAAAGATTTACGTGATGCTTATGAGGGTAATCTAACCAGTGCCGAATGGCATGATTTTGAATATAACGATCCAAGGCTTAGAACTTATAGCGAAAAATTAAAAGATGATGAAAAAGCACGAGAACATGAAGAGCTCCAAATGCATATTAATAAGGAGGCGCTAGCTGTTCAAGCAGATATATTATCACCGGAATATCTAGCAAGACTAGAAAAAGCAGGTAGACATAGTGATGTGGAATATTATCAAGAATTAGCTCAAAGAAAGCTTATTCATGAGGTGCATGGTAGGTTATTTGAGGAAGGTGAACCGGTAATGATGGGCGACAGATTTATGCGTGAGAAAGCTACTGATTCTCAGATGCGCGATATGATAGATAACGCTCATAGAAAATATGCAGAATTTATAGATGGAGATCGATATATTCGTCGCCAAGAGCATTATGATATTATGCACGAGAAAGCCCAGGAAAATTTAGAGCAAACTTATAAAGAGCTTAAAGATCATTTCAAAAGAGATGATATCAAGATCGAAGAAATGCCGGCATTAATAGCACAAAAAGTTAAA---------------------GATACCGCCGAGGGAGCTGAAATAGACCAAAAGATTACAGAAGAGCTTAATAACTTTAATGCTGATGTTAAAAATTATGAATATAGTACTGAAGTATTAAATAAAATAGAGGATAGAAAGCAAGTCATTACCGATGAAGTCAATGCTCAGATCGATAAGATTAATAAATATAGAGAAAATGCCAAAATGCAAACCTATGTAAAGCCTATAGTAAACGAGGGTAGAAAGCTAAGAAAATTAGAAGATCATTTAAGAAATATGAAG
Ty	ATGAAAAGAAATATTTTTATT---AAATTATTAATA---TCACTATTGTTGCTTTCTAGTTGTACAGGCGATACTTGTATTGATCCTGATGATTTCGGTTTCATCAAATTCAATGTCTCTTCTAGATATAATCCGGAAGAAATTACTTCAAGACATGAAGGTGATCAAGTTGCACCATGGCGTGATAGTGCTTATAAAGTAAACGGTTATCCTTTAACCATTATGGTAAGACCGTGGAATTATATACTTGGCGATAAAAATACCTCAGGTCAGTTATCTGCATGGTGTCCATGGTATGGTCAAAAAAATAACACAACTACTTTGGCTCCTTTTTGCATTAAACTACAACCATGTACTTTCTGGGATAATACTAGACTTGATATGTGTACTCCTAATCCAGAAAATCGTAATGATGCAATGATTAGTAATCCTCCATGTATAATGACAGATGGTGTGGGGCTTTATTTTCTTATTGCAGCTAAAAATACTGATCCTAATATTTCACCTGATTCACAGCGTAAACCACAAGGTATAACAAGACATTTAGGAGAACTTACTTCAAGTGTAGGCTATGAATTCTATAGTATTAGTAGTACAGGACAACTCTTGAAAGCAGGTGGAATAAATTATCAATAT---------------AATGGTGAGGATAAGTCAAAATATGCTCAATCTCCTCTTTATTTTAAGATTATAGATAAATTTTATGATGATAATAGTGGACAGTATAGATTAGTAATAAAGTCTGGGGTTAGTGATACAAGACCAGATCCGCTACAATTTTTAACAGATTTAATAAAAGACGTATTATTTGGT------------AAAAATGGAATTATAAAGAAAACTTATCAACAAATAGTTGATACACCAGGTTATAGGATAAGTGTCTCAGCTATTTTAACTCTATATATAATGTTTACAGGTTTATCATTTTTAATAGGTAATATAAATCTTACTCATGTTGAACTTATAATTAGAATCTTTAAAATTAGTATCATTTCAATATTATTAAGTTCGGATAAAGCTTGGACATTTTTTCATGATTATTTATTCGTATTTTTTATTGATGGTGTGCAGCAAATATTGCAAATAATTAATGAAGCTGCAGCTACTGGTCCAGGTTCTCAAAGTTTGCTTGGGTTACTTATTTCTACTCAAACTTTATCTAAATTATTTTCTTTACTGTTTGTTGATTGGCTCGGTTTTATATATATCATTCTATATTTAATAGCATTATATTTTATTTTTTTTCTTATATTTAAAGCTACTATTATATATCTAACAGCGCTTATCACTATTGGTATGATGATAATTATGGGACCGATATTTATTTGTTTCATGTTGTTTAATATAACTCGTTCGTTATTTGAGAATTGGTTAAGACAATTAATATCATATGCATTACAGCCTATAATTTTATTTGCTGGTATCGCTTTTATTTCAATGATCATCAGAACTGAAATATATTCAACACTTGGTTTTGGAGTATGTAAACATGATTTTCCTAATTTAGGTCCGATCAATGAAATATTCGGTAGCTTCCTTGAGGATATAGATCCGAGTCTTAGTAATTCGATATTTTATTGGTGGTTCCCTGTGCCAATGAAAGGTGGTATAAATAATTTTCACAAAGCAAAGATATTAGTACCTAACGATCATATAGTAGTAGATGATTCTTGTAAGAATAACCATGATAAATGTAAGCATTGTGCTGCGTATGAGTGTATAGATGAACGTTATATTGAATTACCGTTTTTAGATTTAGTTAAAGATTCCACAAGGATTAATAATTTTATAAATGGTAAATTTGTTCAACTTGATGGGATATTACTAATTTTTGTTTCCATTTATTTATTAAGTAAATTTAATGATACTGCTATATCTACGGCACAATTTATTGCAGGTACTTCAGGTAATTTAACAGATATACAAAAAGTTAATCAACAATCTTATGAATCTGTATCGCAGCAAATCAACAGACCGTTAAATTATGTTGCTAAGACTATAAGTACACCTGTAACTAGTCGTATAAGTGCAGGGACAGCACAGGCTAATATGTTCTTTGCTGAGAAATTTGAAAATATGATGATGAGGAGGCTTGAAAAACAAGCGCTCAGCTCTTCAGCAAATAAAGTTGTACAAAATGAGGTTAAAAGAAAATATGGTATAGATTCTAAAGATGTAAACATGAATGCCATTAAGGATTATGAAGATGGTATTTCAAGATTATTAAATAAT---------TTACCTAAAGGGAATGAATTAAAAGTAAAAGAATTATCGCAAATGAAATTTACTCAACTCCGAGATAAAATTTCTGCAAACAAATATGATGTACAAGATTACACTACTTTAAGTACAGAACAAAAAACAGAACTTGATAAGTTATTAAAAGATGCT---------------------------AACTTACGTGTGCTTGCTAGCGATGCAAATTTTACTAAAGATTATCAAGAAGCTTATAAGCATGCTCACCAAGAAATGTCAGGGCGAGGTATTGGGCTGTTTGGTAAGAACATAGGAGTGCTTAGAAGTTGGCAAGAGATGGAGCATAGTATTAATGTCAAACGTAAATTAAAAGAAGAAAAACGTATAGGTATAGGCGAAAAAATATATGCAGGTTATACAGGAATAAAAAGAGCAGCTTTAACTACAATAGTAGGTAAAGATTTACGTGATGCTTATGAAGGTAATCTAACCAGTGCTGAATGGCATGATTTTGAATATAACGACCCAAGATTGAGAACTTATAGTGAAAAATTAAAAGATGATGAAAAAGCACGAGAACGTGAAAAGTTACGAATGCATATTAATAAAGAAACACTAGCTGTCCAAGCAGATATATTATCACCGGAATATCTAGTAAAGCTAGAAAAAGCAGGTAGAAAAAGTGATGTTGAATATTATCAAGAATTAGCTCAAAGACAGCTTATTTATGACGTGCATAGTAAGTTATTTGAGGAAGGTGAACCTGTAATGATGGGTGATAGATTTATGCGTGAAAAAGCTACTGATTCTCAGATGCGTGATATGATAGATAACGCTCATAAAAAATATGTAGAATTGATAGATGTAGATCGATACACTCGTCGTCAAGAGTATTATGATATTATCTATGAAAAAGCTAAAGAAAATTTAGAACAAACTTATAAAGAAGTTCAAGATCATTTCAAAAGAGATAATATAAGCATTGAAGAAATGCCGGCATTAATCGCACAAAAAGTTAAA---------------------GATACAAATGCAGGATCTGAAATAGACAAAAAAATTACTGAAGAGCTCAATAATTTTAATGCTGATGTTAAAAATTATGAATATAGTACCGCAGTGTTAAATAAAATAGAGGATAGAAAGCAAACTATTACGGATGTAGTAAATGTTCAGATTGATAAGATTAACAAATATAGAGAAAATGCTAAAATGGAGCAATATGTAAAACCAATATTAAATGAAGGAAGAAAACTAAGGACATTAGAAGATCATTTTAAAAATATGAAG
Bo	ATGAACAGAAATATTTTTATT---ACATTATTAATA---TCGTTATTGGCACTGTCGGGGTGCAGCGGGGATACTTGTATCGATCCGGATGATTTCGGTTTTATAAAATTTAATATTTCTTCTAGATATGATCCATCTGAAGTTACTTCAAGACAAGAGGGGGATCAGGTAGCACCATGGCGGGATAGTGCTTATAAAGTAAATGGTTATCCTTTAACAATTATGGTAAGACCTTGGGATTATATGTCTGGGGACAAGAATACTTCAGGGATGTTATCAGCATGGTGTCCATGGTATGGGCAGCAGAATAATTTTACTACCTTAGCTGAGTTTTGTGTTAGACTGCGACCATGTCAATTTACTGACGGT---------AAGATGTGT---CCAACTCCTACGCCAAGA---GATGCACCTATTAATAATGCTCCTTGTATACTTACAAACGGGGTAGGGCTTTATTTTTTAATTGCTGATAAAGGTTCTAATCCTAATATGTCGCCAGATTCACAGCGTAGTCCGAAAGGTATAACGCAGCATTTAGGTGAACCAGTTGCAAGCCAAGATTATGAATTTTATAGTATTAGTAGTACTGGAAAGTTTTTACAAGCCGGTGGTATAAATTACCAATATGGTTGTACTAGCCTACCTTGCGATCAAGCTTCAAATTATGCTCAATCTTCTCTATATTTTAAAATTTTAGACAAATTTTATGATGATAATAGTGGACAATATAGGGTAGTAATAAAATCCGGAGTCAGCGATACAAGACCTGATCCCCTACAATTTTTAACAAATTTAATAAAGAATGAGTTATTTGGTACTAGCGATAAAGATCCTGGAATTGTAAGGCAAACTTATCAGCAAATAATTGAAACACCTGGCTATAGGTTAAGTGTTTCGGCTCTTTTAACTCTTTATATAATGTTTACTGGATTTTCCTTTTTAATAGGAAACATAAACATGACTCATGTTGAGTTAGTAGTTAGAATACTAAAAGTCAGTGTAGTTTCAATATTATTAAGTACAAGTAAAGCTTGGACATTTTTCCATGATTATTTATTTGTATTTTTTGTTGAAGGGCTAGCACAGATATTACAAATAGTACAAGATGCTTCAACA------------GGGCAAAGTTTACTAAGCCTTCTTATTTCCCCGCAAACTTTATCTAAGCTATTTTCTTTATTGTTTGTAGATCCGCTTGGGTTTATTTATATCATACTATATTTAATAGCTCTGTATTTTATTTTCTTACTTATATTCAAAGCTACAATTATTTATCTTACTGCATTAATAACCATTGGTATGATTATAACAATGGCACCGATATTTATTTGTTTCATGTTATTTAATATAACTAGATCGTTATTTGAAAATTGGTTAAGGCAATTAATATCATATGCTATACAACCTATAATTTTATTTGTCGGTATTGCTTTTATCGGAATGATTATTAAAACAGAAATACAATCGACATTAGGTTTTGCCGTCTGTAAGAAAGATTTCCCCGATTTAGGACCTATAAATCAAATTTTTGGTAGTTTTACAGAAGATTTAGATTCAAGTATTGGTAATTCGATATTTTATTGGTGGTTTCCGGTACCGATGAAAGGAGGAATTGAGAATTTCACTCAAGCAGATATATTAGTCCCCGAAGATTAT------------------ACCAAAAAGGATGGTACTAAG---------TGTTTGGCATATCAATGTATAGATAAACGTTATATTCAATTACCGTTTTTAGACTTAGTTAAAGATGCAAATAGAATTAGTAATTTTATAAATGGTAAATTCGTCCAGCTTGATGGCTTATTATTGATATTTGTTTCTATTTATTTGCTTAGTAAATTTAATGATACTGCTATATCGACGGCTAGTTTTATTGCGGGTACTTCTGGTAATTTAACATCGATACAGGCTGTTAACCAGCAATCTTACGATTCTATCATGAAGCAGGTCAATAGACCGATAAATTATGCAACAGGAGTTATTAGTAAGCCG------------ATAAACCGAATGCAAGAGCAAACGAGTATGTTTTTTGCTGAAAAATATCAAGGGCTTATGATGAGTAGGCTTGAAAATAAAGCCCTCAGTTCTTCGGCTAACAAAGCAGTGCAAAATGAAGTTAAAAGAAAATATGGTATAGACCATAAAGACGTTAATATGCAAGCCGGAGCAGATTATAAAAACGGCATTTCTAAATTGCTAGATAATAAAACGTTTTTACCGAAAGGTGGTGATTTAGATGTGAAAAAACTAGCAACTATGAATTTTGGGCAGCTTCGAGATGAATTTGCCAAAAATAAATATGGTGCAAAAAATTATAGCTCTTTAACTAGTGATCAGAAACTAGAGCTTGATAAATTCATGAAATCCGATTTAGGTGAGAAAGGTAAATCAGCAAAAAGCTTACGTGAGCTTGCAAGTGATGCAAACTTTACTAGAGATTATCAAAGTGCTTATAAATATGCTCATAAAGAAATGTCAGGAAGAGGAGTTGGTCTATTTGGTAAAAATATAGGAGTGCTTAGAAGCTGGCAAGAAATGGAAAATCGCATGAAAACTAAACGTGAATTAAAAGAACAAAAACGTGTAGCTATAGGTGAGAAAATATATGCCGGCTATACAGGATTAAAAAGAGATGCTCTTACTGCGATAGTTGGTAAAGATTTACGTGATAAATATGAGGGTAATCTAACTAGTGCCGAGTGGCATGACTTTGACTATAACGATCCACAGCTTAGAACTTATAGCGAAAGTCTAAAAGATAAAGAAAGAGCACGAGAAGTCAAAGAGCTTCAAATGCAGATTAATAAAGAAACGCTTGCTGTTCAAGAAGATATATTATCGCCTGAATATTTAGCAAGATTAAAA---------AGACCAAGTGATGTAGAATATTATCAGGAATTAGGTCAAAGAAGGCTTATTCATGAAGTGCGTGATAGATTATCTGAAGGAAGTGATCCAGTGATAATGGGTGATAGATTTATGCAAGAAAAAGCTACCGATGATCAAATGCGGACTATGATAGATAATGCTCATCAAAAACATGCAGAATTTATAGATCAAGATAGATATACTCGTCGTCAAGAGCATTACGATATTATGCATGAAAAAGCTCAAGAAAATATCGACAGAACTTATAAAGAGATTAAAGATCATTTCAAAAGAGATGATATTAAGCTTGAGGAAATGCCAGCTTTAATAGCACAATATGAAAGAGAGAAACCAATAGAATCTTTTGATAGTAAGACAGAGCTTTCTCTAGATAAAAGGATTGAAGAAGCAGTTAGTAACTTTAATATCAATGCTAAAAATTATGAATATAGTGCATCGGTGCTTAATAATATAGAAGAAAGAAAGCAGGCTATTACTGATGAAGTAAATACTCAAATTGATCGAATTAATAAATATAGAGAAAATGCTAAAATGCCGCAATACCAGAAACCGGTAGAAAATTCAGGAAGAAAGCTCAGAAAATTAGAAGACCATTTGAGAAATATGAAG
Af	ATGAACAAAAATATTTTTATT---ACATTATTAATA---TCGCTATTGCTGCTTTCCGGTTGTACCGGCGATACTTGTATTGACCCTGATGATTTCGGTTTTATCAAATTCAATGTCTCTGCTAGATATGATCCGGAAGAAATTACTTCAAGACAGGAAGGTAATCAGGTAGCACCATGGCGTGATAGTGCTTATAAAGTAAACGGCTATCCTTTAACCATTATGGTAAGACCGTGGAGTTATATACTTGGCGATAAAAATACTTCAGGTCAGTTATCTGCATGGTGTCCATGGTATGGTCAAAAAAATAACACAACTACTTTGGCTGCTTTTTGTGTTAAGCTACAACCGTGTACTTTTTGGGATAATACTAGACTTGATATGTGTACTCCTAATCCCGCAAATCAAAATGATGCAATGATTAGTAATGCTCCATGTATAATGACAAACGGTGTCGGGCTTTATTTTCTTATTGCCGCTAAAAATACCGATCCCAATATTTCACCGGACTCACAGAGTAAACCGCAAGGTATAACTCAGCATTTAGGAGAGGAGCTTACTTCG---GGCTATGAATTTTATAGTACTAGTAGTACAGGACAATTCTTGGAAGCCGGCGGTATAAATTATCAATAT---------------AAAGGTGAAGATAAGTCAAAATATGCTCAATCTCCTCTTTATTTTAAGATTATAGATAAATTTTATAATGATAATAGCGGGCAATATAGATTAGTAATAAAGTCTGGAGTTACTGATACTAGACCCGATCCGCTACAATTTTTAACGGATTTAATAAAAGGAGTATTATTTGGT------------AAGGATGGGATTATAAAGAAAACTTATCAACAAATAATTGATACGTCGGGTTATAGGATGAGTGTCTCGGCTATTTTAACTCTATACATAATGTTTACAGGTTTTTCCTTTTTAATAGGTAATATAAACCTTACTCATGTCGAACTTATAGTTAGAATATTAAAAGTTAGTATAGTCTCAATATTATTAAGTACTGATAAAGCTTGGACATTTTTTCATGATTATTTATTCGTATTTTTTATTGATGGGGTTCAGCAAATACTGCAAATAATTAATGAAGCTTCGGCTACCGGTCCTGGTTCTCAAAGCTTGCTTGGGTTACTTATTTCTCCTCAAACTTTATCTAAATTATTTTCTTTACTATTTGTTGATTGGCTTGGTTTTATATATATCATTCTATATTTAATAGCCTTATATTTTATTTTCTTTCTTATATTTAAAGCCACTATTATCTATCTAACCGCTCTTATAACTATCGGGATGATTATAATTATGGGACCGATATTTATTTGTTTCATGTTGTTTAATATAACTCGTTCGTTATTTGAGAATTGGTTAAGACAATTAATATCATATGCATTACAGCCTATAATTTTATTTACCGGTATCGCTTTTATTTCAATGATCATCAGAACCGAAATATATTCAACGCTTGGTTTTGCAGTATGTAAACATGATTTTCCTAATTTAGGTCCGATAAATGAAATATTCGGTAGCTTCCTTGAGGATATAGATCCAAGCCTGGGTCATTCAATATTTTATTGGTGGTTTCCAGTACCGATGAAAGGCGGTATAAATAATTTCCACAAAGCAAATATATTAGTTCCTAAAGATCATATAATAGTAGATGATTCTTGTAAGAATGACCCTGATAAATGTAAGCATTGTGCTGCGTATGAGTGTATAGATGAACGCTATATTGAATTACCGTTTTTAGATTTAGTTAAAGATGCAAAAAGAATTAGTAATTTTATAAATGGGAAATTTGTCCAACTTGACGGGATATTACTAATTTTTGTGTCTATTTATTTGCTAAGTAAATTTAACGATACTGCTATGTCAACGGCACAATTTATTGCTGGTACTTCAGGTAATTTAACAGAAATACAAAAAGTTAATCAGCAATCTTATGAATCTGCAGCGCAACAAATGAATAGACCGCTAAATTATGTGGCTAAGACGGTAAGTGCACCTGTAACTAGCCGTGTAAGTGCAGGGAAAGAGCAAGTTCGTATGTTTTTTGCCGAGAAATTTGAAAATATGATGATGGGAAGGCTTGAAAAGCAAGCTCTCGGTTCTTCAGCAAATAAAACCGTACAAAATGAGGTTAAGAGAAAATACGGTATAGATTCTAAAGATGTAAAAATGAATGCTATTACGGATTATGAAAACGGTATTGCAGGATTATTAAAGAAT---------TTACCTAAGGGGAATGAATTAAAAGCAAAAGAACTATCGCAAATGAAGTTTACTCAGCTTCGAGATAAAATTGCTGCAAATAAATATGGAGTGAAAGATTACACTGCTTTAAGTAAAGAACAAAAAGCTGAGCTTGATAAGTCATTAAAAGATGCT---------------------------AACTTACGTGAACTCGCTAGCGATGCAAACTTTACTAGAGATTATCAAGATGCTTATAAAAATGCTCACCAAGAAATGTCCGGGCGAGGTGTTGGTCTGTTTGGTAAGAATATAGGAGTGCTTAGAAGTTGGCAAGAGATAAAGCATCGTGTTGATACAAAACGTAAATTAAAAGAAGAACAGCGTGTAGGTATAGGCGAAAAAATATATGCAGGTTATACAGGAATAAAAAGAGGAGCTTTAACTGCAATAGTCGGTAAAGATTTACGTGATGCTTATGAGGGTAATCTAACCAGTGCCGAATGGCATGATTTTGAATATAACGATCCAAGGCTTAGAACTTATAGCGAAAAATTAAAAGATGATGAAAAAGCACGAGAACATGAAGAGCTCCAAATGCATATTAATAAGGAGGCGCTAGCTGCTCAAGCAGATATATTATCACCGGAATATCTAGCAAGACTAGAAAAAGCAGGTAGACATAGTGATGTGGAATATTATCAAGAATTAGCTCAAAGAAAGCTTATTCATGAGGTGCATGGTAGGTTATTTGAGGAAGGTGAACCGGTAATGATGGGCGACAGATTTATGTGTGAGAAAGCTACTGATTCTCAGATGCGCGATATGATAGATAACGCTCATAGAAAATATGCAGAATTTATAGATGGAGATCGATATATTCGTCGCCAAGAGCATTATGATATTATGCACGAGAAAGCCCAGGAAAATTTAGAGCAAACTTATAAAGAGCTTAAAGATCATTTCAAAAGAGATGATATCAAGATCGAAGAAATGCCGGCATTAATAGCACAAAAAGTTAAA---------------------GATACCGCCGAGGGAGCTGAAATAGACCAAAAGATTACAGAAGAGCTTAATAACTTTAATGCTGATGTTAAAAATTATGAATATAGTACTGAAGTATTAAATAAAATAGAGGATAGAAAGCAAGCCATTACCGATGAAGTCAATGCTCAGATCGATAAGATTAATAAATATAGAGAAAATGCCAAAATGCAAACCTATGTAAAGCCTATAGTAAACGAGGGTAGAAAGCTAAGAAAATTAGAAGATCATTTAAGAAATATGAAG
Ma	------------------------------------------------------------------------------------------------------------------------------------------------------------------------------------------------------------------------------------------------------------------------------------------------------------------------------------------------------------------------------------------------------------------------------------------------------------------------------------------------------------------------------------------------------------------------------------------------------------------------------------------------------------------------------------------------------------------------------------------------------------------------------------------------------------------------------------------------------------------------------------------------------------------------------------------------------------------------------------------------------------------------------------------------------------------------------------------------------------------------------------------------------------------------------------------------------------------------------------------------------------------------------------------------------------------------------------------------------------------------------------------------------------------------------------------------------------------------------------------------------------------------------------------------------------------------------------------------------------------------------------------------------------------------------------------------------------------------------------------------------------------------------------------------------------------------------------------------------------------------------------------------------------------------------------------------------------------------------------------------------------------------------------------------------------------------------------------------------------------------------------------------------------------------------------------------------------------------------------------------------------------------------------------------------------------------------------------------------------------------------------------------------------------------------------------------------------------------------------------------------------------------------------------------------------------------------------------------------------------------------------------------------------------------------------------------------------------------------------------------------------------------------------------------------------------------------------------------------------------------------------------------------------------------------------------------------------------------------------------------------------------------------------------------------------------------------------------------------------------------------------------------------------------------------------------------------------------------------------------------------------------------------------------------------------------------------------------------------------------------------------------------------------------------------------------------------------------------------------------------------------------------------------------------------------------------------------------------------------------------------------------------------------------------------------------------
Rw	ATGAACAAAAATATTTTTATT---ACATTATTAATA---TCGCTATTGCTGCTTTCTGGTTGTACCGGTGATACTTGTATTGACCCTGATGATTTCGGTTTTATCAAATTCAATGTCTCTGCTAGATATGATCCGGAAGAAATTACTTCAAGACAGGAAGGTAATCAGGTAGCACCATGGCGTGATAGTGCTTATAAAGTAAACGGCTATCCTTTAACCATTATGGTAAGACCGTGGAGTTATATACTTGGCGATAAAAATACTTCAGGTCAGTTATCTGCATGGTGTCCATGGTATGGTCAAAAAAATAACACAACTACTTTGGCTGCTTTTTGCGTTAAGCTACAACCGTGTACTTTTTGGGATAATAGTAGACTTGATATGTGTACTCCTAATCCTGCAAATAAAAATGATGCAATGATTAGTAATGCTCCATGTATAATGACAAACGGTGTCGGGCTTTATTTTCTTATTGCTGCTAAAAATACCGATCCCAATATTTCACCGGACTCACAGAGTAAACCGCAAGGTATAACTCAGCATTTAGGAGAGGAGCTTACTTCG---GGCTATGAATTTTATAGTACTAGTAGTATAGGACAATTCTTGGAAGCCGGAGGTATAAATTATCAATAT---------------AAAGGTGAAGATAAGTCAAAATATGCTCAATCTCCTCTTTATTTTAAGATTATAGATAAATTTTATAATGATAATAGCGGGCAATATAGATTAGTAATAAAGTCCGGAGTTACTGATACTAGACCCGATCCGCTACAATTTTTAACGGATTTAATAAAAGGAGTATTATTTGGT------------AAGGATGGGATTATAAAGAAAACTTATCAACAAATAATTGATACGTCGGGTTATAGGATGAGTGTCTCGGCTATTTTAACTCTATATATAATGTTTACAGGCTTTTCCTTTTTAATAGGTAATATAAACCTTACTCATGTCGAACTTATAGTTAGAATATTAAAAGTTAGTATAGTCTCAATATTATTAAGTACTGATAAAGCTTGGACATTTTTTCATGATTATTTATTCGTATTTTTTATTGATGGGGTTCAGCAAATACTGCAAATAATTAATGAAGCTTCGGCTACCGGTCCCGGTTCTCAAAGCTTGCTTGGGTTACTTATTGCTCCTCAAACTTTATCTAAATTATTTTCTTTACTATTTGTTGATTGGCTTGGTTTTATATATATCATTCTATATTTAATAGCCTTATATTTTATTTTCTTTCTTATATTTAAAGCCACTATTATCTATCTAACCGCTCTTATAACTATCGGTATGATTATAATTATGGGACCGATATTTATTTGTTTCATGTTGTTTAATATAACTCGTTCGTTATTTGAGAATTGGTTAAGACAATTAATATCATATGCATTACAGCCTATAATTTTATTTACCGGTATCGCTTTTATTTCAATGATCATCAGAACTGAAATATATTCAACGCTTGGTTTTGCAGTATGTAAACATGATTTTCCTAATTTAGGTCCGATAAATGAAATATTCGGTAGCTTCCTTGAGGATATAGATCCAAGCCTGGGTCATTCAATATTTTATTGGTGGTTCCCAGTACCGATGAAAGGCGGTATAAATAATTTCCACAAAGCAAATATATTAGTTCCTAAAGATCATATAATAGTAGATGATTCTTGTAAGAATGACCCTGATAAATGTAAGCATTGTGCTGCGTATGAGTGTATAGATGAACGCTATATTGAATTACCGTTTTTAGATTTAGTTAAAGATGCAAAAAGAATTAGTAATTTTATAAATGGGAAATTTGTCCAACTTGACGGGATATTACTAATTTTTGTGTCTATTTATTTGCTAAGTAAATTTAACGATACTGCTATATCGACGGCACAATTTATTGCCGGTACTTCAGGTAATTTAACAGAAATACAAAAAGTTAATCAGCAATCTTATGAATCTGCAGCGCAACAAATGAATAGACCGCTAAATTATGTGGCTAAGACGGTAAGTGCACCTGTAACTAGCCGTGTAAGTGCAGGGAAAGAGCAAGTTCGTATGTTTTTTGCCGAGAAATTTGAAAATATGATGATGGGAAGGCTTGAAAAGCAAGCTCTCGGTTCTTCAGCAAATAAAACCGTACAAAATGAGGTTAAGCGAAAATACGGTATAGATTCTAAAGATGTAAAAATGAATGCTATTACGGATTATGAAAACGGTATTGCAGGATTATTAAAGAAT---------TTACCTAAGGGGAATGAATTAAAAGCAAAAGAACTATCGCACATGAAGTTTACTCAGCTTCGAGATAAAATTGCTGCAAATAAATATGAAGTGAAAGATTACGCTGCTTTAAGTAAAGAACAAAAAGCTGAGCTTGATAAGTCATTAAAAGATGCT---------------------------AACTTACGTGAACTCGCTAGCGATGCAAACTTTACTAGAGATTATCAAGATGCTTATAAAAATGCTCACCAAGAAATGTCCGGGCGAGGTGTTGGTCTGTTCGGTAAGAATATAGGAGTGCTTAGAAGTTGGCAAGAGATAGAGCATCGTGTTGATACAAAACGTAAATTAAAAGAAGAAAAGCGTGTAGGTATAGGCGAAAAAATATATGCAGGTTATACAGGAATAAAAAGAGGAGCTTTAACTGCAATAGTCGGTAAAGATTTACGTGATGCTTATGAGGGTAATCTAACCAGTGCCGAATGGCATGATTTTGAATATAACGATCCAAGGCTTAGAACTTATAGCGAAAAATTAAAAGATGATGAAAAAGCACGAGAACATGAAGAGCTCCAAATGCATATTAATAAGGAGGCGCTAGCTGCTCAAGCAGATATATTATCACCGGAATATCTAGCAAGACTAGAAAAAGCAGGTAGACATAGTGATGTGGAATATTATCAAGAATTAGCTCAAAGAAAGCTTATTCATGAGGTGCATGGTAGGTTATTTGAGGAAGGTGAACCGGTAATGATGGGCGACAGATTTATGCGTGAGAAAGCTACTGATTCTCAGATGCGCGATATGATAGATAACGCTCATAGAAAACATGCAGAATTTATAGATGGAGATCGATATATTCGTCGCCAAGAGCATTATGATATTATGTACGAGAAAGCCCAGGAAAATTTAGAGCAAACTTATAAAGAGCTTAAAGATCATTTCAAAAGAGATGATATCAAGATCGAAGAAATGCCGGCATTAATAGCACAAAAAGTTAAA---------------------GATACCGCCGAGGAAGCTGAAATAGACCAAAAGATTACGGAAGAGCTTAATAACTTTAATGCTGATGTTAAAAATTATGAATATAGTACTGAAGTATTAAATAAAATAGAGGATAGAAAGCAAGCCATTACCGATGAAGTCAATGCTCAGATCGATAAGATTAATAAATATAGAGAAAATGCCAAAATGCAAACCTATGTAAAGCCTATAGTAAACGAGGGTAGAAAGCTAAGAAAATTAGAAGATCATTTAAGAAATATGAAG


[VirB8a; 20134-20880]

Pr	ATGATAGAGTTAAAACACAATAAATTAGATTATAATCTAGTCATTATGGATCAATTAACCAATGCAATAAAAGAATATATAAAATCCGGTGAATATTTTATTGATGCGAGAAAATGGTATAATTTTAAGTATATATTACCGTTAAGTCATAGAAGTTTTCTATTCTTAACATGCATAATTTTCACATTATTATTAACATTAATTTGTCTTAATATCAACATATTGTTACCAATACACAAAAAGGTAGGTTATTTAATAAAAGATGATTCAGAAAAACAAGCT------ACCATTACTAATACTAAACATTCAACATTAGCAAATCCTTATATTGCTGTTGCGAATATTATGCTTCAGAATTATGTAAAACAACGAGAAAAATACAATTATGATACATTAAAAGAACAATTCACTTTTATTAAAAATGCTTCTACGAGTATTGTTTATATGCAATTTGCTAATTTTATGAATATTGATAACTCATTATCACCTGTCATAAGATATCAAAAGCTATATAGACGCTCGATTAATATAATATCAATTAACAATATCAACAATAACGAAGCAACTGTTACTTTTGAATCATTGGCGCAAAATAATACTGGTGAAATTTTAGAAAATATGCTATGGGAAGCAAGAATTGGATTTATAATGGATTCTATCAGTACAAGTACATTACAGGATATGACATTCAATTTTACAGTGACTAGTTACAAGCTAAAATTATTAAGAAATAAAAATCAGCAA
[truncated: 110,300 more chars]
